# Supplementary material for: Interaction of TFAP2A with the Ku70/80 complex is crucial for HIF‐dependent activation of hypoxia‐inducible genes
Source: FEBS J. 2025 Feb 24;292(16):4333–52. doi: 10.1111/febs.70025 (PMC12366265; doi:10.1111/febs.70025)
Supplement: Supplementary file 1 — File S1. Total peak annotation report. [file FEBS-292-4333-s001.xlsx]

## Sheet: Explanation of content
Name of Excel sheet	Explanation of content
HAP2a_peakAnno	Genic annotation of AP2a ChIP-seq peaks under hypoxia in HeLa cells
NAP2a_peakAnno	Genic annotation of AP2a ChIP-seq peaks under normoxia in HeLa cells
All_compKEGG	Functional enrichment (KEGG pathway) of AP2a associated peaks (Fig. 1E). HAP2a-1 : biological replicate #1 of AP2a IP under hypoxia, HAP2a-2 : biological replicate #2 of AP2a IP under hypoxia, NAP2a-1 : biological replicate #1 of AP2a IP under normoxia, NAP2a-1 : biological replicate #2 of AP2a IP under normoxia
Venn overlaps	Lists of common genes (shown as Entrez IDs) from the Venn diagram analysis (Fig. 1B) between the AP2a peaks under hypoxia and normoxia. HAP2a-1 : biological replicate #1 of AP2a IP under hypoxia, HAP2a-2 : biological replicate #2 of AP2a IP under hypoxia, NAP2a-1 : biological replicate #1 of AP2a IP under normoxia, NAP2a-1 : biological replicate #2 of AP2a IP under normoxia
HIF_peakAnno	Genic annotation of HIF1a ChIP-seq peaks under hypoxia in HeLa cells
ΗΙF signalling genes	List of known HIF1 signalling target genes, shown as Entrez IDs and gene symbols respectively
Relative distance analysis	Summary of the results from the relative distance analysis between HIF1a and AP2a ChIP-seq peaks in HeLa cells, under normoxia or hypoxia. HIF targets - HAP2a/HIF1a_peakAnno : analysis refers to the relative distance calculation between hypoxic HIF1a ChIP-seq peaks and hypoxic AP-2a ChIP-seq peaks only for HIF1a targets (see HIF signalling genes tab) in HeLa cells. HIF targets - NAP2a/HIF1a_peakA…

## Sheet: HAP2a_peakAnno
seqnames	start	end	width	strand	Name	Relative enrichment	annotation	geneChr	geneStart	geneEnd	geneLength	geneStrand	geneId	transcriptId	distanceToTSS	ENSEMBL	SYMBOL	GENENAME
chr1	9986	10482	497	*	MACS_peak_1	1994.02	Promoter (1-2kb)	1	11874	14409	2536	1	100287102	uc001aaa.3	-1392	ENSG00000223972	DDX11L1	DEAD/H-box helicase 11 like 1 (pseudogene)
chr1	13670	14025	356	*	MACS_peak_2	27.41	Promoter (1-2kb)	1	11874	14409	2536	1	100287102	uc010nxr.1	1796	ENSG00000223972	DDX11L1	DEAD/H-box helicase 11 like 1 (pseudogene)
chr1	15557	15828	272	*	MACS_peak_3	57.28	Promoter (<=1kb)	1	14362	16765	2404	2	653635	uc009vis.3	937	ENSG00000227232	WASH7P	WASP family homolog 7, pseudogene
chr1	17360	17568	209	*	MACS_peak_4	21.73	Promoter (<=1kb)	1	16858	17751	894	2	653635	uc009vjc.1	183	ENSG00000227232	WASH7P	WASP family homolog 7, pseudogene
chr1	30855	30924	70	*	MACS_peak_5	33.86	Promoter (<=1kb)	1	16858	29961	13104	2	653635	uc009vjb.1	-894	ENSG00000227232	WASH7P	WASP family homolog 7, pseudogene
chr1	34052	34189	138	*	MACS_peak_6	21.95	Promoter (1-2kb)	1	34611	36081	1471	2	641702	uc001aak.3	1892	ENSG00000282591	FAM138F	family with sequence similarity 138 member F
chr1	37461	37605	145	*	MACS_peak_7	40.08	Promoter (1-2kb)	1	34611	36081	1471	2	641702	uc001aak.3	-1380	ENSG00000282591	FAM138F	family with sequence similarity 138 member F
chr1	39027	39254	228	*	MACS_peak_8	49.36	Promoter (2-3kb)	1	34611	36081	1471	2	641702	uc001aak.3	-2946	ENSG00000282591	FAM138F	family with sequence similarity 138 member F
chr1	50455	50530	76	*	MACS_peak_9	61.14	Distal Intergenic	1	34611	36081	1471	2	641702	uc001aak.3	-14374	ENSG00000282591	FAM138F	family with sequence similarity 138 member F
chr1	79169	79232	64	*	MACS_peak_10	47.64	Distal Intergenic	1	69091	70008	918	1	79501	uc001aal.1	10078	ENSG00000186092	OR4F5	olfactory receptor family 4 subfamily F member 5
chr1	90901	91019	119	*	MACS_peak_11	22.16	Distal Intergenic	1	69091	70008	918	1	79501	uc001aal.1	21810	ENSG00000186092	OR4F5	olfactory receptor family 4 subfamily F member 5
chr1	95825	96196	372	*	MACS_peak_12	72.58	Distal Intergenic	1	69091	70008	918	1	79501	uc001aal.1	26734	ENSG00000186092	OR4F5	olfactory receptor family 4 subfamily F member 5
chr1	96410	96480	71	*	MACS_peak_13	49.53	Distal Intergenic	1	69091	70008	918	1	79501	uc001aal.1	27319	ENSG00000186092	OR4F5	olfactory receptor family 4 subfamily F member 5
chr1	170809	170913	105	*	MACS_peak_14	34.97	Distal Intergenic	1	134773	140566	5794	2	729737	uc021oeg.2	-30243		LOC729737	uncharacterized LOC729737
chr1	171631	171853	223	*	MACS_peak_15	32.95	Distal Intergenic	1	134773	140566	5794	2	729737	uc021oeg.2	-31065		LOC729737	uncharacterized LOC729737
chr1	172247	172454	208	*	MACS_peak_16	66.82	Distal Intergenic	1	134773	140566	5794	2	729737	uc021oeg.2	-31681		LOC729737	uncharacterized LOC729737
chr1	172617	172872	256	*	MACS_peak_17	73.25	Distal Intergenic	1	134773	140566	5794	2	729737	uc021oeg.2	-32051		LOC729737	uncharacterized LOC729737
chr1	172904	173021	118	*	MACS_peak_18	40.08	Distal Intergenic	1	134773	140566	5794	2	729737	uc021oeg.2	-32338		LOC729737	uncharacterized LOC729737
chr1	234326	234594	269	*	MACS_peak_19	39.25	Distal Intergenic	1	322037	326938	4902	1	100133331	uc009vjk.2	-87443
chr1	236922	237023	102	*	MACS_peak_20	25.87	Distal Intergenic	1	322037	326938	4902	1	100133331	uc009vjk.2	-85014
chr1	242273	242532	260	*	MACS_peak_21	95.11	Distal Intergenic	1	322037	326938	4902	1	100133331	uc009vjk.2	-79505
chr1	243028	243261	234	*	MACS_peak_22	38.87	Distal Intergenic	1	322037	326938	4902	1	100133331	uc009vjk.2	-78776
chr1	322921	323085	165	*	MACS_peak_23	35.48	Promoter (<=1kb)	1	323892	328581	4690	1	100132062	uc001aau.3	-807		LOC100132062	uncharacterized LOC100132062
chr1	325537	325684	148	*	MACS_peak_24	28.75	Promoter (1-2kb)	1	324288	325896	1609	1	100133331	uc021oeh.1	1249
chr1	325698	325813	116	*	MACS_peak_25	25.32	Promoter (1-2kb)	1	324288	325896	1609	1	100133331	uc021oeh.1	1410
chr1	331004	331097	94	*	MACS_peak_26	30.18	Distal Intergenic	1	324288	325896	1609	1	100133331	uc021oeh.1	6716
chr1	356873	357011	139	*	MACS_peak_27	38.94	Distal Intergenic	1	367659	368597	939	1	729759	uc010nxu.2	-10648	ENSG00000284733	OR4F29	olfactory receptor family 4 subfamily F member 29
chr1	404658	404739	82	*	MACS_peak_28	32.91	Distal Intergenic	1	367659	368597	939	1	729759	uc010nxu.2	36999	ENSG00000284733	OR4F29	olfactory receptor family 4 subfamily F member 29
chr1	412453	412592	140	*	MACS_peak_29	33.32	Distal Intergenic	1	367659	368597	939	1	729759	uc010nxu.2	44794	ENSG00000284733	OR4F29	olfactory receptor family 4 subfamily F member 29
chr1	422374	422472	99	*	MACS_peak_30	46.17	Distal Intergenic	1	367659	368597	939	1	729759	uc010nxu.2	54715	ENSG00000284733	OR4F29	olfactory receptor family 4 subfamily F member 29
chr1	433644	433894	251	*	MACS_peak_31	43.14	Distal Intergenic	1	367659	368597	939	1	729759	uc010nxu.2	65985	ENSG00000284733	OR4F29	olfactory receptor family 4 subfamily F member 29
chr1	433958	434094	137	*	MACS_peak_32	51.68	Distal Intergenic	1	367659	368597	939	1	729759	uc010nxu.2	66299	ENSG00000284733	OR4F29	olfactory receptor family 4 subfamily F member 29
chr1	440654	440793	140	*	MACS_peak_33	22.16	Distal Intergenic	1	367659	368597	939	1	729759	uc010nxu.2	72995	ENSG00000284733	OR4F29	olfactory receptor family 4 subfamily F member 29
chr1	441534	441718	185	*	MACS_peak_34	30.82	Distal Intergenic	1	367659	368597	939	1	729759	uc010nxu.2	73875	ENSG00000284733	OR4F29	olfactory receptor family 4 subfamily F member 29
chr1	447240	447457	218	*	MACS_peak_35	71.3	Distal Intergenic	1	367659	368597	939	1	729759	uc010nxu.2	79581	ENSG00000284733	OR4F29	olfactory receptor family 4 subfamily F member 29
chr1	527671	527814	144	*	MACS_peak_36	35.36	Distal Intergenic	1	621096	622034	939	2	729759	uc010nxv.2	94220	ENSG00000284733	OR4F29	olfactory receptor family 4 subfamily F member 29
chr1	540539	540665	127	*	MACS_peak_37	30.84	Distal Intergenic	1	621096	622034	939	2	729759	uc010nxv.2	81369	ENSG00000284733	OR4F29	olfactory receptor family 4 subfamily F member 29
chr1	541238	541393	156	*	MACS_peak_38	25.43	Distal Intergenic	1	621096	622034	939	2	729759	uc010nxv.2	80641	ENSG00000284733	OR4F29	olfactory receptor family 4 subfamily F member 29
chr1	550731	550832	102	*	MACS_peak_39	34.77	Distal Intergenic	1	621096	622034	939	2	729759	uc010nxv.2	71202	ENSG00000284733	OR4F29	olfactory receptor family 4 subfamily F member 29
chr1	629584	629712	129	*	MACS_peak_40	40.17	Distal Intergenic	1	621096	622034	939	2	729759	uc010nxv.2	-7550	ENSG00000284733	OR4F29	olfactory receptor family 4 subfamily F member 29
chr1	655263	655422	160	*	MACS_peak_41	22.16	Distal Intergenic	1	661139	665731	4593	2	100133331	uc001abe.4	10309
chr1	658623	658739	117	*	MACS_peak_42	25.19	Distal Intergenic	1	661139	665731	4593	2	100133331	uc001abe.4	6992
chr1	673347	673456	110	*	MACS_peak_43	37.92	Promoter (2-3kb)	1	661139	670994	9856	2	100133331	uc009vjm.3	-2353
chr1	673809	673999	191	*	MACS_peak_44	40.13	Promoter (2-3kb)	1	661139	670994	9856	2	100133331	uc009vjm.3	-2815
chr1	706258	706516	259	*	MACS_peak_45	31.28	Intron (uc001abo.3/100288069, intron 3 of 6)	1	700245	714068	13824	2	100288069	uc001abo.3	7552		LOC100288069	uncharacterized LOC100288069
chr1	707197	707337	141	*	MACS_peak_46	22.16	Intron (uc001abo.3/100288069, intron 3 of 6)	1	700245	714068	13824	2	100288069	uc001abo.3	6731		LOC100288069	uncharacterized LOC100288069
chr1	707459	707634	176	*	MACS_peak_47	33.68	Intron (uc001abo.3/100288069, intron 3 of 6)	1	700245	714068	13824	2	100288069	uc001abo.3	6434		LOC100288069	uncharacterized LOC100288069
chr1	708382	708543	162	*	MACS_peak_48	34.25	Exon (uc001abo.3/100288069, exon 3 of 7)	1	700245	714068	13824	2	100288069	uc001abo.3	5525		LOC100288069	uncharacterized LOC100288069
chr1	708634	708903	270	*	MACS_peak_49	55.71	Intron (uc001abo.3/100288069, intron 2 of 6)	1	700245	714068	13824	2	100288069	uc001abo.3	5165		LOC100288069	uncharacterized LOC100288069
chr1	762126	762189	64	*	MACS_peak_50	33.27	Promoter (<=1kb)	1	761586	762902	1317	2	79854	uc010nxx.2	713	ENSG00000225880	LINC00115	long intergenic non-protein coding RNA 115
chr1	765571	765744	174	*	MACS_peak_51	32.3	Promoter (2-3kb)	1	763178	794826	31649	1	643837	uc031pjk.1	2393	ENSG00000228794	LINC01128	long intergenic non-protein coding RNA 1128
chr1	785368	785521	154	*	MACS_peak_52	32.99	Intron (uc001abp.2/643837, intron 3 of 5)	1	763178	794826	31649	1	643837	uc031pjk.1	22190	ENSG00000228794	LINC01128	long intergenic non-protein coding RNA 1128
chr1	810644	810775	132	*	MACS_peak_53	25.71	Promoter (1-2kb)	1	803451	812182	8732	2	284593	uc001abt.4	1407	ENSG00000230368	FAM41C	family with sequence similarity 41 member C
chr1	817448	817582	135	*	MACS_peak_54	33.9	Distal Intergenic	1	803451	812182	8732	2	284593	uc001abt.4	-5266	ENSG00000230368	FAM41C	family with sequence similarity 41 member C
chr1	822043	822164	122	*	MACS_peak_55	29.8	Distal Intergenic	1	803451	812182	8732	2	284593	uc001abt.4	-9861	ENSG00000230368	FAM41C	family with sequence similarity 41 member C
chr1	841693	841837	145	*	MACS_peak_56	30.45	Distal Intergenic	1	852953	854817	1865	2	100130417	uc010nxy.1	12980	ENSG00000223764	LINC02593	long intergenic non-protein coding RNA 2593
chr1	851719	851923	205	*	MACS_peak_57	28.45	Promoter (2-3kb)	1	852953	854817	1865	2	100130417	uc010nxy.1	2894	ENSG00000223764	LINC02593	long intergenic non-protein coding RNA 2593
chr1	852499	852745	247	*	MACS_peak_58	39.98	Promoter (2-3kb)	1	852953	854817	1865	2	100130417	uc010nxy.1	2072	ENSG00000223764	LINC02593	long intergenic non-protein coding RNA 2593
chr1	852958	853079	122	*	MACS_peak_59	22.71	Promoter (1-2kb)	1	852953	854817	1865	2	100130417	uc010nxy.1	1738	ENSG00000223764	LINC02593	long intergenic non-protein coding RNA 2593
chr1	855204	855324	121	*	MACS_peak_60	25.37	Promoter (<=1kb)	1	852953	854817	1865	2	100130417	uc010nxz.1	-387	ENSG00000223764	LINC02593	long intergenic non-protein coding RNA 2593
chr1	855941	856061	121	*	MACS_peak_61	27.13	Promoter (1-2kb)	1	852953	854817	1865	2	100130417	uc010nxz.1	-1124	ENSG00000223764	LINC02593	long intergenic non-protein coding RNA 2593
chr1	856327	856494	168	*	MACS_peak_62	20.08	Promoter (1-2kb)	1	852953	854817	1865	2	100130417	uc010nxz.1	-1510	ENSG00000223764	LINC02593	long intergenic non-protein coding RNA 2593
chr1	862752	863058	307	*	MACS_peak_63	34.22	Promoter (1-2kb)	1	861302	879961	18660	1	148398	uc031pkn.1	1450	ENSG00000187634	SAMD11	sterile alpha motif domain containing 11
chr1	864418	864601	184	*	MACS_peak_64	21.53	Intron (uc001abv.1/148398, intron 2 of 4)	1	861302	879961	18660	1	148398	uc031pkn.1	3116	ENSG00000187634	SAMD11	sterile alpha motif domain containing 11
chr1	865230	865347	118	*	MACS_peak_65	21.26	Intron (uc001abv.1/148398, intron 2 of 4)	1	861302	879961	18660	1	148398	uc031pkn.1	3928	ENSG00000187634	SAMD11	sterile alpha motif domain containing 11
chr1	866786	866978	193	*	MACS_peak_66	23.19	Intron (uc001abv.1/148398, intron 4 of 4)	1	861302	879961	18660	1	148398	uc031pkn.1	5484	ENSG00000187634	SAMD11	sterile alpha motif domain containing 11
chr1	867210	867401	192	*	MACS_peak_67	30.82	Intron (uc001abv.1/148398, intron 4 of 4)	1	861302	879961	18660	1	148398	uc031pkn.1	5908	ENSG00000187634	SAMD11	sterile alpha motif domain containing 11
chr1	874306	874501	196	*	MACS_peak_68	23.82	Promoter (<=1kb)	1	874655	879533	4879	1	148398	uc031pko.1	-154	ENSG00000187634	SAMD11	sterile alpha motif domain containing 11
chr1	881538	881653	116	*	MACS_peak_69	20.87	Promoter (<=1kb)	1	879583	882440	2858	2	26155	uc031pkq.1	787	ENSG00000188976	NOC2L	NOC2 like nucleolar associated transcriptional repressor
chr1	883404	883520	117	*	MACS_peak_70	30.85	Promoter (<=1kb)	1	879583	882440	2858	2	26155	uc031pkq.1	-964	ENSG00000188976	NOC2L	NOC2 like nucleolar associated transcriptional repressor
chr1	892637	892746	110	*	MACS_peak_71	21.89	Promoter (1-2kb)	1	879583	893918	14336	2	26155	uc001aby.4	1172	ENSG00000188976	NOC2L	NOC2 like nucleolar associated transcriptional repressor
chr1	893467	893545	79	*	MACS_peak_72	40.69	Promoter (<=1kb)	1	879583	893918	14336	2	26155	uc001aby.4	373	ENSG00000188976	NOC2L	NOC2 like nucleolar associated transcriptional repressor
chr1	910472	910560	89	*	MACS_peak_73	51.44	Promoter (1-2kb)	1	910579	912021	1443	2	84808	uc001acg.2	1461	ENSG00000187642	PERM1	PPARGC1 and ESRR induced regulator, muscle 1
chr1	911777	912083	307	*	MACS_peak_74	38.8	Promoter (<=1kb)	1	910579	912021	1443	2	84808	uc001acg.2	0	ENSG00000187642	PERM1	PPARGC1 and ESRR induced regulator, muscle 1
chr1	948697	949564	868	*	MACS_peak_75	54.68	Promoter (<=1kb)	1	948847	949919	1073	1	9636	uc001acj.4	0	ENSG00000187608	ISG15	ISG15 ubiquitin like modifier
chr1	949877	949995	119	*	MACS_peak_76	21.73	Promoter (1-2kb)	1	948847	949919	1073	1	9636	uc001acj.4	1030	ENSG00000187608	ISG15	ISG15 ubiquitin like modifier
chr1	957446	957599	154	*	MACS_peak_77	29.78	Promoter (1-2kb)	1	955503	991499	35997	1	375790	uc001ack.2	1943	ENSG00000188157	AGRN	agrin
chr1	961613	961723	111	*	MACS_peak_78	25.42	Intron (uc001ack.2/375790, intron 2 of 35)	1	955503	991499	35997	1	375790	uc001ack.2	6110	ENSG00000188157	AGRN	agrin
chr1	962581	962748	168	*	MACS_peak_79	20.58	Intron (uc001ack.2/375790, intron 2 of 35)	1	955503	991499	35997	1	375790	uc001ack.2	7078	ENSG00000188157	AGRN	agrin
chr1	971960	972052	93	*	MACS_peak_80	25.87	Intron (uc001ack.2/375790, intron 3 of 35)	1	955503	991499	35997	1	375790	uc001ack.2	16457	ENSG00000188157	AGRN	agrin
chr1	981028	981167	140	*	MACS_peak_81	22.16	Exon (uc001ack.2/375790, exon 15 of 36)	1	955503	991499	35997	1	375790	uc001ack.2	25525	ENSG00000188157	AGRN	agrin
chr1	982572	982691	120	*	MACS_peak_82	34.12	Intron (uc001ack.2/375790, intron 19 of 35)	1	1007126	1009687	2562	2	401934	uc021oen.1	26996	ENSG00000237330	RNF223	ring finger protein 223
chr1	989484	989854	371	*	MACS_peak_83	34.17	Exon (uc001ack.2/375790, exon 35 of 36)	1	1007126	1009687	2562	2	401934	uc021oen.1	19833	ENSG00000237330	RNF223	ring finger protein 223
chr1	994393	994626	234	*	MACS_peak_84	21.96	Distal Intergenic	1	1007126	1009687	2562	2	401934	uc021oen.1	15061	ENSG00000237330	RNF223	ring finger protein 223
chr1	999007	999215	209	*	MACS_peak_85	24.31	Intron (uc001acl.1/uc001acl.1, intron 3 of 3)	1	1007126	1009687	2562	2	401934	uc021oen.1	10472	ENSG00000237330	RNF223	ring finger protein 223
chr1	999736	1000032	297	*	MACS_peak_86	20.45	Intron (uc001acl.1/uc001acl.1, intron 3 of 3)	1	1007126	1009687	2562	2	401934	uc021oen.1	9655	ENSG00000237330	RNF223	ring finger protein 223
chr1	1000678	1000804	127	*	MACS_peak_87	25.16	Intron (uc001acl.1/uc001acl.1, intron 3 of 3)	1	1007126	1009687	2562	2	401934	uc021oen.1	8883	ENSG00000237330	RNF223	ring finger protein 223
chr1	1006140	1006261	122	*	MACS_peak_88	24.4	Distal Intergenic	1	1007126	1009687	2562	2	401934	uc021oen.1	3426	ENSG00000237330	RNF223	ring finger protein 223
chr1	1008913	1009161	249	*	MACS_peak_89	23.93	Promoter (<=1kb)	1	1007126	1009687	2562	2	401934	uc021oen.1	526	ENSG00000237330	RNF223	ring finger protein 223
chr1	1009261	1009617	357	*	MACS_peak_90	23.98	Promoter (<=1kb)	1	1007126	1009687	2562	2	401934	uc021oen.1	70	ENSG00000237330	RNF223	ring finger protein 223
chr1	1020730	1020838	109	*	MACS_peak_91	26.9	Intron (uc010nyd.1/54991, intron 5 of 8)	1	1017198	1026945	9748	2	54991	uc010nyd.1	6107	ENSG00000131591	C1orf159	chromosome 1 open reading frame 159
chr1	1021272	1021388	117	*	MACS_peak_92	26.95	Exon (uc010nyd.1/54991, exon 5 of 9)	1	1017198	1026945	9748	2	54991	uc010nyd.1	5557	ENSG00000131591	C1orf159	chromosome 1 open reading frame 159
chr1	1025778	1025907	130	*	MACS_peak_93	29.99	Promoter (1-2kb)	1	1017198	1026945	9748	2	54991	uc010nyd.1	1038	ENSG00000131591	C1orf159	chromosome 1 open reading frame 159
chr1	1052128	1052466	339	*	MACS_peak_94	35.14	Promoter (<=1kb)	1	1017198	1051736	34539	2	54991	uc001acu.2	-392	ENSG00000131591	C1orf159	chromosome 1 open reading frame 159
chr1	1058398	1058525	128	*	MACS_peak_95	22.77	Distal Intergenic	1	1017198	1051736	34539	2	54991	uc001acu.2	-6662	ENSG00000131591	C1orf159	chromosome 1 open reading frame 159
chr1	1060095	1060196	102	*	MACS_peak_96	25.87	Distal Intergenic	1	1017198	1051736	34539	2	54991	uc001acu.2	-8359	ENSG00000131591	C1orf159	chromosome 1 open reading frame 159
chr1	1060804	1060994	191	*	MACS_peak_97	24.61	Distal Intergenic	1	1017198	1051736	34539	2	54991	uc001acu.2	-9068	ENSG00000131591	C1orf159	chromosome 1 open reading frame 159
chr1	1073380	1073525	146	*	MACS_peak_98	26.82	Promoter (<=1kb)	1	1072397	1079434	7038	1	254099	uc001acv.3	983	ENSG00000223823	LINC01342	long intergenic non-protein coding RNA 1342
chr1	1073960	1074098	139	*	MACS_peak_99	27.59	Promoter (1-2kb)	1	1072397	1079434	7038	1	254099	uc001acv.3	1563	ENSG00000223823	LINC01342	long intergenic non-protein coding RNA 1342
chr1	1078452	1078518	67	*	MACS_peak_100	63.77	Exon (uc001acv.3/254099, exon 3 of 3)	1	1072397	1079434	7038	1	254099	uc001acv.3	6055	ENSG00000223823	LINC01342	long intergenic non-protein coding RNA 1342
chr1	1078583	1078675	93	*	MACS_peak_101	30.01	3' UTR	1	1072397	1079434	7038	1	254099	uc001acv.3	6186	ENSG00000223823	LINC01342	long intergenic non-protein coding RNA 1342
chr1	1078720	1078905	186	*	MACS_peak_102	32.33	3' UTR	1	1072397	1079434	7038	1	254099	uc001acv.3	6323	ENSG00000223823	LINC01342	long intergenic non-protein coding RNA 1342
chr1	1082168	1082319	152	*	MACS_peak_103	22.16	Distal Intergenic	1	1072397	1079434	7038	1	254099	uc001acv.3	9771	ENSG00000223823	LINC01342	long intergenic non-protein coding RNA 1342
chr1	1085444	1085659	216	*	MACS_peak_104	23.19	Distal Intergenic	1	1072397	1079434	7038	1	254099	uc001acv.3	13047	ENSG00000223823	LINC01342	long intergenic non-protein coding RNA 1342
chr1	1087013	1087154	142	*	MACS_peak_105	37.44	Distal Intergenic	1	1072397	1079434	7038	1	254099	uc001acv.3	14616	ENSG00000223823	LINC01342	long intergenic non-protein coding RNA 1342
chr1	1091894	1091988	95	*	MACS_peak_106	30.24	Distal Intergenic	1	1102484	1102578	95	1	406984	uc001acw.2	-10496	ENSG00000207730	MIR200B	microRNA 200b
chr1	1093040	1093242	203	*	MACS_peak_107	27.84	Distal Intergenic	1	1102484	1102578	95	1	406984	uc001acw.2	-9242	ENSG00000207730	MIR200B	microRNA 200b
chr1	1094195	1094284	90	*	MACS_peak_108	27.02	Distal Intergenic	1	1102484	1102578	95	1	406984	uc001acw.2	-8200	ENSG00000207730	MIR200B	microRNA 200b
chr1	1100859	1100961	103	*	MACS_peak_109	20.92	Promoter (1-2kb)	1	1102484	1102578	95	1	406984	uc001acw.2	-1523	ENSG00000207730	MIR200B	microRNA 200b
chr1	1101627	1101789	163	*	MACS_peak_110	38.65	Promoter (<=1kb)	1	1102484	1102578	95	1	406984	uc001acw.2	-695	ENSG00000207730	MIR200B	microRNA 200b
chr1	1103970	1104452	483	*	MACS_peak_111	43.61	Promoter (<=1kb)	1	1104385	1104467	83	1	554210	uc010nyf.1	0	ENSG00000198976	MIR429	microRNA 429
chr1	1107529	1107673	145	*	MACS_peak_112	27.92	Promoter (1-2kb)	1	1109286	1133313	24028	1	254173	uc001acy.2	-1613	ENSG00000162571	TTLL10	tubulin tyrosine ligase like 10
chr1	1111849	1112009	161	*	MACS_peak_113	21.48	Promoter (2-3kb)	1	1109286	1133313	24028	1	254173	uc010nyg.1	2563	ENSG00000162571	TTLL10	tubulin tyrosine ligase like 10
chr1	1112070	1112287	218	*	MACS_peak_114	23.19	Promoter (2-3kb)	1	1109286	1133313	24028	1	254173	uc010nyg.1	2784	ENSG00000162571	TTLL10	tubulin tyrosine ligase like 10
chr1	1120520	1120621	102	*	MACS_peak_115	38.54	3' UTR	1	1115077	1121243	6167	1	254173	uc001acz.2	5443	ENSG00000162571	TTLL10	tubulin tyrosine ligase like 10
chr1	1121024	1121166	143	*	MACS_peak_116	45.78	3' UTR	1	1115077	1121243	6167	1	254173	uc001acz.2	5947	ENSG00000162571	TTLL10	tubulin tyrosine ligase like 10
chr1	1134774	1134941	168	*	MACS_peak_117	31.66	Distal Intergenic	1	1138888	1141060	2173	2	8784	uc001ada.3	6119	ENSG00000186891	TNFRSF18	TNF receptor superfamily member 18
chr1	1134965	1135196	232	*	MACS_peak_118	67.97	Distal Intergenic	1	1138888	1141060	2173	2	8784	uc001ada.3	5864	ENSG00000186891	TNFRSF18	TNF receptor superfamily member 18
chr1	1140642	1140772	131	*	MACS_peak_119	46	Promoter (<=1kb)	1	1138888	1141060	2173	2	8784	uc001ada.3	288	ENSG00000186891	TNFRSF18	TNF receptor superfamily member 18
chr1	1140947	1141040	94	*	MACS_peak_120	39.39	Promoter (<=1kb)	1	1138888	1141060	2173	2	8784	uc001ada.3	20	ENSG00000186891	TNFRSF18	TNF receptor superfamily member 18
chr1	1141277	1141475	199	*	MACS_peak_121	27.54	Promoter (<=1kb)	1	1138888	1141060	2173	2	8784	uc001ada.3	-217	ENSG00000186891	TNFRSF18	TNF receptor superfamily member 18
chr1	1143681	1143917	237	*	MACS_peak_122	25.2	Promoter (1-2kb)	1	1138888	1142089	3202	2	8784	uc001add.3	-1592	ENSG00000186891	TNFRSF18	TNF receptor superfamily member 18
chr1	1145694	1145767	74	*	MACS_peak_123	37.88	Distal Intergenic	1	1138888	1142089	3202	2	8784	uc001add.3	-3605	ENSG00000186891	TNFRSF18	TNF receptor superfamily member 18
chr1	1147484	1147636	153	*	MACS_peak_124	21.25	Promoter (1-2kb)	1	1146706	1149548	2843	2	7293	uc001ade.3	1912	ENSG00000186827	TNFRSF4	TNF receptor superfamily member 4
chr1	1157985	1158080	96	*	MACS_peak_125	36.94	Promoter (1-2kb)	1	1152288	1156731	4444	2	51150	uc001adg.3	-1254	ENSG00000078808	SDF4	stromal cell derived factor 4
chr1	1158792	1158965	174	*	MACS_peak_126	31.94	Promoter (<=1kb)	1	1158104	1159348	1245	2	51150	uc001adj.1	383	ENSG00000078808	SDF4	stromal cell derived factor 4
chr1	1172125	1172250	126	*	MACS_peak_127	20.97	Distal Intergenic	1	1167629	1170420	2792	1	126792	uc001adk.3	4496	ENSG00000176022	B3GALT6	beta-1,3-galactosyltransferase 6
chr1	1173647	1173789	143	*	MACS_peak_128	24.06	Distal Intergenic	1	1167629	1170420	2792	1	126792	uc001adk.3	6018	ENSG00000176022	B3GALT6	beta-1,3-galactosyltransferase 6
chr1	1173813	1173996	184	*	MACS_peak_129	24.36	Distal Intergenic	1	1167629	1170420	2792	1	126792	uc001adk.3	6184	ENSG00000176022	B3GALT6	beta-1,3-galactosyltransferase 6
chr1	1174814	1175245	432	*	MACS_peak_130	20.05	Distal Intergenic	1	1177826	1182102	4277	2	388581	uc001adl.2	6857	ENSG00000184163	C1QTNF12	C1q and TNF related 12
chr1	1176271	1176385	115	*	MACS_peak_131	42.49	Distal Intergenic	1	1177826	1182102	4277	2	388581	uc001adl.2	5717	ENSG00000184163	C1QTNF12	C1q and TNF related 12
chr1	1179953	1180029	77	*	MACS_peak_132	38.21	Promoter (2-3kb)	1	1177826	1182102	4277	2	388581	uc001adl.2	2073	ENSG00000184163	C1QTNF12	C1q and TNF related 12
chr1	1180741	1180896	156	*	MACS_peak_133	23.41	Promoter (1-2kb)	1	1177826	1182102	4277	2	388581	uc001adl.2	1206	ENSG00000184163	C1QTNF12	C1q and TNF related 12
chr1	1183754	1183936	183	*	MACS_peak_134	23.19	Promoter (1-2kb)	1	1177826	1182102	4277	2	388581	uc001adl.2	-1652	ENSG00000184163	C1QTNF12	C1q and TNF related 12
chr1	1184143	1184260	118	*	MACS_peak_135	28.4	Promoter (2-3kb)	1	1177826	1182102	4277	2	388581	uc001adl.2	-2041	ENSG00000184163	C1QTNF12	C1q and TNF related 12
chr1	1191091	1191304	214	*	MACS_peak_136	39.08	Intron (uc001adm.4/118424, intron 6 of 6)	1	1177826	1182102	4277	2	388581	uc001adl.2	-8989	ENSG00000184163	C1QTNF12	C1q and TNF related 12
chr1	1200523	1200653	131	*	MACS_peak_137	32.99	Promoter (2-3kb)	1	1189292	1203372	14081	2	118424	uc001adm.4	2719	ENSG00000160087	UBE2J2	ubiquitin conjugating enzyme E2 J2
chr1	1200911	1201054	144	*	MACS_peak_138	39.27	Promoter (2-3kb)	1	1189292	1203372	14081	2	118424	uc001adm.4	2318	ENSG00000160087	UBE2J2	ubiquitin conjugating enzyme E2 J2
chr1	1206568	1206853	286	*	MACS_peak_139	37.8	Promoter (2-3kb)	1	1189292	1209234	19943	2	118424	uc001ado.3	2381	ENSG00000160087	UBE2J2	ubiquitin conjugating enzyme E2 J2
chr1	1208073	1208318	246	*	MACS_peak_140	23.29	Promoter (<=1kb)	1	1189292	1209234	19943	2	118424	uc001ado.3	916	ENSG00000160087	UBE2J2	ubiquitin conjugating enzyme E2 J2
chr1	1217567	1217722	156	*	MACS_peak_141	43.81	Promoter (<=1kb)	1	1217537	1227409	9873	1	6339	uc001adx.2	30	ENSG00000162572	SCNN1D	sodium channel epithelial 1 subunit delta
chr1	1220512	1220779	268	*	MACS_peak_142	29.92	Promoter (2-3kb)	1	1217537	1227409	9873	1	6339	uc001adx.2	2975	ENSG00000162572	SCNN1D	sodium channel epithelial 1 subunit delta
chr1	1225645	1225847	203	*	MACS_peak_143	20.51	Exon (uc001adt.1/6339, exon 13 of 18)	1	1217537	1227409	9873	1	6339	uc001adx.2	8108	ENSG00000162572	SCNN1D	sodium channel epithelial 1 subunit delta
chr1	1230016	1230112	97	*	MACS_peak_144	20.85	Exon (uc001ady.2/116983, exon 10 of 14)	1	1227764	1234335	6572	2	116983	uc001ady.2	4223	ENSG00000131584	ACAP3	ArfGAP with coiled-coil, ankyrin repeat and PH domains 3
chr1	1230217	1230368	152	*	MACS_peak_145	23.23	Intron (uc001ady.2/116983, intron 9 of 13)	1	1227764	1234335	6572	2	116983	uc001ady.2	3967	ENSG00000131584	ACAP3	ArfGAP with coiled-coil, ankyrin repeat and PH domains 3
chr1	1230408	1230765	358	*	MACS_peak_146	41.59	Intron (uc001ady.2/116983, intron 9 of 13)	1	1227764	1234335	6572	2	116983	uc001ady.2	3570	ENSG00000131584	ACAP3	ArfGAP with coiled-coil, ankyrin repeat and PH domains 3
chr1	1231869	1231963	95	*	MACS_peak_147	22.21	Promoter (2-3kb)	1	1227764	1234335	6572	2	116983	uc001ady.2	2372	ENSG00000131584	ACAP3	ArfGAP with coiled-coil, ankyrin repeat and PH domains 3
chr1	1236181	1236310	130	*	MACS_peak_148	23.26	Promoter (1-2kb)	1	1227764	1234335	6572	2	116983	uc001ady.2	-1846	ENSG00000131584	ACAP3	ArfGAP with coiled-coil, ankyrin repeat and PH domains 3
chr1	1236412	1236531	120	*	MACS_peak_149	24.8	Promoter (2-3kb)	1	1227764	1234335	6572	2	116983	uc001ady.2	-2077	ENSG00000131584	ACAP3	ArfGAP with coiled-coil, ankyrin repeat and PH domains 3
chr1	1240944	1241068	125	*	MACS_peak_150	24.44	Promoter (<=1kb)	1	1227764	1241309	13546	2	116983	uc001aea.2	241	ENSG00000131584	ACAP3	ArfGAP with coiled-coil, ankyrin repeat and PH domains 3
chr1	1244602	1245091	490	*	MACS_peak_151	23.4	Promoter (<=1kb)	1	1234124	1244989	10866	2	116983	uc001aec.1	0	ENSG00000131584	ACAP3	ArfGAP with coiled-coil, ankyrin repeat and PH domains 3
chr1	1248763	1248913	151	*	MACS_peak_152	33.92	Exon (uc009vjy.1/54973, exon 7 of 13)	1	1234124	1244989	10866	2	116983	uc001aec.1	-3774	ENSG00000131584	ACAP3	ArfGAP with coiled-coil, ankyrin repeat and PH domains 3
chr1	1257536	1257728	193	*	MACS_peak_153	22.02	Promoter (2-3kb)	1	1246965	1260067	13103	2	54973	uc001aee.2	2339	ENSG00000127054	INTS11	integrator complex subunit 11
chr1	1260993	1261271	279	*	MACS_peak_154	25.69	Promoter (<=1kb)	1	1260143	1264276	4134	1	80772	uc001aeo.3	850	ENSG00000224051	CPTP	ceramide-1-phosphate transfer protein
chr1	1261387	1261611	225	*	MACS_peak_155	23.45	Promoter (1-2kb)	1	1260143	1264276	4134	1	80772	uc001aeo.3	1244	ENSG00000224051	CPTP	ceramide-1-phosphate transfer protein
chr1	1264032	1264238	207	*	MACS_peak_156	23.48	Promoter (2-3kb)	1	1266726	1269844	3119	1	83756	uc010nyk.2	-2488	ENSG00000169962	TAS1R3	taste 1 receptor member 3
chr1	1265825	1266183	359	*	MACS_peak_157	26.88	Promoter (<=1kb)	1	1266726	1269844	3119	1	83756	uc010nyk.2	-543	ENSG00000169962	TAS1R3	taste 1 receptor member 3
chr1	1266564	1266733	170	*	MACS_peak_158	33.24	Promoter (<=1kb)	1	1266726	1269844	3119	1	83756	uc010nyk.2	0	ENSG00000169962	TAS1R3	taste 1 receptor member 3
chr1	1278849	1278922	74	*	MACS_peak_159	27.75	Intron (uc001aer.4/1855, intron 1 of 14)	1	1270658	1275557	4900	2	1855	uc009vka.3	-3292	ENSG00000107404	DVL1	dishevelled segment polarity protein 1
chr1	1279705	1280022	318	*	MACS_peak_160	21.19	Intron (uc001aer.4/1855, intron 1 of 14)	1	1270658	1275557	4900	2	1855	uc009vka.3	-4148	ENSG00000107404	DVL1	dishevelled segment polarity protein 1
chr1	1282938	1283034	97	*	MACS_peak_161	21.78	Promoter (1-2kb)	1	1270658	1284492	13835	2	1855	uc001aer.4	1458	ENSG00000107404	DVL1	dishevelled segment polarity protein 1
chr1	1283146	1283570	425	*	MACS_peak_162	27.4	Promoter (<=1kb)	1	1270658	1284492	13835	2	1855	uc001aer.4	922	ENSG00000107404	DVL1	dishevelled segment polarity protein 1
chr1	1288566	1289196	631	*	MACS_peak_163	105.28	3' UTR	1	1270658	1284492	13835	2	1855	uc001aer.4	-4074	ENSG00000107404	DVL1	dishevelled segment polarity protein 1
chr1	1292370	1292490	121	*	MACS_peak_164	22.28	Promoter (1-2kb)	1	1288071	1293915	5845	2	54587	uc001aew.3	1425	ENSG00000162576	MXRA8	matrix remodeling associated 8
chr1	1295974	1296218	245	*	MACS_peak_165	20.08	Promoter (<=1kb)	1	1288071	1297157	9087	2	54587	uc001afa.3	939	ENSG00000162576	MXRA8	matrix remodeling associated 8
chr1	1315906	1316078	173	*	MACS_peak_166	38.82	Distal Intergenic	1	1309110	1310818	1709	2	54998	uc001afc.2	-5088	ENSG00000175756	AURKAIP1	aurora kinase A interacting protein 1
chr1	1316562	1316833	272	*	MACS_peak_167	45.32	Distal Intergenic	1	1309110	1310818	1709	2	54998	uc001afc.2	-5744	ENSG00000175756	AURKAIP1	aurora kinase A interacting protein 1
chr1	1322925	1322990	66	*	MACS_peak_168	56.63	Exon (uc010nym.1/81669, exon 9 of 9)	1	1321091	1327029	5939	2	81669	uc010nym.1	4039	ENSG00000221978	CCNL2	cyclin L2
chr1	1323098	1323331	234	*	MACS_peak_169	38.87	Exon (uc010nym.1/81669, exon 8 of 9)	1	1321091	1327029	5939	2	81669	uc010nym.1	3698	ENSG00000221978	CCNL2	cyclin L2
chr1	1333549	1333742	194	*	MACS_peak_170	32.42	Promoter (<=1kb)	1	1321091	1333722	12632	2	81669	uc001afg.1	0	ENSG00000221978	CCNL2	cyclin L2
chr1	1333812	1333963	152	*	MACS_peak_171	30.41	Promoter (<=1kb)	1	1321091	1333722	12632	2	81669	uc001afg.1	-90	ENSG00000221978	CCNL2	cyclin L2
chr1	1337096	1337240	145	*	MACS_peak_172	29.86	Promoter (2-3kb)	1	1334912	1337426	2515	1	148413	uc009vkd.3	2184	ENSG00000224870	MRPL20-AS1	MRPL20 antisense RNA 1
chr1	1350409	1350566	158	*	MACS_peak_173	32.81	Distal Intergenic	1	1353800	1356824	3025	2	441869	uc001afp.3	6258	ENSG00000235098	ANKRD65	ankyrin repeat domain 65
chr1	1354733	1354881	149	*	MACS_peak_174	34.61	Promoter (1-2kb)	1	1353800	1356824	3025	2	441869	uc001afp.3	1943	ENSG00000235098	ANKRD65	ankyrin repeat domain 65
chr1	1356925	1357088	164	*	MACS_peak_175	34.59	Promoter (<=1kb)	1	1353800	1356824	3025	2	441869	uc010nyo.2	-101	ENSG00000235098	ANKRD65	ankyrin repeat domain 65
chr1	1357387	1357477	91	*	MACS_peak_176	29.66	Promoter (<=1kb)	1	1353800	1356824	3025	2	441869	uc010nyo.2	-563	ENSG00000235098	ANKRD65	ankyrin repeat domain 65
chr1	1361842	1362003	162	*	MACS_peak_177	39.27	Promoter (<=1kb)	1	1361508	1363167	1660	1	643965	uc010nyp.2	334	ENSG00000205116	TMEM88B	transmembrane protein 88B
chr1	1366523	1366665	143	*	MACS_peak_178	29.68	Distal Intergenic	1	1370903	1378262	7360	1	64856	uc001afr.3	-4238	ENSG00000179403	VWA1	von Willebrand factor A domain containing 1
chr1	1368986	1369139	154	*	MACS_peak_179	22.16	Promoter (1-2kb)	1	1370903	1378262	7360	1	64856	uc001afr.3	-1764	ENSG00000179403	VWA1	von Willebrand factor A domain containing 1
chr1	1371866	1372285	420	*	MACS_peak_180	47.28	Promoter (<=1kb)	1	1370903	1378262	7360	1	64856	uc001afs.3	963	ENSG00000179403	VWA1	von Willebrand factor A domain containing 1
chr1	1372752	1372915	164	*	MACS_peak_181	30.74	Promoter (1-2kb)	1	1370903	1378262	7360	1	64856	uc001afs.3	1849	ENSG00000179403	VWA1	von Willebrand factor A domain containing 1
chr1	1373076	1373180	105	*	MACS_peak_182	28.27	Promoter (2-3kb)	1	1370903	1378262	7360	1	64856	uc001afs.3	2173	ENSG00000179403	VWA1	von Willebrand factor A domain containing 1
chr1	1373256	1373486	231	*	MACS_peak_183	41.18	Promoter (2-3kb)	1	1370903	1378262	7360	1	64856	uc001afs.3	2353	ENSG00000179403	VWA1	von Willebrand factor A domain containing 1
chr1	1373640	1373921	282	*	MACS_peak_184	44.23	Promoter (2-3kb)	1	1370903	1378262	7360	1	64856	uc001afs.3	2737	ENSG00000179403	VWA1	von Willebrand factor A domain containing 1
chr1	1376493	1376622	130	*	MACS_peak_185	21.58	3' UTR	1	1370903	1378262	7360	1	64856	uc001afs.3	5590	ENSG00000179403	VWA1	von Willebrand factor A domain containing 1
chr1	1380030	1380140	111	*	MACS_peak_186	29.65	Distal Intergenic	1	1385069	1405538	20470	1	219293	uc001aft.2	-4929	ENSG00000215915	ATAD3C	ATPase family AAA domain containing 3C
chr1	1384494	1384794	301	*	MACS_peak_187	121.07	Promoter (<=1kb)	1	1385069	1405538	20470	1	219293	uc001aft.2	-275	ENSG00000215915	ATAD3C	ATPase family AAA domain containing 3C
chr1	1394622	1394813	192	*	MACS_peak_188	30.29	Intron (uc001aft.2/219293, intron 9 of 11)	1	1385069	1405538	20470	1	219293	uc001aft.2	9553	ENSG00000215915	ATAD3C	ATPase family AAA domain containing 3C
chr1	1397446	1397528	83	*	MACS_peak_189	37.44	Intron (uc001aft.2/219293, intron 10 of 11)	1	1407164	1431582	24419	1	83858	uc001afv.3	-9636	ENSG00000160072	ATAD3B	ATPase family AAA domain containing 3B
chr1	1403246	1403344	99	*	MACS_peak_190	28.39	Intron (uc001aft.2/219293, intron 11 of 11)	1	1407164	1431582	24419	1	83858	uc001afv.3	-3820	ENSG00000160072	ATAD3B	ATPase family AAA domain containing 3B
chr1	1403457	1403629	173	*	MACS_peak_191	25	Intron (uc001aft.2/219293, intron 11 of 11)	1	1407164	1431582	24419	1	83858	uc001afv.3	-3535	ENSG00000160072	ATAD3B	ATPase family AAA domain containing 3B
chr1	1411364	1411541	178	*	MACS_peak_192	35.67	Promoter (1-2kb)	1	1413406	1418847	5442	1	83858	uc001afw.2	-1865	ENSG00000160072	ATAD3B	ATPase family AAA domain containing 3B
chr1	1431260	1431336	77	*	MACS_peak_193	32.86	3' UTR	1	1421162	1444689	23528	1	83858	uc021oeq.1	10098	ENSG00000160072	ATAD3B	ATPase family AAA domain containing 3B
chr1	1432214	1432401	188	*	MACS_peak_194	26.95	Intron (uc021oeq.1/83858, intron 7 of 7)	1	1421162	1444689	23528	1	83858	uc021oeq.1	11052	ENSG00000160072	ATAD3B	ATPase family AAA domain containing 3B
chr1	1444064	1444336	273	*	MACS_peak_195	30	Intron (uc021oeq.1/83858, intron 7 of 7)	1	1447523	1470067	22545	1	55210	uc001afz.2	-3187	ENSG00000197785	ATAD3A	ATPase family AAA domain containing 3A
chr1	1461469	1461621	153	*	MACS_peak_196	23.45	Intron (uc001afz.2/55210, intron 12 of 15)	1	1447910	1470067	22158	1	55210	uc001agb.2	13559	ENSG00000197785	ATAD3A	ATPase family AAA domain containing 3A
chr1	1471417	1471512	96	*	MACS_peak_197	24.8	Intron (uc009vkf.3/339453, intron 2 of 3)	1	1470158	1475740	5583	2	339453	uc009vkf.3	4228	ENSG00000205090	TMEM240	transmembrane protein 240
chr1	1472062	1472181	120	*	MACS_peak_198	37.03	Intron (uc009vkf.3/339453, intron 2 of 3)	1	1470158	1475740	5583	2	339453	uc009vkf.3	3559	ENSG00000205090	TMEM240	transmembrane protein 240
chr1	1478724	1478874	151	*	MACS_peak_199	23.65	Promoter (2-3kb)	1	1470158	1475740	5583	2	339453	uc009vkf.3	-2984	ENSG00000205090	TMEM240	transmembrane protein 240
chr1	1485859	1486043	185	*	MACS_peak_200	31.49	Intron (uc001agd.3/29101, intron 2 of 4)	1	1470158	1475740	5583	2	339453	uc009vkf.3	-10119	ENSG00000205090	TMEM240	transmembrane protein 240
chr1	1486286	1486626	341	*	MACS_peak_201	95.04	Intron (uc001agd.3/29101, intron 2 of 4)	1	1470158	1475740	5583	2	339453	uc009vkf.3	-10546	ENSG00000205090	TMEM240	transmembrane protein 240
chr1	1496948	1497175	228	*	MACS_peak_202	28.41	Intron (uc001agd.3/29101, intron 2 of 4)	1	1477053	1510262	33210	2	29101	uc001agd.3	13087	ENSG00000160075	SSU72	SSU72 homolog, RNA polymerase II CTD phosphatase
chr1	1529723	1529865	143	*	MACS_peak_203	22.16	Distal Intergenic	1	1533388	1535476	2089	2	643988	uc021oes.1	5611	ENSG00000228594	FNDC10	fibronectin type III domain containing 10
chr1	1530268	1530954	687	*	MACS_peak_204	1005.46	Distal Intergenic	1	1533388	1535476	2089	2	643988	uc021oes.1	4522	ENSG00000228594	FNDC10	fibronectin type III domain containing 10
chr1	1530992	1531140	149	*	MACS_peak_205	132.26	Distal Intergenic	1	1533388	1535476	2089	2	643988	uc021oes.1	4336	ENSG00000228594	FNDC10	fibronectin type III domain containing 10
chr1	1531145	1531947	803	*	MACS_peak_206	824.62	Distal Intergenic	1	1533388	1535476	2089	2	643988	uc021oes.1	3529	ENSG00000228594	FNDC10	fibronectin type III domain containing 10
chr1	1531989	1532213	225	*	MACS_peak_207	162.48	Distal Intergenic	1	1533388	1535476	2089	2	643988	uc021oes.1	3263	ENSG00000228594	FNDC10	fibronectin type III domain containing 10
chr1	1536343	1536538	196	*	MACS_peak_208	45.61	Promoter (<=1kb)	1	1533388	1535476	2089	2	643988	uc021oes.1	-867	ENSG00000228594	FNDC10	fibronectin type III domain containing 10
chr1	1536693	1536783	91	*	MACS_peak_209	28.81	Promoter (1-2kb)	1	1533388	1535476	2089	2	643988	uc021oes.1	-1217	ENSG00000228594	FNDC10	fibronectin type III domain containing 10
chr1	1537072	1537296	225	*	MACS_peak_210	33.94	Promoter (1-2kb)	1	1533388	1535476	2089	2	643988	uc021oes.1	-1596	ENSG00000228594	FNDC10	fibronectin type III domain containing 10
chr1	1538776	1539005	230	*	MACS_peak_211	39.08	Intron (uc001agf.1/uc001agf.1, intron 1 of 2)	1	1533388	1535476	2089	2	643988	uc021oes.1	-3300	ENSG00000228594	FNDC10	fibronectin type III domain containing 10
chr1	1539716	1539980	265	*	MACS_peak_212	43.48	Intron (uc001agf.1/uc001agf.1, intron 1 of 2)	1	1533388	1535476	2089	2	643988	uc021oes.1	-4240	ENSG00000228594	FNDC10	fibronectin type III domain containing 10
chr1	1540062	1540182	121	*	MACS_peak_213	27.06	Intron (uc001agf.1/uc001agf.1, intron 1 of 2)	1	1533388	1535476	2089	2	643988	uc021oes.1	-4586	ENSG00000228594	FNDC10	fibronectin type III domain containing 10
chr1	1540232	1540331	100	*	MACS_peak_214	35.48	Intron (uc001agf.1/uc001agf.1, intron 1 of 2)	1	1533388	1535476	2089	2	643988	uc021oes.1	-4756	ENSG00000228594	FNDC10	fibronectin type III domain containing 10
chr1	1551773	1552080	308	*	MACS_peak_215	23.59	Promoter (<=1kb)	1	1551690	1565990	14301	1	142678	uc010nyq.2	83	ENSG00000197530	MIB2	MIB E3 ubiquitin protein ligase 2
chr1	1552215	1552331	117	*	MACS_peak_216	22.94	Promoter (<=1kb)	1	1551690	1565990	14301	1	142678	uc010nyq.2	525	ENSG00000197530	MIB2	MIB E3 ubiquitin protein ligase 2
chr1	1552479	1552628	150	*	MACS_peak_217	38.04	Promoter (<=1kb)	1	1551690	1565990	14301	1	142678	uc010nyq.2	789	ENSG00000197530	MIB2	MIB E3 ubiquitin protein ligase 2
chr1	1553705	1554071	367	*	MACS_peak_218	46.76	Promoter (2-3kb)	1	1551690	1565990	14301	1	142678	uc010nyq.2	2015	ENSG00000197530	MIB2	MIB E3 ubiquitin protein ligase 2
chr1	1554192	1554485	294	*	MACS_peak_219	55.6	Promoter (2-3kb)	1	1551690	1565990	14301	1	142678	uc010nyq.2	2502	ENSG00000197530	MIB2	MIB E3 ubiquitin protein ligase 2
chr1	1559811	1559935	125	*	MACS_peak_220	50.39	Promoter (<=1kb)	1	1560371	1565990	5620	1	142678	uc001agn.3	-436	ENSG00000197530	MIB2	MIB E3 ubiquitin protein ligase 2
chr1	1569593	1569776	184	*	MACS_peak_221	38.36	Promoter (1-2kb)	1	1568567	1570030	1464	1	8510	uc009vki.3	1026	ENSG00000189409	MMP23B	matrix metallopeptidase 23B
chr1	1576072	1576262	191	*	MACS_peak_222	38.3	Promoter (<=1kb)	1	1571100	1576737	5638	2	984	uc009vkj.2	475	ENSG00000248333	CDK11B	cyclin dependent kinase 11B
chr1	1576686	1576807	122	*	MACS_peak_223	29.18	Promoter (<=1kb)	1	1571100	1576737	5638	2	984	uc009vkj.2	0	ENSG00000248333	CDK11B	cyclin dependent kinase 11B
chr1	1579822	1579968	147	*	MACS_peak_224	38.85	Promoter (<=1kb)	1	1577747	1580625	2879	2	984	uc010nyr.1	657	ENSG00000248333	CDK11B	cyclin dependent kinase 11B
chr1	1585279	1585346	68	*	MACS_peak_225	78.78	Intron (uc001ags.1/984, intron 2 of 15)	1	1577747	1580625	2879	2	984	uc010nyr.1	-4654	ENSG00000248333	CDK11B	cyclin dependent kinase 11B
chr1	1595996	1596148	153	*	MACS_peak_226	22.16	3' UTR	1	1592939	1601578	8640	2	728661	uc001ahe.4	5430	ENSG00000189339	SLC35E2B	solute carrier family 35 member E2B
chr1	1596490	1596695	206	*	MACS_peak_227	33.36	3' UTR	1	1592939	1601578	8640	2	728661	uc001ahe.4	4883	ENSG00000189339	SLC35E2B	solute carrier family 35 member E2B
chr1	1610493	1610699	207	*	MACS_peak_228	30.06	Promoter (2-3kb)	1	1601214	1608285	7072	2	728661	uc021oeu.1	-2208	ENSG00000189339	SLC35E2B	solute carrier family 35 member E2B
chr1	1614038	1614163	126	*	MACS_peak_229	22.61	Intron (uc001ags.1/984, intron 2 of 15)	1	1601214	1608285	7072	2	728661	uc021oeu.1	-5753	ENSG00000189339	SLC35E2B	solute carrier family 35 member E2B
chr1	1633154	1633283	130	*	MACS_peak_230	27.16	Promoter (1-2kb)	1	1631786	1633247	1462	1	8511	uc009vko.1	1368	ENSG00000215914	MMP23A	matrix metallopeptidase 23A (pseudogene)
chr1	1661971	1662128	158	*	MACS_peak_231	27.52	3' UTR	1	1640233	1655791	15559	2	728642	uc009vkv.1	-6180	ENSG00000008128	CDK11A	cyclin dependent kinase 11A
chr1	1676207	1676579	373	*	MACS_peak_232	50.62	Promoter (<=1kb)	1	1592939	1677438	84500	2	728661	uc001ahh.4	859	ENSG00000189339	SLC35E2B	solute carrier family 35 member E2B
chr1	1676841	1677072	232	*	MACS_peak_233	28.75	Promoter (<=1kb)	1	1592939	1677438	84500	2	728661	uc001ahh.4	366	ENSG00000189339	SLC35E2B	solute carrier family 35 member E2B
chr1	1684634	1684836	203	*	MACS_peak_234	33.51	Intron (uc010nyv.2/65220, intron 9 of 9)	1	1682671	1690081	7411	2	65220	uc010nyv.2	5245	ENSG00000008130	NADK	NAD kinase
chr1	1698662	1698788	127	*	MACS_peak_235	22.99	Promoter (1-2kb)	1	1685549	1696885	11337	2	65220	uc009vkx.1	-1777	ENSG00000008130	NADK	NAD kinase
chr1	1705107	1705190	84	*	MACS_peak_236	113.96	Intron (uc001aic.3/65220, intron 1 of 11)	1	1682671	1709909	27239	2	65220	uc001aic.3	4719	ENSG00000008130	NADK	NAD kinase
chr1	1709581	1709693	113	*	MACS_peak_237	35.04	Promoter (<=1kb)	1	1682671	1709909	27239	2	65220	uc001aic.3	216	ENSG00000008130	NADK	NAD kinase
chr1	1803933	1804037	105	*	MACS_peak_238	31.95	Intron (uc001aif.3/2782, intron 1 of 11)	1	1716725	1822526	105802	2	2782	uc001aif.3	18489	ENSG00000078369	GNB1	G protein subunit beta 1
chr1	1809159	1809275	117	*	MACS_peak_239	35.11	Intron (uc001aif.3/2782, intron 1 of 11)	1	1716725	1822526	105802	2	2782	uc001aif.3	13251	ENSG00000078369	GNB1	G protein subunit beta 1
chr1	1824711	1824913	203	*	MACS_peak_240	24.4	Promoter (2-3kb)	1	1716725	1822526	105802	2	2782	uc009vky.3	-2185	ENSG00000078369	GNB1	G protein subunit beta 1
chr1	1825516	1825879	364	*	MACS_peak_241	45.67	Promoter (2-3kb)	1	1716725	1822526	105802	2	2782	uc009vky.3	-2990	ENSG00000078369	GNB1	G protein subunit beta 1
chr1	1825970	1826245	276	*	MACS_peak_242	29.37	Distal Intergenic	1	1716725	1822526	105802	2	2782	uc009vky.3	-3444	ENSG00000078369	GNB1	G protein subunit beta 1
chr1	1838613	1838750	138	*	MACS_peak_243	39.99	Distal Intergenic	1	1846266	1848733	2468	1	163688	uc001aih.1	-7516	ENSG00000169885	CALML6	calmodulin like 6
chr1	1838806	1839169	364	*	MACS_peak_244	88.34	Distal Intergenic	1	1846266	1848733	2468	1	163688	uc001aih.1	-7097	ENSG00000169885	CALML6	calmodulin like 6
chr1	1842281	1842355	75	*	MACS_peak_245	54.73	Distal Intergenic	1	1846266	1848733	2468	1	163688	uc001aih.1	-3911	ENSG00000169885	CALML6	calmodulin like 6
chr1	1845492	1845756	265	*	MACS_peak_246	27.05	Promoter (<=1kb)	1	1846266	1848733	2468	1	163688	uc001aih.1	-510	ENSG00000169885	CALML6	calmodulin like 6
chr1	1848815	1849124	310	*	MACS_peak_247	32.98	Promoter (1-2kb)	1	1849029	1850236	1208	2	339456	uc001aii.2	1112	ENSG00000178821	TMEM52	transmembrane protein 52
chr1	1856344	1856475	132	*	MACS_peak_248	22.16	Intron (uc001aik.3/uc001aik.3, intron 5 of 10)	1	1849029	1850740	1712	2	339456	uc001aij.2	-5604	ENSG00000178821	TMEM52	transmembrane protein 52
chr1	1859444	1859585	142	*	MACS_peak_249	30.74	Distal Intergenic	1	1849029	1850740	1712	2	339456	uc001aij.2	-8704	ENSG00000178821	TMEM52	transmembrane protein 52
chr1	1870887	1871040	154	*	MACS_peak_250	21.92	Distal Intergenic	1	1849029	1850740	1712	2	339456	uc001aij.2	-20147	ENSG00000178821	TMEM52	transmembrane protein 52
chr1	1873885	1873996	112	*	MACS_peak_251	30.74	Distal Intergenic	1	1849029	1850740	1712	2	339456	uc001aij.2	-23145	ENSG00000178821	TMEM52	transmembrane protein 52
chr1	1878519	1878684	166	*	MACS_peak_252	22.16	Distal Intergenic	1	1849029	1850740	1712	2	339456	uc001aij.2	-27779	ENSG00000178821	TMEM52	transmembrane protein 52
chr1	1878965	1879087	123	*	MACS_peak_253	25.56	Distal Intergenic	1	1849029	1850740	1712	2	339456	uc001aij.2	-28225	ENSG00000178821	TMEM52	transmembrane protein 52
chr1	1879137	1879268	132	*	MACS_peak_254	45.61	Distal Intergenic	1	1849029	1850740	1712	2	339456	uc001aij.2	-28397	ENSG00000178821	TMEM52	transmembrane protein 52
chr1	1881179	1881328	150	*	MACS_peak_255	32.99	Distal Intergenic	1	1849029	1850740	1712	2	339456	uc001aij.2	-30439	ENSG00000178821	TMEM52	transmembrane protein 52
chr1	1914856	1915010	155	*	MACS_peak_256	25.89	Intron (uc001aim.1/85452, intron 6 of 17)	1	1886586	1922414	35829	2	85452	uc009vkz.1	7404	ENSG00000142609	CFAP74	cilia and flagella associated protein 74
chr1	1917113	1917208	96	*	MACS_peak_257	28.27	Intron (uc001aim.1/85452, intron 5 of 17)	1	1886586	1922414	35829	2	85452	uc009vkz.1	5206	ENSG00000142609	CFAP74	cilia and flagella associated protein 74
chr1	1918159	1918277	119	*	MACS_peak_258	30.2	Intron (uc001aim.1/85452, intron 5 of 17)	1	1886586	1922414	35829	2	85452	uc009vkz.1	4137	ENSG00000142609	CFAP74	cilia and flagella associated protein 74
chr1	1937324	1937413	90	*	MACS_peak_259	277.38	Promoter (2-3kb)	1	1915110	1935276	20167	2	85452	uc001ain.1	-2048	ENSG00000142609	CFAP74	cilia and flagella associated protein 74
chr1	1946392	1946530	139	*	MACS_peak_260	26.26	Exon (uc001aio.1/uc001aio.1, exon 2 of 2)	1	1950768	1962192	11425	1	2563	uc001aip.2	-4238	ENSG00000187730	GABRD	gamma-aminobutyric acid type A receptor subunit delta
chr1	1953262	1953362	101	*	MACS_peak_261	31.17	Promoter (2-3kb)	1	1950768	1962192	11425	1	2563	uc001aip.2	2494	ENSG00000187730	GABRD	gamma-aminobutyric acid type A receptor subunit delta
chr1	1955198	1955323	126	*	MACS_peak_262	27.79	Intron (uc001aip.2/2563, intron 1 of 8)	1	1950768	1962192	11425	1	2563	uc001aip.2	4430	ENSG00000187730	GABRD	gamma-aminobutyric acid type A receptor subunit delta
chr1	1964064	1964383	320	*	MACS_peak_263	32.18	Distal Intergenic	1	1950768	1962192	11425	1	2563	uc001aip.2	13296	ENSG00000187730	GABRD	gamma-aminobutyric acid type A receptor subunit delta
chr1	1965174	1965332	159	*	MACS_peak_264	25.5	Distal Intergenic	1	1950768	1962192	11425	1	2563	uc001aip.2	14406	ENSG00000187730	GABRD	gamma-aminobutyric acid type A receptor subunit delta
chr1	1978638	1978899	262	*	MACS_peak_265	71.94	Distal Intergenic	1	1981909	2116834	134926	1	5590	uc001aiq.3	-3010	ENSG00000067606	PRKCZ	protein kinase C zeta
chr1	1992387	1992511	125	*	MACS_peak_266	42.58	Intron (uc001aiq.3/5590, intron 4 of 17)	1	1981909	2116834	134926	1	5590	uc001aiq.3	10478	ENSG00000067606	PRKCZ	protein kinase C zeta
chr1	1992847	1992949	103	*	MACS_peak_267	29.14	Intron (uc001aiq.3/5590, intron 4 of 17)	1	1981909	2116834	134926	1	5590	uc001aiq.3	10938	ENSG00000067606	PRKCZ	protein kinase C zeta
chr1	1993325	1993433	109	*	MACS_peak_268	22.9	Intron (uc001aiq.3/5590, intron 4 of 17)	1	1981909	2116834	134926	1	5590	uc001aiq.3	11416	ENSG00000067606	PRKCZ	protein kinase C zeta
chr1	2001185	2001338	154	*	MACS_peak_269	35.83	Intron (uc001aiq.3/5590, intron 4 of 17)	1	2005086	2116834	111749	1	5590	uc001air.3	-3748	ENSG00000067606	PRKCZ	protein kinase C zeta
chr1	2001549	2001694	146	*	MACS_peak_270	22.16	Intron (uc001aiq.3/5590, intron 4 of 17)	1	2005086	2116834	111749	1	5590	uc001air.3	-3392	ENSG00000067606	PRKCZ	protein kinase C zeta
chr1	2001851	2002096	246	*	MACS_peak_271	35.29	Promoter (2-3kb)	1	2005086	2116834	111749	1	5590	uc001air.3	-2990	ENSG00000067606	PRKCZ	protein kinase C zeta
chr1	2002728	2002793	66	*	MACS_peak_272	56.63	Promoter (2-3kb)	1	2005086	2116834	111749	1	5590	uc001air.3	-2293	ENSG00000067606	PRKCZ	protein kinase C zeta
chr1	2018178	2018336	159	*	MACS_peak_273	21.67	Intron (uc001aiq.3/5590, intron 4 of 17)	1	2005425	2116834	111410	1	5590	uc010nyw.2	12753	ENSG00000067606	PRKCZ	protein kinase C zeta
chr1	2026296	2026433	138	*	MACS_peak_274	30.24	Intron (uc001aiq.3/5590, intron 4 of 17)	1	2036155	2116834	80680	1	5590	uc001ais.3	-9722	ENSG00000067606	PRKCZ	protein kinase C zeta
chr1	2035662	2035800	139	*	MACS_peak_275	26.83	Promoter (<=1kb)	1	2036155	2116834	80680	1	5590	uc001ais.3	-355	ENSG00000067606	PRKCZ	protein kinase C zeta
chr1	2039440	2039661	222	*	MACS_peak_276	33.85	Intron (uc001aiq.3/5590, intron 4 of 17)	1	2036155	2116834	80680	1	5590	uc001ais.3	3285	ENSG00000067606	PRKCZ	protein kinase C zeta
chr1	2039707	2039846	140	*	MACS_peak_277	40.08	Intron (uc001aiq.3/5590, intron 4 of 17)	1	2036155	2116834	80680	1	5590	uc001ais.3	3552	ENSG00000067606	PRKCZ	protein kinase C zeta
chr1	2041243	2041422	180	*	MACS_peak_278	34.74	Intron (uc001aiq.3/5590, intron 4 of 17)	1	2036155	2116834	80680	1	5590	uc001ais.3	5088	ENSG00000067606	PRKCZ	protein kinase C zeta
chr1	2044170	2044440	271	*	MACS_peak_279	24.32	Intron (uc001aiq.3/5590, intron 4 of 17)	1	2036155	2116834	80680	1	5590	uc001ais.3	8015	ENSG00000067606	PRKCZ	protein kinase C zeta
chr1	2050157	2050322	166	*	MACS_peak_280	49.87	Intron (uc001aiq.3/5590, intron 4 of 17)	1	2036155	2116834	80680	1	5590	uc001ais.3	14002	ENSG00000067606	PRKCZ	protein kinase C zeta
chr1	2057224	2057396	173	*	MACS_peak_281	30.74	Intron (uc001aiq.3/5590, intron 4 of 17)	1	2076796	2088167	11372	1	5590	uc009vlb.3	-19400	ENSG00000067606	PRKCZ	protein kinase C zeta
chr1	2066655	2066926	272	*	MACS_peak_282	28.07	5' UTR	1	2076796	2088167	11372	1	5590	uc009vlb.3	-9870	ENSG00000067606	PRKCZ	protein kinase C zeta
chr1	2077699	2077860	162	*	MACS_peak_283	20.3	Promoter (<=1kb)	1	2076796	2116834	40039	1	5590	uc010nyx.2	903	ENSG00000067606	PRKCZ	protein kinase C zeta
chr1	2088454	2088583	130	*	MACS_peak_284	30.83	Intron (uc001aiq.3/5590, intron 10 of 17)	1	2076796	2116834	40039	1	5590	uc010nyx.2	11658	ENSG00000067606	PRKCZ	protein kinase C zeta
chr1	2091649	2091930	282	*	MACS_peak_285	59.2	Intron (uc001aiq.3/5590, intron 10 of 17)	1	2100287	2116834	16548	1	5590	uc001ait.3	-8357	ENSG00000067606	PRKCZ	protein kinase C zeta
chr1	2112168	2112344	177	*	MACS_peak_286	47.34	Intron (uc001aiq.3/5590, intron 16 of 17)	1	2100287	2116834	16548	1	5590	uc001ait.3	11881	ENSG00000067606	PRKCZ	protein kinase C zeta
chr1	2112648	2112869	222	*	MACS_peak_287	45.09	Exon (uc001aiu.1/uc001aiu.1, exon 1 of 1)	1	2100287	2116834	16548	1	5590	uc001ait.3	12361	ENSG00000067606	PRKCZ	protein kinase C zeta
chr1	2129064	2129196	133	*	MACS_peak_288	22.92	Promoter (2-3kb)	1	2123334	2126214	2881	2	199990	uc031pkv.1	-2850	ENSG00000162585	FAAP20	FA core complex associated protein 20
chr1	2133511	2133625	115	*	MACS_peak_289	26.64	Intron (uc001aix.2/199990, intron 4 of 7)	1	2115899	2139172	23274	2	199990	uc001aix.2	5547	ENSG00000162585	FAAP20	FA core complex associated protein 20
chr1	2135035	2135554	520	*	MACS_peak_290	43.17	5' UTR	1	2115899	2139172	23274	2	199990	uc001aix.2	3618	ENSG00000162585	FAAP20	FA core complex associated protein 20
chr1	2139260	2139508	249	*	MACS_peak_291	24.31	Promoter (<=1kb)	1	2115899	2139172	23274	2	199990	uc001aix.2	-88	ENSG00000162585	FAAP20	FA core complex associated protein 20
chr1	2147676	2147977	302	*	MACS_peak_292	21.92	Distal Intergenic	1	2115899	2139172	23274	2	199990	uc001aix.2	-8504	ENSG00000162585	FAAP20	FA core complex associated protein 20
chr1	2158131	2158306	176	*	MACS_peak_293	22.82	Promoter (1-2kb)	1	2160134	2241652	81519	1	6497	uc001aja.4	-1828	ENSG00000157933	SKI	SKI proto-oncogene
chr1	2161446	2161717	272	*	MACS_peak_294	50.4	Promoter (1-2kb)	1	2160134	2241652	81519	1	6497	uc001aja.4	1312	ENSG00000157933	SKI	SKI proto-oncogene
chr1	2173362	2173450	89	*	MACS_peak_295	58.99	Intron (uc001aja.4/6497, intron 1 of 6)	1	2160134	2241652	81519	1	6497	uc001aja.4	13228	ENSG00000157933	SKI	SKI proto-oncogene
chr1	2188166	2188362	197	*	MACS_peak_296	43.19	Intron (uc001aja.4/6497, intron 1 of 6)	1	2160134	2241652	81519	1	6497	uc001aja.4	28032	ENSG00000157933	SKI	SKI proto-oncogene
chr1	2190222	2190353	132	*	MACS_peak_297	27.06	Intron (uc001aja.4/6497, intron 1 of 6)	1	2160134	2241652	81519	1	6497	uc001aja.4	30088	ENSG00000157933	SKI	SKI proto-oncogene
chr1	2202393	2202518	126	*	MACS_peak_298	26.82	Intron (uc001aja.4/6497, intron 1 of 6)	1	2160134	2241652	81519	1	6497	uc001aja.4	42259	ENSG00000157933	SKI	SKI proto-oncogene
chr1	2202616	2202751	136	*	MACS_peak_299	25.77	Intron (uc001aja.4/6497, intron 1 of 6)	1	2160134	2241652	81519	1	6497	uc001aja.4	42482	ENSG00000157933	SKI	SKI proto-oncogene
chr1	2202901	2203131	231	*	MACS_peak_300	37.1	Intron (uc001aja.4/6497, intron 1 of 6)	1	2160134	2241652	81519	1	6497	uc001aja.4	42767	ENSG00000157933	SKI	SKI proto-oncogene
chr1	2203197	2203400	204	*	MACS_peak_301	23.19	Intron (uc001aja.4/6497, intron 1 of 6)	1	2160134	2241652	81519	1	6497	uc001aja.4	43063	ENSG00000157933	SKI	SKI proto-oncogene
chr1	2221583	2221805	223	*	MACS_peak_302	35.56	Intron (uc001aja.4/6497, intron 1 of 6)	1	2160134	2241652	81519	1	6497	uc001aja.4	61449	ENSG00000157933	SKI	SKI proto-oncogene
chr1	2223130	2223250	121	*	MACS_peak_303	40.05	Intron (uc001aja.4/6497, intron 1 of 6)	1	2281853	2284100	2248	2	100129534	uc001ajc.3	60850	ENSG00000269896	LOC100129534	small nuclear ribonucleoprotein polypeptide N pseudogene
chr1	2231244	2231522	279	*	MACS_peak_304	32.25	Intron (uc001aja.4/6497, intron 1 of 6)	1	2281853	2284100	2248	2	100129534	uc001ajc.3	52578	ENSG00000269896	LOC100129534	small nuclear ribonucleoprotein polypeptide N pseudogene
chr1	2231994	2232146	153	*	MACS_peak_305	26.92	Intron (uc001aja.4/6497, intron 1 of 6)	1	2281853	2284100	2248	2	100129534	uc001ajc.3	51954	ENSG00000269896	LOC100129534	small nuclear ribonucleoprotein polypeptide N pseudogene
chr1	2242578	2242661	84	*	MACS_peak_306	23.05	Distal Intergenic	1	2281853	2284100	2248	2	100129534	uc001ajc.3	41439	ENSG00000269896	LOC100129534	small nuclear ribonucleoprotein polypeptide N pseudogene
chr1	2247723	2247856	134	*	MACS_peak_307	20.32	Distal Intergenic	1	2281853	2284100	2248	2	100129534	uc001ajc.3	36244	ENSG00000269896	LOC100129534	small nuclear ribonucleoprotein polypeptide N pseudogene
chr1	2247908	2248030	123	*	MACS_peak_308	31.05	Distal Intergenic	1	2281853	2284100	2248	2	100129534	uc001ajc.3	36070	ENSG00000269896	LOC100129534	small nuclear ribonucleoprotein polypeptide N pseudogene
chr1	2248119	2248302	184	*	MACS_peak_309	24.61	Distal Intergenic	1	2281853	2284100	2248	2	100129534	uc001ajc.3	35798	ENSG00000269896	LOC100129534	small nuclear ribonucleoprotein polypeptide N pseudogene
chr1	2248412	2248501	90	*	MACS_peak_310	25.65	Distal Intergenic	1	2281853	2284100	2248	2	100129534	uc001ajc.3	35599	ENSG00000269896	LOC100129534	small nuclear ribonucleoprotein polypeptide N pseudogene
chr1	2248590	2248653	64	*	MACS_peak_311	45.52	Distal Intergenic	1	2281853	2284100	2248	2	100129534	uc001ajc.3	35447	ENSG00000269896	LOC100129534	small nuclear ribonucleoprotein polypeptide N pseudogene
chr1	2256265	2256418	154	*	MACS_peak_312	23.19	Intron (uc001ajb.1/79906, intron 12 of 13)	1	2281853	2284100	2248	2	100129534	uc001ajc.3	27682	ENSG00000269896	LOC100129534	small nuclear ribonucleoprotein polypeptide N pseudogene
chr1	2256646	2256827	182	*	MACS_peak_313	187.54	Intron (uc001ajb.1/79906, intron 12 of 13)	1	2281853	2284100	2248	2	100129534	uc001ajc.3	27273	ENSG00000269896	LOC100129534	small nuclear ribonucleoprotein polypeptide N pseudogene
chr1	2259801	2259981	181	*	MACS_peak_314	25	Intron (uc001ajb.1/79906, intron 12 of 13)	1	2281853	2284100	2248	2	100129534	uc001ajc.3	24119	ENSG00000269896	LOC100129534	small nuclear ribonucleoprotein polypeptide N pseudogene
chr1	2263020	2263161	142	*	MACS_peak_315	25.51	Intron (uc001ajb.1/79906, intron 12 of 13)	1	2281853	2284100	2248	2	100129534	uc001ajc.3	20939	ENSG00000269896	LOC100129534	small nuclear ribonucleoprotein polypeptide N pseudogene
chr1	2264106	2264261	156	*	MACS_peak_316	23.15	Exon (uc009vld.3/79906, exon 12 of 12)	1	2281853	2284100	2248	2	100129534	uc001ajc.3	19839	ENSG00000269896	LOC100129534	small nuclear ribonucleoprotein polypeptide N pseudogene
chr1	2264493	2264690	198	*	MACS_peak_317	34.25	Intron (uc001ajb.1/79906, intron 12 of 13)	1	2281853	2284100	2248	2	100129534	uc001ajc.3	19410	ENSG00000269896	LOC100129534	small nuclear ribonucleoprotein polypeptide N pseudogene
chr1	2269128	2269288	161	*	MACS_peak_318	64.83	Intron (uc001ajb.1/79906, intron 10 of 13)	1	2281853	2284100	2248	2	100129534	uc001ajc.3	14812	ENSG00000269896	LOC100129534	small nuclear ribonucleoprotein polypeptide N pseudogene
chr1	2269649	2269777	129	*	MACS_peak_319	36.92	Intron (uc001ajb.1/79906, intron 10 of 13)	1	2281853	2284100	2248	2	100129534	uc001ajc.3	14323	ENSG00000269896	LOC100129534	small nuclear ribonucleoprotein polypeptide N pseudogene
chr1	2272017	2272152	136	*	MACS_peak_320	24.02	Intron (uc001ajb.1/79906, intron 10 of 13)	1	2281853	2284100	2248	2	100129534	uc001ajc.3	11948	ENSG00000269896	LOC100129534	small nuclear ribonucleoprotein polypeptide N pseudogene
chr1	2275625	2275853	229	*	MACS_peak_321	39.25	Intron (uc001ajb.1/79906, intron 10 of 13)	1	2281853	2284100	2248	2	100129534	uc001ajc.3	8247	ENSG00000269896	LOC100129534	small nuclear ribonucleoprotein polypeptide N pseudogene
chr1	2277016	2277134	119	*	MACS_peak_322	22.16	Intron (uc001ajb.1/79906, intron 10 of 13)	1	2281853	2284100	2248	2	100129534	uc001ajc.3	6966	ENSG00000269896	LOC100129534	small nuclear ribonucleoprotein polypeptide N pseudogene
chr1	2279047	2279174	128	*	MACS_peak_323	29.36	Intron (uc001ajb.1/79906, intron 10 of 13)	1	2281853	2284100	2248	2	100129534	uc001ajc.3	4926	ENSG00000269896	LOC100129534	small nuclear ribonucleoprotein polypeptide N pseudogene
chr1	2282328	2282500	173	*	MACS_peak_324	28.51	Promoter (1-2kb)	1	2281853	2284100	2248	2	100129534	uc001ajc.3	1600	ENSG00000269896	LOC100129534	small nuclear ribonucleoprotein polypeptide N pseudogene
chr1	2284258	2284412	155	*	MACS_peak_325	30.74	Promoter (<=1kb)	1	2281853	2284100	2248	2	100129534	uc001ajc.3	-158	ENSG00000269896	LOC100129534	small nuclear ribonucleoprotein polypeptide N pseudogene
chr1	2290320	2290581	262	*	MACS_peak_326	40.14	Intron (uc001ajb.1/79906, intron 8 of 13)	1	2281853	2284100	2248	2	100129534	uc001ajc.3	-6220	ENSG00000269896	LOC100129534	small nuclear ribonucleoprotein polypeptide N pseudogene
chr1	2291007	2291152	146	*	MACS_peak_327	26.97	Intron (uc001ajb.1/79906, intron 8 of 13)	1	2281853	2284100	2248	2	100129534	uc001ajc.3	-6907	ENSG00000269896	LOC100129534	small nuclear ribonucleoprotein polypeptide N pseudogene
chr1	2304074	2304210	137	*	MACS_peak_328	20.8	Intron (uc001ajb.1/79906, intron 7 of 13)	1	2252696	2322993	70298	2	79906	uc001ajb.1	18783	ENSG00000116151	MORN1	MORN repeat containing 1
chr1	2304431	2304638	208	*	MACS_peak_329	38.04	Intron (uc001ajb.1/79906, intron 7 of 13)	1	2252696	2322993	70298	2	79906	uc001ajb.1	18355	ENSG00000116151	MORN1	MORN repeat containing 1
chr1	2312502	2312994	493	*	MACS_peak_330	47.21	Intron (uc001ajb.1/79906, intron 6 of 13)	1	2252696	2322993	70298	2	79906	uc001ajb.1	9999	ENSG00000116151	MORN1	MORN repeat containing 1
chr1	2313166	2313761	596	*	MACS_peak_331	33.47	Intron (uc001ajb.1/79906, intron 6 of 13)	1	2252696	2322993	70298	2	79906	uc001ajb.1	9232	ENSG00000116151	MORN1	MORN repeat containing 1
chr1	2317134	2317313	180	*	MACS_peak_332	27.05	Exon (uc001ajb.1/79906, exon 5 of 14)	1	2252696	2322993	70298	2	79906	uc001ajb.1	5680	ENSG00000116151	MORN1	MORN repeat containing 1
chr1	2324009	2324242	234	*	MACS_peak_333	35.33	Promoter (<=1kb)	1	2323214	2336885	13672	1	11079	uc001ajf.2	795	ENSG00000157916	RER1	retention in endoplasmic reticulum sorting receptor 1
chr1	2339969	2340099	131	*	MACS_peak_334	32	Exon (uc001ajg.3/5192, exon 3 of 6)	1	2336241	2344010	7770	2	5192	uc001ajg.3	3911	ENSG00000157911	PEX10	peroxisomal biogenesis factor 10
chr1	2340141	2340269	129	*	MACS_peak_335	23.17	Exon (uc001ajg.3/5192, exon 3 of 6)	1	2336241	2344010	7770	2	5192	uc001ajg.3	3741	ENSG00000157911	PEX10	peroxisomal biogenesis factor 10
chr1	2344743	2345153	411	*	MACS_peak_336	36.17	Promoter (<=1kb)	1	2336241	2344010	7770	2	5192	uc001ajh.3	-733	ENSG00000157911	PEX10	peroxisomal biogenesis factor 10
chr1	2358221	2358371	151	*	MACS_peak_337	28.27	Distal Intergenic	1	2336241	2344010	7770	2	5192	uc001ajh.3	-14211	ENSG00000157911	PEX10	peroxisomal biogenesis factor 10
chr1	2362942	2363183	242	*	MACS_peak_338	33.91	Distal Intergenic	1	2336241	2344010	7770	2	5192	uc001ajh.3	-18932	ENSG00000157911	PEX10	peroxisomal biogenesis factor 10
chr1	2363962	2364217	256	*	MACS_peak_339	32.23	Distal Intergenic	1	2336241	2344010	7770	2	5192	uc001ajh.3	-19952	ENSG00000157911	PEX10	peroxisomal biogenesis factor 10
chr1	2366874	2366968	95	*	MACS_peak_340	27.02	Distal Intergenic	1	2336241	2344010	7770	2	5192	uc001ajh.3	-22864	ENSG00000157911	PEX10	peroxisomal biogenesis factor 10
chr1	2367369	2367511	143	*	MACS_peak_341	24.48	Distal Intergenic	1	2336241	2344010	7770	2	5192	uc001ajh.3	-23359	ENSG00000157911	PEX10	peroxisomal biogenesis factor 10
chr1	2369520	2369645	126	*	MACS_peak_342	33.17	Distal Intergenic	1	2336241	2344010	7770	2	5192	uc001ajh.3	-25510	ENSG00000157911	PEX10	peroxisomal biogenesis factor 10
chr1	2373159	2373327	169	*	MACS_peak_343	40.08	Distal Intergenic	1	2336241	2344010	7770	2	5192	uc001ajh.3	-29149	ENSG00000157911	PEX10	peroxisomal biogenesis factor 10
chr1	2373375	2373585	211	*	MACS_peak_344	46.99	Distal Intergenic	1	2336241	2344010	7770	2	5192	uc001ajh.3	-29365	ENSG00000157911	PEX10	peroxisomal biogenesis factor 10
chr1	2376695	2376822	128	*	MACS_peak_345	27.83	Distal Intergenic	1	2407754	2436964	29211	1	9651	uc001aji.1	-30932	ENSG00000149527	PLCH2	phospholipase C eta 2
chr1	2379233	2379486	254	*	MACS_peak_346	36.97	Distal Intergenic	1	2407754	2436964	29211	1	9651	uc001aji.1	-28268	ENSG00000149527	PLCH2	phospholipase C eta 2
chr1	2385847	2385992	146	*	MACS_peak_347	25.78	Distal Intergenic	1	2407754	2436964	29211	1	9651	uc001aji.1	-21762	ENSG00000149527	PLCH2	phospholipase C eta 2
chr1	2387491	2387647	157	*	MACS_peak_348	32.22	Distal Intergenic	1	2407754	2436964	29211	1	9651	uc001aji.1	-20107	ENSG00000149527	PLCH2	phospholipase C eta 2
chr1	2389046	2389210	165	*	MACS_peak_349	21.12	Distal Intergenic	1	2407754	2436964	29211	1	9651	uc001aji.1	-18544	ENSG00000149527	PLCH2	phospholipase C eta 2
chr1	2391475	2391647	173	*	MACS_peak_350	20.08	Distal Intergenic	1	2407754	2436964	29211	1	9651	uc001aji.1	-16107	ENSG00000149527	PLCH2	phospholipase C eta 2
chr1	2392307	2392441	135	*	MACS_peak_351	30.74	Distal Intergenic	1	2407754	2436964	29211	1	9651	uc001aji.1	-15313	ENSG00000149527	PLCH2	phospholipase C eta 2
chr1	2392772	2392929	158	*	MACS_peak_352	21.76	Distal Intergenic	1	2407754	2436964	29211	1	9651	uc001aji.1	-14825	ENSG00000149527	PLCH2	phospholipase C eta 2
chr1	2395687	2395845	159	*	MACS_peak_353	34.62	Distal Intergenic	1	2407754	2436964	29211	1	9651	uc001aji.1	-11909	ENSG00000149527	PLCH2	phospholipase C eta 2
chr1	2395958	2396086	129	*	MACS_peak_354	38.38	Distal Intergenic	1	2407754	2436964	29211	1	9651	uc001aji.1	-11668	ENSG00000149527	PLCH2	phospholipase C eta 2
chr1	2396260	2396496	237	*	MACS_peak_355	54.61	Distal Intergenic	1	2407754	2436964	29211	1	9651	uc001aji.1	-11258	ENSG00000149527	PLCH2	phospholipase C eta 2
chr1	2396651	2396866	216	*	MACS_peak_356	29.65	Distal Intergenic	1	2407754	2436964	29211	1	9651	uc001aji.1	-10888	ENSG00000149527	PLCH2	phospholipase C eta 2
chr1	2398361	2398549	189	*	MACS_peak_357	52.49	Distal Intergenic	1	2407754	2436964	29211	1	9651	uc001aji.1	-9205	ENSG00000149527	PLCH2	phospholipase C eta 2
chr1	2404898	2405032	135	*	MACS_peak_358	22.16	Promoter (2-3kb)	1	2407754	2436964	29211	1	9651	uc001aji.1	-2722	ENSG00000149527	PLCH2	phospholipase C eta 2
chr1	2406169	2406451	283	*	MACS_peak_359	30.17	Promoter (1-2kb)	1	2407754	2436964	29211	1	9651	uc001aji.1	-1303	ENSG00000149527	PLCH2	phospholipase C eta 2
chr1	2406578	2406711	134	*	MACS_peak_360	24.25	Promoter (1-2kb)	1	2407754	2436964	29211	1	9651	uc001aji.1	-1043	ENSG00000149527	PLCH2	phospholipase C eta 2
chr1	2409702	2409788	87	*	MACS_peak_361	25.87	Promoter (1-2kb)	1	2411623	2436892	25270	1	9651	uc010nyz.2	-1835	ENSG00000149527	PLCH2	phospholipase C eta 2
chr1	2409973	2410180	208	*	MACS_peak_362	25.95	Promoter (1-2kb)	1	2411623	2436892	25270	1	9651	uc010nyz.2	-1443	ENSG00000149527	PLCH2	phospholipase C eta 2
chr1	2412751	2412824	74	*	MACS_peak_363	36.94	Promoter (1-2kb)	1	2411623	2436969	25347	1	9651	uc001ajk.1	1128	ENSG00000149527	PLCH2	phospholipase C eta 2
chr1	2412885	2413009	125	*	MACS_peak_364	30.74	Promoter (1-2kb)	1	2411623	2436969	25347	1	9651	uc001ajk.1	1262	ENSG00000149527	PLCH2	phospholipase C eta 2
chr1	2417070	2417225	156	*	MACS_peak_365	22.16	Intron (uc001aji.1/9651, intron 5 of 21)	1	2411623	2436969	25347	1	9651	uc001ajk.1	5447	ENSG00000149527	PLCH2	phospholipase C eta 2
chr1	2431727	2431909	183	*	MACS_peak_366	26.75	Promoter (1-2kb)	1	2430183	2436964	6782	1	9651	uc001ajl.1	1544	ENSG00000149527	PLCH2	phospholipase C eta 2
chr1	2434741	2434964	224	*	MACS_peak_367	34.44	3' UTR	1	2430183	2436964	6782	1	9651	uc001ajl.1	4558	ENSG00000149527	PLCH2	phospholipase C eta 2
chr1	2435657	2435771	115	*	MACS_peak_368	22.16	5' UTR	1	2430183	2436964	6782	1	9651	uc001ajl.1	5474	ENSG00000149527	PLCH2	phospholipase C eta 2
chr1	2437758	2437861	104	*	MACS_peak_369	21.06	Distal Intergenic	1	2430183	2436964	6782	1	9651	uc001ajl.1	7575	ENSG00000149527	PLCH2	phospholipase C eta 2
chr1	2438818	2438919	102	*	MACS_peak_370	25.76	Distal Intergenic	1	2430183	2436964	6782	1	9651	uc001ajl.1	8635	ENSG00000149527	PLCH2	phospholipase C eta 2
chr1	2439461	2439610	150	*	MACS_peak_371	21.02	Distal Intergenic	1	2430183	2436964	6782	1	9651	uc001ajl.1	9278	ENSG00000149527	PLCH2	phospholipase C eta 2
chr1	2453252	2453400	149	*	MACS_peak_372	21.11	Intron (uc001ajm.1/55229, intron 1 of 18)	1	2439975	2458035	18061	2	55229	uc001ajm.1	4635	ENSG00000157881	PANK4	pantothenate kinase 4 (inactive)
chr1	2453721	2453902	182	*	MACS_peak_373	23.39	Intron (uc001ajm.1/55229, intron 1 of 18)	1	2439975	2458035	18061	2	55229	uc001ajm.1	4133	ENSG00000157881	PANK4	pantothenate kinase 4 (inactive)
chr1	2454126	2454255	130	*	MACS_peak_374	20	Intron (uc001ajm.1/55229, intron 1 of 18)	1	2439975	2458035	18061	2	55229	uc001ajm.1	3780	ENSG00000157881	PANK4	pantothenate kinase 4 (inactive)
chr1	2460417	2460638	222	*	MACS_peak_375	26.64	Promoter (1-2kb)	1	2460184	2461684	1501	2	388585	uc001ajn.3	1046	ENSG00000197921	HES5	hes family bHLH transcription factor 5
chr1	2464863	2465077	215	*	MACS_peak_376	31.28	Distal Intergenic	1	2460184	2461684	1501	2	388585	uc001ajn.3	-3179	ENSG00000197921	HES5	hes family bHLH transcription factor 5
chr1	2466684	2466835	152	*	MACS_peak_377	24.07	Distal Intergenic	1	2460184	2461684	1501	2	388585	uc001ajn.3	-5000	ENSG00000197921	HES5	hes family bHLH transcription factor 5
chr1	2468719	2469273	555	*	MACS_peak_378	42.52	Distal Intergenic	1	2460184	2461684	1501	2	388585	uc001ajn.3	-7035	ENSG00000197921	HES5	hes family bHLH transcription factor 5
chr1	2475468	2475574	107	*	MACS_peak_379	27.93	Distal Intergenic	1	2481359	2484284	2926	2	115110	uc001ajo.2	8710		TNFRSF14-AS1	TNFRSF14 antisense RNA 1
chr1	2476665	2476826	162	*	MACS_peak_380	29.23	Distal Intergenic	1	2481359	2484284	2926	2	115110	uc001ajo.2	7458		TNFRSF14-AS1	TNFRSF14 antisense RNA 1
chr1	2488781	2488926	146	*	MACS_peak_381	35.18	Promoter (<=1kb)	1	2486163	2488450	2288	2	100133445	uc021oev.1	-331
chr1	2489366	2489525	160	*	MACS_peak_382	31.53	Promoter (<=1kb)	1	2486163	2488450	2288	2	100133445	uc021oev.1	-916
chr1	2491899	2492029	131	*	MACS_peak_383	27.61	Intron (uc009vlf.1/8764, intron 4 of 4)	1	2486163	2488450	2288	2	100133445	uc021oev.1	-3449
chr1	2492221	2492650	430	*	MACS_peak_384	108.05	3' UTR	1	2486163	2488450	2288	2	100133445	uc021oev.1	-3771
chr1	2497352	2497459	108	*	MACS_peak_385	31.65	Distal Intergenic	1	2486163	2488450	2288	2	100133445	uc021oev.1	-8902
chr1	2499854	2500002	149	*	MACS_peak_386	31.36	Distal Intergenic	1	2486163	2488450	2288	2	100133445	uc021oev.1	-11404
chr1	2500045	2500177	133	*	MACS_peak_387	24.36	Distal Intergenic	1	2486163	2488450	2288	2	100133445	uc021oev.1	-11595
chr1	2507911	2508066	156	*	MACS_peak_388	45.54	Distal Intergenic	1	2517899	2522908	5010	1	127281	uc021oew.1	-9833	ENSG00000157870	PRXL2B	peroxiredoxin like 2B
chr1	2508102	2508182	81	*	MACS_peak_389	48.89	Distal Intergenic	1	2517899	2522908	5010	1	127281	uc021oew.1	-9717	ENSG00000157870	PRXL2B	peroxiredoxin like 2B
chr1	2520284	2520496	213	*	MACS_peak_390	35.1	Promoter (1-2kb)	1	2518517	2522908	4392	1	127281	uc001ajx.2	1767	ENSG00000157870	PRXL2B	peroxiredoxin like 2B
chr1	2520540	2520708	169	*	MACS_peak_391	41.51	Promoter (2-3kb)	1	2518517	2522908	4392	1	127281	uc001ajx.2	2023	ENSG00000157870	PRXL2B	peroxiredoxin like 2B
chr1	2523189	2523392	204	*	MACS_peak_392	35.78	Exon (uc009vlg.1/79258, exon 21 of 23)	1	2518517	2522908	4392	1	127281	uc001ajx.2	4672	ENSG00000157870	PRXL2B	peroxiredoxin like 2B
chr1	2524436	2524591	156	*	MACS_peak_393	25.05	Intron (uc009vlg.1/79258, intron 18 of 22)	1	2518517	2522908	4392	1	127281	uc001ajx.2	5919	ENSG00000157870	PRXL2B	peroxiredoxin like 2B
chr1	2537492	2537619	128	*	MACS_peak_394	29.36	Intron (uc009vlg.1/79258, intron 7 of 22)	1	2518517	2522908	4392	1	127281	uc001ajx.2	18975	ENSG00000157870	PRXL2B	peroxiredoxin like 2B
chr1	2537959	2538139	181	*	MACS_peak_395	39.97	Intron (uc009vlg.1/79258, intron 6 of 22)	1	2518517	2522908	4392	1	127281	uc001ajx.2	19442	ENSG00000157870	PRXL2B	peroxiredoxin like 2B
chr1	2540472	2540554	83	*	MACS_peak_396	62.24	Intron (uc009vlg.1/79258, intron 5 of 22)	1	2522081	2560960	38880	2	79258	uc009vlg.1	20406	ENSG00000142606	MMEL1	membrane metalloendopeptidase like 1
chr1	2565077	2565181	105	*	MACS_peak_397	31.17	Promoter (<=1kb)	1	2522081	2564481	42401	2	79258	uc001ajy.2	-596	ENSG00000142606	MMEL1	membrane metalloendopeptidase like 1
chr1	2583519	2583963	445	*	MACS_peak_398	35.52	Intron (uc021oey.1/100287898, intron 4 of 6)	1	2522081	2564481	42401	2	79258	uc001ajy.2	-19038	ENSG00000142606	MMEL1	membrane metalloendopeptidase like 1
chr1	2584105	2586437	2333	*	MACS_peak_399	25.06	Intron (uc021oey.1/100287898, intron 4 of 6)	1	2522081	2564481	42401	2	79258	uc001ajy.2	-19624	ENSG00000142606	MMEL1	membrane metalloendopeptidase like 1
chr1	2594585	2594756	172	*	MACS_peak_400	21.25	Intron (uc021oey.1/100287898, intron 4 of 6)	1	2522081	2564481	42401	2	79258	uc001ajy.2	-30104	ENSG00000142606	MMEL1	membrane metalloendopeptidase like 1
chr1	2594971	2595251	281	*	MACS_peak_401	23.48	Intron (uc021oey.1/100287898, intron 4 of 6)	1	2522081	2564481	42401	2	79258	uc001ajy.2	-30490	ENSG00000142606	MMEL1	membrane metalloendopeptidase like 1
chr1	2600232	2601059	828	*	MACS_peak_402	22.18	Intron (uc021oey.1/100287898, intron 4 of 6)	1	2522081	2564481	42401	2	79258	uc001ajy.2	-35751	ENSG00000142606	MMEL1	membrane metalloendopeptidase like 1
chr1	2601064	2601231	168	*	MACS_peak_403	20.32	Intron (uc021oey.1/100287898, intron 4 of 6)	1	2522081	2564481	42401	2	79258	uc001ajy.2	-36583	ENSG00000142606	MMEL1	membrane metalloendopeptidase like 1
chr1	2603059	2603469	411	*	MACS_peak_404	20.13	Intron (uc021oey.1/100287898, intron 4 of 6)	1	2522081	2564481	42401	2	79258	uc001ajy.2	-38578	ENSG00000142606	MMEL1	membrane metalloendopeptidase like 1
chr1	2605169	2605279	111	*	MACS_peak_405	20.01	Intron (uc021oey.1/100287898, intron 4 of 6)	1	2522081	2564481	42401	2	79258	uc001ajy.2	-40688	ENSG00000142606	MMEL1	membrane metalloendopeptidase like 1
chr1	2607824	2607984	161	*	MACS_peak_406	23.12	Intron (uc021oey.1/100287898, intron 4 of 6)	1	2522081	2564481	42401	2	79258	uc001ajy.2	-43343	ENSG00000142606	MMEL1	membrane metalloendopeptidase like 1
chr1	2608988	2609207	220	*	MACS_peak_407	22.77	Intron (uc021oey.1/100287898, intron 4 of 6)	1	2522081	2564481	42401	2	79258	uc001ajy.2	-44507	ENSG00000142606	MMEL1	membrane metalloendopeptidase like 1
chr1	2612716	2612977	262	*	MACS_peak_408	20.54	Intron (uc021oey.1/100287898, intron 4 of 6)	1	2522081	2564481	42401	2	79258	uc001ajy.2	-48235	ENSG00000142606	MMEL1	membrane metalloendopeptidase like 1
chr1	2615322	2615725	404	*	MACS_peak_409	35.54	Intron (uc021oey.1/100287898, intron 4 of 6)	1	2522081	2564481	42401	2	79258	uc001ajy.2	-50841	ENSG00000142606	MMEL1	membrane metalloendopeptidase like 1
chr1	2617019	2617206	188	*	MACS_peak_410	25	Intron (uc021oey.1/100287898, intron 4 of 6)	1	2522081	2564481	42401	2	79258	uc001ajy.2	-52538	ENSG00000142606	MMEL1	membrane metalloendopeptidase like 1
chr1	2617604	2617921	318	*	MACS_peak_411	23.53	Intron (uc021oey.1/100287898, intron 4 of 6)	1	2522081	2564481	42401	2	79258	uc001ajy.2	-53123	ENSG00000142606	MMEL1	membrane metalloendopeptidase like 1
chr1	2618302	2618721	420	*	MACS_peak_412	21.42	Intron (uc021oey.1/100287898, intron 4 of 6)	1	2522081	2564481	42401	2	79258	uc001ajy.2	-53821	ENSG00000142606	MMEL1	membrane metalloendopeptidase like 1
chr1	2620178	2620672	495	*	MACS_peak_413	46.37	Intron (uc021oey.1/100287898, intron 4 of 6)	1	2522081	2564481	42401	2	79258	uc001ajy.2	-55697	ENSG00000142606	MMEL1	membrane metalloendopeptidase like 1
chr1	2621375	2621452	78	*	MACS_peak_414	21.77	Intron (uc021oey.1/100287898, intron 4 of 6)	1	2522081	2564481	42401	2	79258	uc001ajy.2	-56894	ENSG00000142606	MMEL1	membrane metalloendopeptidase like 1
chr1	2621950	2622233	284	*	MACS_peak_415	29.13	Intron (uc021oey.1/100287898, intron 4 of 6)	1	2522081	2564481	42401	2	79258	uc001ajy.2	-57469	ENSG00000142606	MMEL1	membrane metalloendopeptidase like 1
chr1	2623034	2623124	91	*	MACS_peak_416	33.91	Intron (uc021oey.1/100287898, intron 4 of 6)	1	2522081	2564481	42401	2	79258	uc001ajy.2	-58553	ENSG00000142606	MMEL1	membrane metalloendopeptidase like 1
chr1	2623351	2623677	327	*	MACS_peak_417	27.68	Intron (uc021oey.1/100287898, intron 4 of 6)	1	2522081	2564481	42401	2	79258	uc001ajy.2	-58870	ENSG00000142606	MMEL1	membrane metalloendopeptidase like 1
chr1	2624027	2624215	189	*	MACS_peak_418	20.58	Intron (uc021oey.1/100287898, intron 4 of 6)	1	2522081	2564481	42401	2	79258	uc001ajy.2	-59546	ENSG00000142606	MMEL1	membrane metalloendopeptidase like 1
chr1	2625743	2625849	107	*	MACS_peak_419	27.48	Intron (uc021oey.1/100287898, intron 4 of 6)	1	2522081	2564481	42401	2	79258	uc001ajy.2	-61262	ENSG00000142606	MMEL1	membrane metalloendopeptidase like 1
chr1	2627010	2627600	591	*	MACS_peak_420	28.2	Intron (uc021oey.1/100287898, intron 4 of 6)	1	2522081	2564481	42401	2	79258	uc001ajy.2	-62529	ENSG00000142606	MMEL1	membrane metalloendopeptidase like 1
chr1	2628710	2629322	613	*	MACS_peak_421	58.67	Intron (uc021oey.1/100287898, intron 4 of 6)	1	2522081	2564481	42401	2	79258	uc001ajy.2	-64229	ENSG00000142606	MMEL1	membrane metalloendopeptidase like 1
chr1	2629923	2630165	243	*	MACS_peak_422	39.49	Intron (uc021oey.1/100287898, intron 4 of 6)	1	2522081	2564481	42401	2	79258	uc001ajy.2	-65442	ENSG00000142606	MMEL1	membrane metalloendopeptidase like 1
chr1	2631169	2631276	108	*	MACS_peak_423	23.18	Intron (uc021oey.1/100287898, intron 4 of 6)	1	2522081	2564481	42401	2	79258	uc001ajy.2	-66688	ENSG00000142606	MMEL1	membrane metalloendopeptidase like 1
chr1	2685730	2685805	76	*	MACS_peak_424	32.86	Intron (uc021oey.1/100287898, intron 4 of 6)	1	2572807	2706230	133424	2	100287898	uc021oey.1	20425	ENSG00000215912	TTC34	tetratricopeptide repeat domain 34
chr1	2685919	2686023	105	*	MACS_peak_425	20.48	Intron (uc021oey.1/100287898, intron 4 of 6)	1	2572807	2706230	133424	2	100287898	uc021oey.1	20207	ENSG00000215912	TTC34	tetratricopeptide repeat domain 34
chr1	2686153	2686297	145	*	MACS_peak_426	22.1	Intron (uc021oey.1/100287898, intron 4 of 6)	1	2572807	2706230	133424	2	100287898	uc021oey.1	19933	ENSG00000215912	TTC34	tetratricopeptide repeat domain 34
chr1	2689376	2689668	293	*	MACS_peak_427	29.37	Intron (uc021oey.1/100287898, intron 4 of 6)	1	2572807	2706230	133424	2	100287898	uc021oey.1	16562	ENSG00000215912	TTC34	tetratricopeptide repeat domain 34
chr1	2693407	2693553	147	*	MACS_peak_428	30.18	Intron (uc021oey.1/100287898, intron 4 of 6)	1	2572807	2706230	133424	2	100287898	uc021oey.1	12677	ENSG00000215912	TTC34	tetratricopeptide repeat domain 34
chr1	2693838	2694036	199	*	MACS_peak_429	21.96	Intron (uc021oey.1/100287898, intron 4 of 6)	1	2572807	2706230	133424	2	100287898	uc021oey.1	12194	ENSG00000215912	TTC34	tetratricopeptide repeat domain 34
chr1	2722218	2722334	117	*	MACS_peak_430	31.12	Distal Intergenic	1	2572807	2706230	133424	2	100287898	uc021oey.1	-15988	ENSG00000215912	TTC34	tetratricopeptide repeat domain 34
chr1	2727866	2727960	95	*	MACS_peak_431	34.77	Distal Intergenic	1	2572807	2706230	133424	2	100287898	uc021oey.1	-21636	ENSG00000215912	TTC34	tetratricopeptide repeat domain 34
chr1	2728036	2728246	211	*	MACS_peak_432	35.56	Distal Intergenic	1	2572807	2706230	133424	2	100287898	uc021oey.1	-21806	ENSG00000215912	TTC34	tetratricopeptide repeat domain 34
chr1	2734973	2735130	158	*	MACS_peak_433	28.1	Distal Intergenic	1	2572807	2706230	133424	2	100287898	uc021oey.1	-28743	ENSG00000215912	TTC34	tetratricopeptide repeat domain 34
chr1	2738000	2738217	218	*	MACS_peak_434	24.61	Distal Intergenic	1	2572807	2706230	133424	2	100287898	uc021oey.1	-31770	ENSG00000215912	TTC34	tetratricopeptide repeat domain 34
chr1	2741385	2741512	128	*	MACS_peak_435	57.19	Distal Intergenic	1	2572807	2706230	133424	2	100287898	uc021oey.1	-35155	ENSG00000215912	TTC34	tetratricopeptide repeat domain 34
chr1	2745151	2745257	107	*	MACS_peak_436	38.69	Distal Intergenic	1	2572807	2706230	133424	2	100287898	uc021oey.1	-38921	ENSG00000215912	TTC34	tetratricopeptide repeat domain 34
chr1	2752282	2752377	96	*	MACS_peak_437	36.26	Distal Intergenic	1	2572807	2706230	133424	2	100287898	uc021oey.1	-46052	ENSG00000215912	TTC34	tetratricopeptide repeat domain 34
chr1	2757343	2757543	201	*	MACS_peak_438	381.42	Distal Intergenic	1	2572807	2706230	133424	2	100287898	uc021oey.1	-51113	ENSG00000215912	TTC34	tetratricopeptide repeat domain 34
chr1	2762199	2762315	117	*	MACS_peak_439	41.79	Distal Intergenic	1	2572807	2706230	133424	2	100287898	uc021oey.1	-55969	ENSG00000215912	TTC34	tetratricopeptide repeat domain 34
chr1	2774972	2775176	205	*	MACS_peak_440	40.08	Distal Intergenic	1	2572807	2706230	133424	2	100287898	uc021oey.1	-68742	ENSG00000215912	TTC34	tetratricopeptide repeat domain 34
chr1	2778111	2778186	76	*	MACS_peak_441	46.77	Distal Intergenic	1	2572807	2706230	133424	2	100287898	uc021oey.1	-71881	ENSG00000215912	TTC34	tetratricopeptide repeat domain 34
chr1	2778833	2778994	162	*	MACS_peak_442	28.85	Distal Intergenic	1	2572807	2706230	133424	2	100287898	uc021oey.1	-72603	ENSG00000215912	TTC34	tetratricopeptide repeat domain 34
chr1	2783075	2783320	246	*	MACS_peak_443	51.58	Distal Intergenic	1	2572807	2706230	133424	2	100287898	uc021oey.1	-76845	ENSG00000215912	TTC34	tetratricopeptide repeat domain 34
chr1	2784410	2784559	150	*	MACS_peak_444	44.63	Distal Intergenic	1	2572807	2706230	133424	2	100287898	uc021oey.1	-78180	ENSG00000215912	TTC34	tetratricopeptide repeat domain 34
chr1	2785157	2785310	154	*	MACS_peak_445	29.65	Distal Intergenic	1	2572807	2706230	133424	2	100287898	uc021oey.1	-78927	ENSG00000215912	TTC34	tetratricopeptide repeat domain 34
chr1	2786048	2786243	196	*	MACS_peak_446	38.33	Distal Intergenic	1	2572807	2706230	133424	2	100287898	uc021oey.1	-79818	ENSG00000215912	TTC34	tetratricopeptide repeat domain 34
chr1	2789747	2789898	152	*	MACS_peak_447	27.99	Distal Intergenic	1	2572807	2706230	133424	2	100287898	uc021oey.1	-83517	ENSG00000215912	TTC34	tetratricopeptide repeat domain 34
chr1	2791063	2791280	218	*	MACS_peak_448	40.59	Distal Intergenic	1	2572807	2706230	133424	2	100287898	uc021oey.1	-84833	ENSG00000215912	TTC34	tetratricopeptide repeat domain 34
chr1	2792028	2792239	212	*	MACS_peak_449	31.86	Distal Intergenic	1	2572807	2706230	133424	2	100287898	uc021oey.1	-85798	ENSG00000215912	TTC34	tetratricopeptide repeat domain 34
chr1	2798168	2798331	164	*	MACS_peak_450	34.59	Distal Intergenic	1	2572807	2706230	133424	2	100287898	uc021oey.1	-91938	ENSG00000215912	TTC34	tetratricopeptide repeat domain 34
chr1	2798399	2798492	94	*	MACS_peak_451	42.21	Distal Intergenic	1	2572807	2706230	133424	2	100287898	uc021oey.1	-92169	ENSG00000215912	TTC34	tetratricopeptide repeat domain 34
chr1	2799119	2799226	108	*	MACS_peak_452	33.04	Distal Intergenic	1	2572807	2706230	133424	2	100287898	uc021oey.1	-92889	ENSG00000215912	TTC34	tetratricopeptide repeat domain 34
chr1	2804078	2804427	350	*	MACS_peak_453	43.22	Distal Intergenic	1	2572807	2706230	133424	2	100287898	uc021oey.1	-97848	ENSG00000215912	TTC34	tetratricopeptide repeat domain 34
chr1	2807722	2807901	180	*	MACS_peak_454	31.66	Distal Intergenic	1	2572807	2706230	133424	2	100287898	uc021oey.1	-101492	ENSG00000215912	TTC34	tetratricopeptide repeat domain 34
chr1	2810529	2810671	143	*	MACS_peak_455	40.32	Distal Intergenic	1	2572807	2706230	133424	2	100287898	uc021oey.1	-104299	ENSG00000215912	TTC34	tetratricopeptide repeat domain 34
chr1	2811100	2811282	183	*	MACS_peak_456	30.74	Distal Intergenic	1	2572807	2706230	133424	2	100287898	uc021oey.1	-104870	ENSG00000215912	TTC34	tetratricopeptide repeat domain 34
chr1	2817270	2817427	158	*	MACS_peak_457	29.24	Distal Intergenic	1	2572807	2706230	133424	2	100287898	uc021oey.1	-111040	ENSG00000215912	TTC34	tetratricopeptide repeat domain 34
chr1	2817510	2817652	143	*	MACS_peak_458	28.96	Distal Intergenic	1	2572807	2706230	133424	2	100287898	uc021oey.1	-111280	ENSG00000215912	TTC34	tetratricopeptide repeat domain 34
chr1	2820114	2820251	138	*	MACS_peak_459	31.6	Distal Intergenic	1	2572807	2706230	133424	2	100287898	uc021oey.1	-113884	ENSG00000215912	TTC34	tetratricopeptide repeat domain 34
chr1	2822184	2822327	144	*	MACS_peak_460	30.32	Distal Intergenic	1	2938046	2939467	1422	1	140625	uc001ajz.3	-115719	ENSG00000169717	ACTRT2	actin related protein T2
chr1	2825130	2825291	162	*	MACS_peak_461	25.21	Distal Intergenic	1	2938046	2939467	1422	1	140625	uc001ajz.3	-112755	ENSG00000169717	ACTRT2	actin related protein T2
chr1	2839826	2839907	82	*	MACS_peak_462	46.52	Distal Intergenic	1	2938046	2939467	1422	1	140625	uc001ajz.3	-98139	ENSG00000169717	ACTRT2	actin related protein T2
chr1	2840405	2840565	161	*	MACS_peak_463	24	Distal Intergenic	1	2938046	2939467	1422	1	140625	uc001ajz.3	-97481	ENSG00000169717	ACTRT2	actin related protein T2
chr1	2843293	2843385	93	*	MACS_peak_464	37.92	Distal Intergenic	1	2938046	2939467	1422	1	140625	uc001ajz.3	-94661	ENSG00000169717	ACTRT2	actin related protein T2
chr1	2845935	2846087	153	*	MACS_peak_465	32.99	Distal Intergenic	1	2938046	2939467	1422	1	140625	uc001ajz.3	-91959	ENSG00000169717	ACTRT2	actin related protein T2
chr1	2847612	2847732	121	*	MACS_peak_466	60.96	Distal Intergenic	1	2938046	2939467	1422	1	140625	uc001ajz.3	-90314	ENSG00000169717	ACTRT2	actin related protein T2
chr1	2848502	2848671	170	*	MACS_peak_467	38.3	Distal Intergenic	1	2938046	2939467	1422	1	140625	uc001ajz.3	-89375	ENSG00000169717	ACTRT2	actin related protein T2
chr1	2849592	2849832	241	*	MACS_peak_468	54.7	Distal Intergenic	1	2938046	2939467	1422	1	140625	uc001ajz.3	-88214	ENSG00000169717	ACTRT2	actin related protein T2
chr1	2858615	2858765	151	*	MACS_peak_469	28.1	Distal Intergenic	1	2938046	2939467	1422	1	140625	uc001ajz.3	-79281	ENSG00000169717	ACTRT2	actin related protein T2
chr1	2858786	2859236	451	*	MACS_peak_470	103.98	Distal Intergenic	1	2938046	2939467	1422	1	140625	uc001ajz.3	-78810	ENSG00000169717	ACTRT2	actin related protein T2
chr1	2860597	2860704	108	*	MACS_peak_471	21.62	Distal Intergenic	1	2938046	2939467	1422	1	140625	uc001ajz.3	-77342	ENSG00000169717	ACTRT2	actin related protein T2
chr1	2865925	2866052	128	*	MACS_peak_472	37.29	Distal Intergenic	1	2938046	2939467	1422	1	140625	uc001ajz.3	-71994	ENSG00000169717	ACTRT2	actin related protein T2
chr1	2866733	2866864	132	*	MACS_peak_473	22.16	Distal Intergenic	1	2938046	2939467	1422	1	140625	uc001ajz.3	-71182	ENSG00000169717	ACTRT2	actin related protein T2
chr1	2877373	2877475	103	*	MACS_peak_474	52.73	Distal Intergenic	1	2938046	2939467	1422	1	140625	uc001ajz.3	-60571	ENSG00000169717	ACTRT2	actin related protein T2
chr1	2887148	2887318	171	*	MACS_peak_475	30.82	Distal Intergenic	1	2938046	2939467	1422	1	140625	uc001ajz.3	-50728	ENSG00000169717	ACTRT2	actin related protein T2
chr1	2890139	2890263	125	*	MACS_peak_476	36.62	Distal Intergenic	1	2938046	2939467	1422	1	140625	uc001ajz.3	-47783	ENSG00000169717	ACTRT2	actin related protein T2
chr1	2890440	2890602	163	*	MACS_peak_477	33.35	Distal Intergenic	1	2938046	2939467	1422	1	140625	uc001ajz.3	-47444	ENSG00000169717	ACTRT2	actin related protein T2
chr1	2890900	2891011	112	*	MACS_peak_478	38.95	Distal Intergenic	1	2938046	2939467	1422	1	140625	uc001ajz.3	-47035	ENSG00000169717	ACTRT2	actin related protein T2
chr1	2899623	2899779	157	*	MACS_peak_479	23.06	Distal Intergenic	1	2938046	2939467	1422	1	140625	uc001ajz.3	-38267	ENSG00000169717	ACTRT2	actin related protein T2
chr1	2901442	2901579	138	*	MACS_peak_480	22.16	Distal Intergenic	1	2938046	2939467	1422	1	140625	uc001ajz.3	-36467	ENSG00000169717	ACTRT2	actin related protein T2
chr1	2902384	2902587	204	*	MACS_peak_481	40.08	Distal Intergenic	1	2938046	2939467	1422	1	140625	uc001ajz.3	-35459	ENSG00000169717	ACTRT2	actin related protein T2
chr1	2929881	2930062	182	*	MACS_peak_482	35.74	Distal Intergenic	1	2938046	2939467	1422	1	140625	uc001ajz.3	-7984	ENSG00000169717	ACTRT2	actin related protein T2
chr1	2931816	2931979	164	*	MACS_peak_483	22.16	Distal Intergenic	1	2938046	2939467	1422	1	140625	uc001ajz.3	-6067	ENSG00000169717	ACTRT2	actin related protein T2
chr1	2934403	2934513	111	*	MACS_peak_484	29.65	Distal Intergenic	1	2938046	2939467	1422	1	140625	uc001ajz.3	-3533	ENSG00000169717	ACTRT2	actin related protein T2
chr1	2935919	2936027	109	*	MACS_peak_485	24.8	Promoter (2-3kb)	1	2938046	2939467	1422	1	140625	uc001ajz.3	-2019	ENSG00000169717	ACTRT2	actin related protein T2
chr1	2937961	2938162	202	*	MACS_peak_486	50.07	Promoter (<=1kb)	1	2938046	2939467	1422	1	140625	uc001ajz.3	0	ENSG00000169717	ACTRT2	actin related protein T2
chr1	2942387	2942506	120	*	MACS_peak_487	32.99	Distal Intergenic	1	2938046	2939467	1422	1	140625	uc001ajz.3	4341	ENSG00000169717	ACTRT2	actin related protein T2
chr1	2942573	2942795	223	*	MACS_peak_488	175.41	Distal Intergenic	1	2938046	2939467	1422	1	140625	uc001ajz.3	4527	ENSG00000169717	ACTRT2	actin related protein T2
chr1	2947401	2947525	125	*	MACS_peak_489	29.42	Distal Intergenic	1	2938046	2939467	1422	1	140625	uc001ajz.3	9355	ENSG00000169717	ACTRT2	actin related protein T2
chr1	2948865	2949001	137	*	MACS_peak_490	43.43	Distal Intergenic	1	2938046	2939467	1422	1	140625	uc001ajz.3	10819	ENSG00000169717	ACTRT2	actin related protein T2
chr1	2960934	2961158	225	*	MACS_peak_491	56.83	Distal Intergenic	1	2976181	2980350	4170	2	440556	uc001aka.3	19192	ENSG00000177133	PRDM16-DT	PRDM16 divergent transcript
chr1	2966452	2966669	218	*	MACS_peak_492	30.74	Distal Intergenic	1	2976181	2980350	4170	2	440556	uc001aka.3	13681	ENSG00000177133	PRDM16-DT	PRDM16 divergent transcript
chr1	2976825	2976976	152	*	MACS_peak_493	32.99	Exon (uc001aka.3/440556, exon 5 of 6)	1	2976181	2980350	4170	2	440556	uc001aka.3	3374	ENSG00000177133	PRDM16-DT	PRDM16 divergent transcript
chr1	2977464	2977625	162	*	MACS_peak_494	22.59	Promoter (2-3kb)	1	2976181	2980350	4170	2	440556	uc001aka.3	2725	ENSG00000177133	PRDM16-DT	PRDM16 divergent transcript
chr1	2977835	2977950	116	*	MACS_peak_495	22.16	Promoter (2-3kb)	1	2976181	2980350	4170	2	440556	uc001aka.3	2400	ENSG00000177133	PRDM16-DT	PRDM16 divergent transcript
chr1	2978381	2978451	71	*	MACS_peak_496	44.36	Promoter (1-2kb)	1	2976181	2980350	4170	2	440556	uc001aka.3	1899	ENSG00000177133	PRDM16-DT	PRDM16 divergent transcript
chr1	2978724	2978805	82	*	MACS_peak_497	42.21	Promoter (1-2kb)	1	2976181	2980350	4170	2	440556	uc001aka.3	1545	ENSG00000177133	PRDM16-DT	PRDM16 divergent transcript
chr1	2978865	2979090	226	*	MACS_peak_498	39.08	Promoter (1-2kb)	1	2976181	2980350	4170	2	440556	uc001aka.3	1260	ENSG00000177133	PRDM16-DT	PRDM16 divergent transcript
chr1	2982706	2983079	374	*	MACS_peak_499	72.58	Promoter (1-2kb)	1	2980636	2984289	3654	2	440556	uc010nzg.1	1210	ENSG00000177133	PRDM16-DT	PRDM16 divergent transcript
chr1	2990856	2991012	157	*	MACS_peak_500	39.6	Intron (uc001akc.3/63976, intron 1 of 16)	1	2985742	3355185	369444	1	63976	uc009vlh.3	5114	ENSG00000142611	PRDM16	PR/SET domain 16
chr1	2992996	2993321	326	*	MACS_peak_501	57.21	Intron (uc001akc.3/63976, intron 1 of 16)	1	2985742	3355185	369444	1	63976	uc009vlh.3	7254	ENSG00000142611	PRDM16	PR/SET domain 16
chr1	2996024	2996121	98	*	MACS_peak_502	44.36	Intron (uc001akc.3/63976, intron 1 of 16)	1	2985742	3355185	369444	1	63976	uc009vlh.3	10282	ENSG00000142611	PRDM16	PR/SET domain 16
chr1	2996258	2996415	158	*	MACS_peak_503	27.74	Intron (uc001akc.3/63976, intron 1 of 16)	1	2985742	3355185	369444	1	63976	uc009vlh.3	10516	ENSG00000142611	PRDM16	PR/SET domain 16
chr1	3000511	3000676	166	*	MACS_peak_504	26.62	Intron (uc001akc.3/63976, intron 1 of 16)	1	2985742	3355185	369444	1	63976	uc009vlh.3	14769	ENSG00000142611	PRDM16	PR/SET domain 16
chr1	3002922	3003078	157	*	MACS_peak_505	28.2	Intron (uc001akc.3/63976, intron 1 of 16)	1	2985742	3355185	369444	1	63976	uc009vlh.3	17180	ENSG00000142611	PRDM16	PR/SET domain 16
chr1	3007467	3007578	112	*	MACS_peak_506	32.99	Intron (uc001akc.3/63976, intron 1 of 16)	1	2985742	3355185	369444	1	63976	uc009vlh.3	21725	ENSG00000142611	PRDM16	PR/SET domain 16
chr1	3008927	3009054	128	*	MACS_peak_507	34.09	Intron (uc001akc.3/63976, intron 1 of 16)	1	2985742	3355185	369444	1	63976	uc009vlh.3	23185	ENSG00000142611	PRDM16	PR/SET domain 16
chr1	3009300	3009418	119	*	MACS_peak_508	35.5	Intron (uc001akc.3/63976, intron 1 of 16)	1	2985742	3355185	369444	1	63976	uc009vlh.3	23558	ENSG00000142611	PRDM16	PR/SET domain 16
chr1	3012049	3012303	255	*	MACS_peak_509	31.66	Intron (uc001akc.3/63976, intron 1 of 16)	1	2985742	3355185	369444	1	63976	uc009vlh.3	26307	ENSG00000142611	PRDM16	PR/SET domain 16
chr1	3023180	3023328	149	*	MACS_peak_510	29.4	Intron (uc001akc.3/63976, intron 1 of 16)	1	3044539	3044599	61	1	100422968	uc021oez.1	-21211	ENSG00000283572	MIR4251	microRNA 4251
chr1	3023512	3023766	255	*	MACS_peak_511	69.2	Intron (uc001akc.3/63976, intron 1 of 16)	1	3044539	3044599	61	1	100422968	uc021oez.1	-20773	ENSG00000283572	MIR4251	microRNA 4251
chr1	3024115	3024211	97	*	MACS_peak_512	34.17	Intron (uc001akc.3/63976, intron 1 of 16)	1	3044539	3044599	61	1	100422968	uc021oez.1	-20328	ENSG00000283572	MIR4251	microRNA 4251
chr1	3029653	3029807	155	*	MACS_peak_513	22.05	Intron (uc001akc.3/63976, intron 1 of 16)	1	3044539	3044599	61	1	100422968	uc021oez.1	-14732	ENSG00000283572	MIR4251	microRNA 4251
chr1	3030698	3030796	99	*	MACS_peak_514	268.59	Intron (uc001akc.3/63976, intron 1 of 16)	1	3044539	3044599	61	1	100422968	uc021oez.1	-13743	ENSG00000283572	MIR4251	microRNA 4251
chr1	3034593	3034703	111	*	MACS_peak_515	32.86	Intron (uc001akc.3/63976, intron 1 of 16)	1	3044539	3044599	61	1	100422968	uc021oez.1	-9836	ENSG00000283572	MIR4251	microRNA 4251
chr1	3037708	3037941	234	*	MACS_peak_516	34.62	Intron (uc001akc.3/63976, intron 1 of 16)	1	3044539	3044599	61	1	100422968	uc021oez.1	-6598	ENSG00000283572	MIR4251	microRNA 4251
chr1	3037982	3038200	219	*	MACS_peak_517	30.74	Intron (uc001akc.3/63976, intron 1 of 16)	1	3044539	3044599	61	1	100422968	uc021oez.1	-6339	ENSG00000283572	MIR4251	microRNA 4251
chr1	3044378	3044515	138	*	MACS_peak_518	38.01	Promoter (<=1kb)	1	3044539	3044599	61	1	100422968	uc021oez.1	-24	ENSG00000283572	MIR4251	microRNA 4251
chr1	3054060	3054247	188	*	MACS_peak_519	31.93	Intron (uc001akc.3/63976, intron 1 of 16)	1	3044539	3044599	61	1	100422968	uc021oez.1	9521	ENSG00000283572	MIR4251	microRNA 4251
chr1	3064652	3064747	96	*	MACS_peak_520	32.86	Intron (uc001akc.3/63976, intron 1 of 16)	1	3044539	3044599	61	1	100422968	uc021oez.1	20113	ENSG00000283572	MIR4251	microRNA 4251
chr1	3069149	3069350	202	*	MACS_peak_521	36.42	Intron (uc001akc.3/63976, intron 1 of 16)	1	3044539	3044599	61	1	100422968	uc021oez.1	24610	ENSG00000283572	MIR4251	microRNA 4251
chr1	3079424	3079791	368	*	MACS_peak_522	80.44	Intron (uc001akc.3/63976, intron 1 of 16)	1	3044539	3044599	61	1	100422968	uc021oez.1	34885	ENSG00000283572	MIR4251	microRNA 4251
chr1	3079852	3080072	221	*	MACS_peak_523	21.42	Intron (uc001akc.3/63976, intron 1 of 16)	1	3044539	3044599	61	1	100422968	uc021oez.1	35313	ENSG00000283572	MIR4251	microRNA 4251
chr1	3081639	3081704	66	*	MACS_peak_524	39.89	Intron (uc001akc.3/63976, intron 1 of 16)	1	3044539	3044599	61	1	100422968	uc021oez.1	37100	ENSG00000283572	MIR4251	microRNA 4251
chr1	3105522	3105688	167	*	MACS_peak_525	23.19	Intron (uc001akc.3/63976, intron 2 of 16)	1	3044539	3044599	61	1	100422968	uc021oez.1	60983	ENSG00000283572	MIR4251	microRNA 4251
chr1	3107039	3107184	146	*	MACS_peak_526	39.08	Intron (uc001akc.3/63976, intron 2 of 16)	1	3044539	3044599	61	1	100422968	uc021oez.1	62500	ENSG00000283572	MIR4251	microRNA 4251
chr1	3107421	3107507	87	*	MACS_peak_527	31.65	Intron (uc001akc.3/63976, intron 2 of 16)	1	3044539	3044599	61	1	100422968	uc021oez.1	62882	ENSG00000283572	MIR4251	microRNA 4251
chr1	3113612	3113774	163	*	MACS_peak_528	32.85	Intron (uc001akc.3/63976, intron 2 of 16)	1	3044539	3044599	61	1	100422968	uc021oez.1	69073	ENSG00000283572	MIR4251	microRNA 4251
chr1	3113793	3113949	157	*	MACS_peak_529	35.45	Intron (uc001akc.3/63976, intron 2 of 16)	1	3044539	3044599	61	1	100422968	uc021oez.1	69254	ENSG00000283572	MIR4251	microRNA 4251
chr1	3114266	3114414	149	*	MACS_peak_530	29.21	Intron (uc001akc.3/63976, intron 2 of 16)	1	3044539	3044599	61	1	100422968	uc021oez.1	69727	ENSG00000283572	MIR4251	microRNA 4251
chr1	3145623	3145773	151	*	MACS_peak_531	22.16	Intron (uc001akc.3/63976, intron 2 of 16)	1	3044539	3044599	61	1	100422968	uc021oez.1	101084	ENSG00000283572	MIR4251	microRNA 4251
chr1	3145782	3145946	165	*	MACS_peak_532	34.47	Intron (uc001akc.3/63976, intron 2 of 16)	1	3044539	3044599	61	1	100422968	uc021oez.1	101243	ENSG00000283572	MIR4251	microRNA 4251
chr1	3148202	3148314	113	*	MACS_peak_533	36.34	Intron (uc001akc.3/63976, intron 2 of 16)	1	3044539	3044599	61	1	100422968	uc021oez.1	103663	ENSG00000283572	MIR4251	microRNA 4251
chr1	3150048	3150186	139	*	MACS_peak_534	22.16	Intron (uc001akc.3/63976, intron 2 of 16)	1	3044539	3044599	61	1	100422968	uc021oez.1	105509	ENSG00000283572	MIR4251	microRNA 4251
chr1	3152624	3152781	158	*	MACS_peak_535	37.73	Intron (uc001akc.3/63976, intron 2 of 16)	1	3044539	3044599	61	1	100422968	uc021oez.1	108085	ENSG00000283572	MIR4251	microRNA 4251
chr1	3152972	3153097	126	*	MACS_peak_536	36.2	Intron (uc001akc.3/63976, intron 2 of 16)	1	3044539	3044599	61	1	100422968	uc021oez.1	108433	ENSG00000283572	MIR4251	microRNA 4251
chr1	3153196	3153326	131	*	MACS_peak_537	27.18	Intron (uc001akc.3/63976, intron 2 of 16)	1	3044539	3044599	61	1	100422968	uc021oez.1	108657	ENSG00000283572	MIR4251	microRNA 4251
chr1	3156561	3156700	140	*	MACS_peak_538	1136.46	Intron (uc001akc.3/63976, intron 2 of 16)	1	3044539	3044599	61	1	100422968	uc021oez.1	112022	ENSG00000283572	MIR4251	microRNA 4251
chr1	3157921	3158193	273	*	MACS_peak_539	26.19	Intron (uc001akc.3/63976, intron 2 of 16)	1	3044539	3044599	61	1	100422968	uc021oez.1	113382	ENSG00000283572	MIR4251	microRNA 4251
chr1	3167401	3167523	123	*	MACS_peak_540	32.99	Intron (uc001akc.3/63976, intron 3 of 16)	1	3044539	3044599	61	1	100422968	uc021oez.1	122862	ENSG00000283572	MIR4251	microRNA 4251
chr1	3178258	3178572	315	*	MACS_peak_541	76.46	Intron (uc001akc.3/63976, intron 3 of 16)	1	3044539	3044599	61	1	100422968	uc021oez.1	133719	ENSG00000283572	MIR4251	microRNA 4251
chr1	3178912	3179034	123	*	MACS_peak_542	44.52	Intron (uc001akc.3/63976, intron 3 of 16)	1	3044539	3044599	61	1	100422968	uc021oez.1	134373	ENSG00000283572	MIR4251	microRNA 4251
chr1	3180018	3180131	114	*	MACS_peak_543	25.59	Intron (uc001akc.3/63976, intron 3 of 16)	1	3044539	3044599	61	1	100422968	uc021oez.1	135479	ENSG00000283572	MIR4251	microRNA 4251
chr1	3188744	3188841	98	*	MACS_peak_544	37.67	Intron (uc001akc.3/63976, intron 3 of 16)	1	3044539	3044599	61	1	100422968	uc021oez.1	144205	ENSG00000283572	MIR4251	microRNA 4251
chr1	3192883	3193095	213	*	MACS_peak_545	30.74	Intron (uc001akc.3/63976, intron 3 of 16)	1	3044539	3044599	61	1	100422968	uc021oez.1	148344	ENSG00000283572	MIR4251	microRNA 4251
chr1	3193819	3194118	300	*	MACS_peak_546	66.98	Intron (uc001akc.3/63976, intron 3 of 16)	1	3044539	3044599	61	1	100422968	uc021oez.1	149280	ENSG00000283572	MIR4251	microRNA 4251
chr1	3204753	3204953	201	*	MACS_peak_547	24.35	Intron (uc001akc.3/63976, intron 3 of 16)	1	3044539	3044599	61	1	100422968	uc021oez.1	160214	ENSG00000283572	MIR4251	microRNA 4251
chr1	3204978	3205163	186	*	MACS_peak_548	31.95	Intron (uc001akc.3/63976, intron 3 of 16)	1	3044539	3044599	61	1	100422968	uc021oez.1	160439	ENSG00000283572	MIR4251	microRNA 4251
chr1	3205569	3205730	162	*	MACS_peak_549	25.52	Intron (uc001akc.3/63976, intron 3 of 16)	1	3044539	3044599	61	1	100422968	uc021oez.1	161030	ENSG00000283572	MIR4251	microRNA 4251
chr1	3206033	3206096	64	*	MACS_peak_550	79.57	Intron (uc001akc.3/63976, intron 3 of 16)	1	3044539	3044599	61	1	100422968	uc021oez.1	161494	ENSG00000283572	MIR4251	microRNA 4251
chr1	3206207	3206410	204	*	MACS_peak_551	30.55	Intron (uc001akc.3/63976, intron 3 of 16)	1	3044539	3044599	61	1	100422968	uc021oez.1	161668	ENSG00000283572	MIR4251	microRNA 4251
chr1	3206495	3206759	265	*	MACS_peak_552	34.52	Intron (uc001akc.3/63976, intron 3 of 16)	1	3044539	3044599	61	1	100422968	uc021oez.1	161956	ENSG00000283572	MIR4251	microRNA 4251
chr1	3210849	3210971	123	*	MACS_peak_553	55.44	Intron (uc001akc.3/63976, intron 3 of 16)	1	3371147	3397677	26531	1	27237	uc001akg.4	-160176	ENSG00000130762	ARHGEF16	Rho guanine nucleotide exchange factor 16
chr1	3222581	3222700	120	*	MACS_peak_554	33.65	Intron (uc001akc.3/63976, intron 3 of 16)	1	3371147	3397677	26531	1	27237	uc001akg.4	-148447	ENSG00000130762	ARHGEF16	Rho guanine nucleotide exchange factor 16
chr1	3226413	3226577	165	*	MACS_peak_555	22.31	Intron (uc001akc.3/63976, intron 3 of 16)	1	3371147	3397677	26531	1	27237	uc001akg.4	-144570	ENSG00000130762	ARHGEF16	Rho guanine nucleotide exchange factor 16
chr1	3229838	3230064	227	*	MACS_peak_556	26.19	Intron (uc001akc.3/63976, intron 3 of 16)	1	3371147	3397677	26531	1	27237	uc001akg.4	-141083	ENSG00000130762	ARHGEF16	Rho guanine nucleotide exchange factor 16
chr1	3238604	3238688	85	*	MACS_peak_557	22.04	Intron (uc001akc.3/63976, intron 3 of 16)	1	3371147	3397677	26531	1	27237	uc001akg.4	-132459	ENSG00000130762	ARHGEF16	Rho guanine nucleotide exchange factor 16
chr1	3243476	3243545	70	*	MACS_peak_558	42.01	Intron (uc001akc.3/63976, intron 3 of 16)	1	3371147	3397677	26531	1	27237	uc001akg.4	-127602	ENSG00000130762	ARHGEF16	Rho guanine nucleotide exchange factor 16
chr1	3244031	3244217	187	*	MACS_peak_559	53.97	Intron (uc001akc.3/63976, intron 3 of 16)	1	3371147	3397677	26531	1	27237	uc001akg.4	-126930	ENSG00000130762	ARHGEF16	Rho guanine nucleotide exchange factor 16
chr1	3244847	3244962	116	*	MACS_peak_560	22.16	Intron (uc001akc.3/63976, intron 3 of 16)	1	3371147	3397677	26531	1	27237	uc001akg.4	-126185	ENSG00000130762	ARHGEF16	Rho guanine nucleotide exchange factor 16
chr1	3247672	3247767	96	*	MACS_peak_561	23.82	Intron (uc001akc.3/63976, intron 3 of 16)	1	3371147	3397677	26531	1	27237	uc001akg.4	-123380	ENSG00000130762	ARHGEF16	Rho guanine nucleotide exchange factor 16
chr1	3250451	3250544	94	*	MACS_peak_562	29.65	Intron (uc001akc.3/63976, intron 3 of 16)	1	3371147	3397677	26531	1	27237	uc001akg.4	-120603	ENSG00000130762	ARHGEF16	Rho guanine nucleotide exchange factor 16
chr1	3254587	3255002	416	*	MACS_peak_563	79.88	Intron (uc001akc.3/63976, intron 3 of 16)	1	3371147	3397677	26531	1	27237	uc001akg.4	-116145	ENSG00000130762	ARHGEF16	Rho guanine nucleotide exchange factor 16
chr1	3264230	3264675	446	*	MACS_peak_564	69.66	Intron (uc001akc.3/63976, intron 3 of 16)	1	3371147	3397677	26531	1	27237	uc001akg.4	-106472	ENSG00000130762	ARHGEF16	Rho guanine nucleotide exchange factor 16
chr1	3265974	3266209	236	*	MACS_peak_565	30.32	Intron (uc001akc.3/63976, intron 3 of 16)	1	3371147	3397677	26531	1	27237	uc001akg.4	-104938	ENSG00000130762	ARHGEF16	Rho guanine nucleotide exchange factor 16
chr1	3268120	3268324	205	*	MACS_peak_566	70.79	Intron (uc001akc.3/63976, intron 3 of 16)	1	3371147	3397677	26531	1	27237	uc001akg.4	-102823	ENSG00000130762	ARHGEF16	Rho guanine nucleotide exchange factor 16
chr1	3269772	3269990	219	*	MACS_peak_567	38.5	Intron (uc001akc.3/63976, intron 3 of 16)	1	3371147	3397677	26531	1	27237	uc001akg.4	-101157	ENSG00000130762	ARHGEF16	Rho guanine nucleotide exchange factor 16
chr1	3270016	3270443	428	*	MACS_peak_568	91.67	Intron (uc001akc.3/63976, intron 3 of 16)	1	3371147	3397677	26531	1	27237	uc001akg.4	-100704	ENSG00000130762	ARHGEF16	Rho guanine nucleotide exchange factor 16
chr1	3270605	3270758	154	*	MACS_peak_569	26.78	Intron (uc001akc.3/63976, intron 3 of 16)	1	3371147	3397677	26531	1	27237	uc001akg.4	-100389	ENSG00000130762	ARHGEF16	Rho guanine nucleotide exchange factor 16
chr1	3272793	3272889	97	*	MACS_peak_570	33.41	Intron (uc001akc.3/63976, intron 3 of 16)	1	3371147	3397677	26531	1	27237	uc001akg.4	-98258	ENSG00000130762	ARHGEF16	Rho guanine nucleotide exchange factor 16
chr1	3273978	3274181	204	*	MACS_peak_571	56.96	Intron (uc001akc.3/63976, intron 3 of 16)	1	3371147	3397677	26531	1	27237	uc001akg.4	-96966	ENSG00000130762	ARHGEF16	Rho guanine nucleotide exchange factor 16
chr1	3279550	3279722	173	*	MACS_peak_572	33.55	Intron (uc001akc.3/63976, intron 3 of 16)	1	3371147	3397677	26531	1	27237	uc001akg.4	-91425	ENSG00000130762	ARHGEF16	Rho guanine nucleotide exchange factor 16
chr1	3282446	3282578	133	*	MACS_peak_573	23.24	Intron (uc001akc.3/63976, intron 3 of 16)	1	3371147	3397677	26531	1	27237	uc001akg.4	-88569	ENSG00000130762	ARHGEF16	Rho guanine nucleotide exchange factor 16
chr1	3288848	3289011	164	*	MACS_peak_574	33.52	Intron (uc001akc.3/63976, intron 3 of 16)	1	3371147	3397677	26531	1	27237	uc001akg.4	-82136	ENSG00000130762	ARHGEF16	Rho guanine nucleotide exchange factor 16
chr1	3290139	3290303	165	*	MACS_peak_575	22.16	Intron (uc001akc.3/63976, intron 3 of 16)	1	3371147	3397677	26531	1	27237	uc001akg.4	-80844	ENSG00000130762	ARHGEF16	Rho guanine nucleotide exchange factor 16
chr1	3291440	3291584	145	*	MACS_peak_576	41.5	Intron (uc001akc.3/63976, intron 3 of 16)	1	3371147	3397677	26531	1	27237	uc001akg.4	-79563	ENSG00000130762	ARHGEF16	Rho guanine nucleotide exchange factor 16
chr1	3291660	3291826	167	*	MACS_peak_577	24.89	Intron (uc001akc.3/63976, intron 3 of 16)	1	3371147	3397677	26531	1	27237	uc001akg.4	-79321	ENSG00000130762	ARHGEF16	Rho guanine nucleotide exchange factor 16
chr1	3294618	3294767	150	*	MACS_peak_578	22.54	Intron (uc001akc.3/63976, intron 3 of 16)	1	3371147	3397677	26531	1	27237	uc001akg.4	-76380	ENSG00000130762	ARHGEF16	Rho guanine nucleotide exchange factor 16
chr1	3296970	3297045	76	*	MACS_peak_579	43.91	Intron (uc001akc.3/63976, intron 3 of 16)	1	3371147	3397677	26531	1	27237	uc001akg.4	-74102	ENSG00000130762	ARHGEF16	Rho guanine nucleotide exchange factor 16
chr1	3304804	3305010	207	*	MACS_peak_580	128.21	Intron (uc001akc.3/63976, intron 4 of 16)	1	3371147	3397677	26531	1	27237	uc001akg.4	-66137	ENSG00000130762	ARHGEF16	Rho guanine nucleotide exchange factor 16
chr1	3305436	3305789	354	*	MACS_peak_581	55.87	Intron (uc001akc.3/63976, intron 4 of 16)	1	3371147	3397677	26531	1	27237	uc001akg.4	-65358	ENSG00000130762	ARHGEF16	Rho guanine nucleotide exchange factor 16
chr1	3306047	3306222	176	*	MACS_peak_582	38.9	Intron (uc001akc.3/63976, intron 4 of 16)	1	3371147	3397677	26531	1	27237	uc001akg.4	-64925	ENSG00000130762	ARHGEF16	Rho guanine nucleotide exchange factor 16
chr1	3318940	3319321	382	*	MACS_peak_583	98.57	Intron (uc001akc.3/63976, intron 5 of 16)	1	3371147	3397677	26531	1	27237	uc001akg.4	-51826	ENSG00000130762	ARHGEF16	Rho guanine nucleotide exchange factor 16
chr1	3319498	3319598	101	*	MACS_peak_584	31.33	5' UTR	1	3371147	3397677	26531	1	27237	uc001akg.4	-51549	ENSG00000130762	ARHGEF16	Rho guanine nucleotide exchange factor 16
chr1	3326582	3326707	126	*	MACS_peak_585	22.16	Intron (uc001akc.3/63976, intron 8 of 16)	1	3371147	3397677	26531	1	27237	uc001akg.4	-44440	ENSG00000130762	ARHGEF16	Rho guanine nucleotide exchange factor 16
chr1	3327970	3328083	114	*	MACS_peak_586	23.19	Exon (uc001akc.3/63976, exon 9 of 17)	1	3371147	3397677	26531	1	27237	uc001akg.4	-43064	ENSG00000130762	ARHGEF16	Rho guanine nucleotide exchange factor 16
chr1	3328373	3328503	131	*	MACS_peak_587	40.08	Exon (uc001akc.3/63976, exon 9 of 17)	1	3371147	3397677	26531	1	27237	uc001akg.4	-42644	ENSG00000130762	ARHGEF16	Rho guanine nucleotide exchange factor 16
chr1	3338453	3338811	359	*	MACS_peak_588	249.37	Intron (uc001akc.3/63976, intron 12 of 16)	1	3371147	3397677	26531	1	27237	uc001akg.4	-32336	ENSG00000130762	ARHGEF16	Rho guanine nucleotide exchange factor 16
chr1	3338834	3338950	117	*	MACS_peak_589	27.46	Intron (uc001akc.3/63976, intron 12 of 16)	1	3371147	3397677	26531	1	27237	uc001akg.4	-32197	ENSG00000130762	ARHGEF16	Rho guanine nucleotide exchange factor 16
chr1	3339586	3339732	147	*	MACS_peak_590	23.56	Intron (uc001akc.3/63976, intron 12 of 16)	1	3371147	3397677	26531	1	27237	uc001akg.4	-31415	ENSG00000130762	ARHGEF16	Rho guanine nucleotide exchange factor 16
chr1	3344417	3344527	111	*	MACS_peak_591	28.94	Intron (uc001akc.3/63976, intron 14 of 16)	1	3371147	3397677	26531	1	27237	uc001akg.4	-26620	ENSG00000130762	ARHGEF16	Rho guanine nucleotide exchange factor 16
chr1	3346839	3346961	123	*	MACS_peak_592	49.42	Intron (uc001akc.3/63976, intron 14 of 16)	1	3371147	3397677	26531	1	27237	uc001akg.4	-24186	ENSG00000130762	ARHGEF16	Rho guanine nucleotide exchange factor 16
chr1	3347039	3347204	166	*	MACS_peak_593	24.99	Intron (uc001akc.3/63976, intron 14 of 16)	1	3371147	3397677	26531	1	27237	uc001akg.4	-23943	ENSG00000130762	ARHGEF16	Rho guanine nucleotide exchange factor 16
chr1	3347293	3347407	115	*	MACS_peak_594	30.74	Intron (uc001akc.3/63976, intron 14 of 16)	1	3371147	3397677	26531	1	27237	uc001akg.4	-23740	ENSG00000130762	ARHGEF16	Rho guanine nucleotide exchange factor 16
chr1	3349093	3349422	330	*	MACS_peak_595	47.93	Intron (uc001akc.3/63976, intron 16 of 16)	1	3371147	3397677	26531	1	27237	uc001akg.4	-21725	ENSG00000130762	ARHGEF16	Rho guanine nucleotide exchange factor 16
chr1	3355166	3355499	334	*	MACS_peak_596	87.49	3' UTR	1	3371147	3397677	26531	1	27237	uc001akg.4	-15648	ENSG00000130762	ARHGEF16	Rho guanine nucleotide exchange factor 16
chr1	3355508	3355660	153	*	MACS_peak_597	31.66	Distal Intergenic	1	3371147	3397677	26531	1	27237	uc001akg.4	-15487	ENSG00000130762	ARHGEF16	Rho guanine nucleotide exchange factor 16
chr1	3356277	3356438	162	*	MACS_peak_598	34.83	Distal Intergenic	1	3371147	3397677	26531	1	27237	uc001akg.4	-14709	ENSG00000130762	ARHGEF16	Rho guanine nucleotide exchange factor 16
chr1	3357194	3357301	108	*	MACS_peak_599	36.26	Distal Intergenic	1	3371147	3397677	26531	1	27237	uc001akg.4	-13846	ENSG00000130762	ARHGEF16	Rho guanine nucleotide exchange factor 16
chr1	3359453	3359569	117	*	MACS_peak_600	41.33	Distal Intergenic	1	3371147	3397677	26531	1	27237	uc001akg.4	-11578	ENSG00000130762	ARHGEF16	Rho guanine nucleotide exchange factor 16
chr1	3366545	3366625	81	*	MACS_peak_601	36.64	Distal Intergenic	1	3371147	3397677	26531	1	27237	uc001akg.4	-4522	ENSG00000130762	ARHGEF16	Rho guanine nucleotide exchange factor 16
chr1	3368662	3368728	67	*	MACS_peak_602	41.94	Promoter (2-3kb)	1	3371147	3397677	26531	1	27237	uc001akg.4	-2419	ENSG00000130762	ARHGEF16	Rho guanine nucleotide exchange factor 16
chr1	3368921	3369336	416	*	MACS_peak_603	38.87	Promoter (1-2kb)	1	3371147	3397677	26531	1	27237	uc001akg.4	-1811	ENSG00000130762	ARHGEF16	Rho guanine nucleotide exchange factor 16
chr1	3371736	3371806	71	*	MACS_peak_604	23.73	Promoter (<=1kb)	1	3371147	3397677	26531	1	27237	uc001akg.4	589	ENSG00000130762	ARHGEF16	Rho guanine nucleotide exchange factor 16
chr1	3371901	3371962	62	*	MACS_peak_605	29.84	Promoter (<=1kb)	1	3371147	3397677	26531	1	27237	uc001akg.4	754	ENSG00000130762	ARHGEF16	Rho guanine nucleotide exchange factor 16
chr1	3375954	3376086	133	*	MACS_peak_606	35.46	Intron (uc001akg.4/27237, intron 1 of 14)	1	3371147	3397677	26531	1	27237	uc001akg.4	4807	ENSG00000130762	ARHGEF16	Rho guanine nucleotide exchange factor 16
chr1	3376323	3376431	109	*	MACS_peak_607	28.27	Intron (uc001akg.4/27237, intron 1 of 14)	1	3371147	3397677	26531	1	27237	uc001akg.4	5176	ENSG00000130762	ARHGEF16	Rho guanine nucleotide exchange factor 16
chr1	3378126	3378349	224	*	MACS_peak_608	37.67	Intron (uc001akg.4/27237, intron 1 of 14)	1	3382569	3397677	15109	1	27237	uc001aki.3	-4220	ENSG00000130762	ARHGEF16	Rho guanine nucleotide exchange factor 16
chr1	3381314	3381395	82	*	MACS_peak_609	32.86	Promoter (1-2kb)	1	3382569	3397677	15109	1	27237	uc001aki.3	-1174	ENSG00000130762	ARHGEF16	Rho guanine nucleotide exchange factor 16
chr1	3383143	3383287	145	*	MACS_peak_610	27.92	Promoter (<=1kb)	1	3383535	3397677	14143	1	27237	uc001akj.3	-248	ENSG00000130762	ARHGEF16	Rho guanine nucleotide exchange factor 16
chr1	3387790	3387963	174	*	MACS_peak_611	26.19	Promoter (<=1kb)	1	3388171	3391021	2851	1	27237	uc009vli.1	-208	ENSG00000130762	ARHGEF16	Rho guanine nucleotide exchange factor 16
chr1	3388035	3388236	202	*	MACS_peak_612	53.66	Promoter (<=1kb)	1	3388171	3391021	2851	1	27237	uc009vli.1	0	ENSG00000130762	ARHGEF16	Rho guanine nucleotide exchange factor 16
chr1	3392402	3392550	149	*	MACS_peak_613	37.34	Exon (uc001akg.4/27237, exon 10 of 15)	1	3388171	3397677	9507	1	27237	uc010nzh.2	4231	ENSG00000130762	ARHGEF16	Rho guanine nucleotide exchange factor 16
chr1	3392676	3393022	347	*	MACS_peak_614	27.85	Intron (uc001akg.4/27237, intron 10 of 14)	1	3388171	3397677	9507	1	27237	uc010nzh.2	4505	ENSG00000130762	ARHGEF16	Rho guanine nucleotide exchange factor 16
chr1	3393137	3393214	78	*	MACS_peak_615	34.12	Intron (uc001akg.4/27237, intron 10 of 14)	1	3388171	3397677	9507	1	27237	uc010nzh.2	4966	ENSG00000130762	ARHGEF16	Rho guanine nucleotide exchange factor 16
chr1	3407316	3407820	505	*	MACS_peak_616	37.97	Exon (uc001akk.3/1953, exon 29 of 30)	1	3388171	3397677	9507	1	27237	uc010nzh.2	19145	ENSG00000130762	ARHGEF16	Rho guanine nucleotide exchange factor 16
chr1	3411681	3411808	128	*	MACS_peak_617	29.13	Intron (uc001akk.3/1953, intron 24 of 29)	1	3388171	3397677	9507	1	27237	uc010nzh.2	23510	ENSG00000130762	ARHGEF16	Rho guanine nucleotide exchange factor 16
chr1	3411936	3412237	302	*	MACS_peak_618	34.22	Intron (uc001akk.3/1953, intron 24 of 29)	1	3388171	3397677	9507	1	27237	uc010nzh.2	23765	ENSG00000130762	ARHGEF16	Rho guanine nucleotide exchange factor 16
chr1	3412432	3412541	110	*	MACS_peak_619	23.08	Exon (uc001akk.3/1953, exon 24 of 30)	1	3388171	3397677	9507	1	27237	uc010nzh.2	24261	ENSG00000130762	ARHGEF16	Rho guanine nucleotide exchange factor 16
chr1	3415274	3415478	205	*	MACS_peak_620	29.27	Exon (uc001akl.3/1953, exon 25 of 37)	1	3388171	3397677	9507	1	27237	uc010nzh.2	27103	ENSG00000130762	ARHGEF16	Rho guanine nucleotide exchange factor 16
chr1	3416397	3416549	153	*	MACS_peak_621	23.19	Exon (uc001akk.3/1953, exon 19 of 30)	1	3388171	3397677	9507	1	27237	uc010nzh.2	28226	ENSG00000130762	ARHGEF16	Rho guanine nucleotide exchange factor 16
chr1	3417402	3417510	109	*	MACS_peak_622	23.72	Intron (uc001akk.3/1953, intron 17 of 29)	1	3388171	3397677	9507	1	27237	uc010nzh.2	29231	ENSG00000130762	ARHGEF16	Rho guanine nucleotide exchange factor 16
chr1	3417850	3418009	160	*	MACS_peak_623	26.09	Exon (uc001akk.3/1953, exon 16 of 30)	1	3388171	3397677	9507	1	27237	uc010nzh.2	29679	ENSG00000130762	ARHGEF16	Rho guanine nucleotide exchange factor 16
chr1	3419394	3419524	131	*	MACS_peak_624	23.19	Intron (uc001akk.3/1953, intron 14 of 29)	1	3404506	3448012	43507	2	1953	uc001akk.3	28488	ENSG00000162591	MEGF6	multiple EGF like domains 6
chr1	3419575	3419658	84	*	MACS_peak_625	46.94	Intron (uc001akk.3/1953, intron 14 of 29)	1	3404506	3448012	43507	2	1953	uc001akk.3	28354	ENSG00000162591	MEGF6	multiple EGF like domains 6
chr1	3421894	3422044	151	*	MACS_peak_626	28.37	Exon (uc001akk.3/1953, exon 13 of 30)	1	3404506	3448012	43507	2	1953	uc001akk.3	25968	ENSG00000162591	MEGF6	multiple EGF like domains 6
chr1	3432875	3433039	165	*	MACS_peak_627	23.19	Intron (uc001akk.3/1953, intron 2 of 29)	1	3404506	3448012	43507	2	1953	uc001akk.3	14973	ENSG00000162591	MEGF6	multiple EGF like domains 6
chr1	3438613	3438772	160	*	MACS_peak_628	23.68	Intron (uc001akk.3/1953, intron 2 of 29)	1	3404506	3448012	43507	2	1953	uc001akk.3	9240	ENSG00000162591	MEGF6	multiple EGF like domains 6
chr1	3439268	3439397	130	*	MACS_peak_629	36.94	Intron (uc001akk.3/1953, intron 2 of 29)	1	3404506	3448012	43507	2	1953	uc001akk.3	8615	ENSG00000162591	MEGF6	multiple EGF like domains 6
chr1	3439471	3439600	130	*	MACS_peak_630	22.16	Intron (uc001akk.3/1953, intron 2 of 29)	1	3404506	3448012	43507	2	1953	uc001akk.3	8412	ENSG00000162591	MEGF6	multiple EGF like domains 6
chr1	3440433	3440580	148	*	MACS_peak_631	26.76	Intron (uc001akk.3/1953, intron 2 of 29)	1	3404506	3448012	43507	2	1953	uc001akk.3	7432	ENSG00000162591	MEGF6	multiple EGF like domains 6
chr1	3441202	3441354	153	*	MACS_peak_632	21.14	Intron (uc001akk.3/1953, intron 1 of 29)	1	3404506	3448012	43507	2	1953	uc001akk.3	6658	ENSG00000162591	MEGF6	multiple EGF like domains 6
chr1	3442183	3442268	86	*	MACS_peak_633	27.02	Intron (uc001akk.3/1953, intron 1 of 29)	1	3404506	3448012	43507	2	1953	uc001akk.3	5744	ENSG00000162591	MEGF6	multiple EGF like domains 6
chr1	3442398	3442620	223	*	MACS_peak_634	30.9	Intron (uc001akk.3/1953, intron 1 of 29)	1	3404506	3448012	43507	2	1953	uc001akk.3	5392	ENSG00000162591	MEGF6	multiple EGF like domains 6
chr1	3446169	3446268	100	*	MACS_peak_635	26.79	Promoter (1-2kb)	1	3404506	3448012	43507	2	1953	uc001akk.3	1744	ENSG00000162591	MEGF6	multiple EGF like domains 6
chr1	3447065	3447279	215	*	MACS_peak_636	31.02	Promoter (<=1kb)	1	3404506	3448012	43507	2	1953	uc001akk.3	733	ENSG00000162591	MEGF6	multiple EGF like domains 6
chr1	3448449	3448784	336	*	MACS_peak_637	38.56	Promoter (<=1kb)	1	3404506	3448012	43507	2	1953	uc001akk.3	-437	ENSG00000162591	MEGF6	multiple EGF like domains 6
chr1	3451817	3451954	138	*	MACS_peak_638	20.06	Intron (uc001akl.3/1953, intron 4 of 36)	1	3404506	3448012	43507	2	1953	uc001akk.3	-3805	ENSG00000162591	MEGF6	multiple EGF like domains 6
chr1	3455202	3455585	384	*	MACS_peak_639	48.26	Intron (uc001akl.3/1953, intron 4 of 36)	1	3404506	3448012	43507	2	1953	uc001akk.3	-7190	ENSG00000162591	MEGF6	multiple EGF like domains 6
chr1	3457466	3457954	489	*	MACS_peak_640	39.83	Intron (uc001akl.3/1953, intron 4 of 36)	1	3404506	3448012	43507	2	1953	uc001akk.3	-9454	ENSG00000162591	MEGF6	multiple EGF like domains 6
chr1	3464721	3464879	159	*	MACS_peak_641	21.96	Intron (uc001akl.3/1953, intron 4 of 36)	1	3477260	3477354	95	2	693135	uc021ofa.1	12475	ENSG00000207776	MIR551A	microRNA 551a
chr1	3464916	3465071	156	*	MACS_peak_642	24.79	Intron (uc001akl.3/1953, intron 4 of 36)	1	3477260	3477354	95	2	693135	uc021ofa.1	12283	ENSG00000207776	MIR551A	microRNA 551a
chr1	3465135	3465251	117	*	MACS_peak_643	24.61	Intron (uc001akl.3/1953, intron 4 of 36)	1	3477260	3477354	95	2	693135	uc021ofa.1	12103	ENSG00000207776	MIR551A	microRNA 551a
chr1	3472128	3472339	212	*	MACS_peak_644	48.23	Intron (uc001akl.3/1953, intron 4 of 36)	1	3477260	3477354	95	2	693135	uc021ofa.1	5015	ENSG00000207776	MIR551A	microRNA 551a
chr1	3477495	3477637	143	*	MACS_peak_645	35.41	Promoter (<=1kb)	1	3477260	3477354	95	2	693135	uc021ofa.1	-141	ENSG00000207776	MIR551A	microRNA 551a
chr1	3477653	3477905	253	*	MACS_peak_646	28.79	Promoter (<=1kb)	1	3477260	3477354	95	2	693135	uc021ofa.1	-299	ENSG00000207776	MIR551A	microRNA 551a
chr1	3478077	3478233	157	*	MACS_peak_647	25.32	Promoter (<=1kb)	1	3477260	3477354	95	2	693135	uc021ofa.1	-723	ENSG00000207776	MIR551A	microRNA 551a
chr1	3479133	3479309	177	*	MACS_peak_648	31.26	Promoter (1-2kb)	1	3477260	3477354	95	2	693135	uc021ofa.1	-1779	ENSG00000207776	MIR551A	microRNA 551a
chr1	3480236	3480386	151	*	MACS_peak_649	23.27	Promoter (2-3kb)	1	3477260	3477354	95	2	693135	uc021ofa.1	-2882	ENSG00000207776	MIR551A	microRNA 551a
chr1	3487931	3488087	157	*	MACS_peak_650	21.86	Intron (uc001akl.3/1953, intron 4 of 36)	1	3477260	3477354	95	2	693135	uc021ofa.1	-10577	ENSG00000207776	MIR551A	microRNA 551a
chr1	3490508	3490685	178	*	MACS_peak_651	52.22	Intron (uc001akl.3/1953, intron 4 of 36)	1	3477260	3477354	95	2	693135	uc021ofa.1	-13154	ENSG00000207776	MIR551A	microRNA 551a
chr1	3490774	3490930	157	*	MACS_peak_652	22.16	Intron (uc001akl.3/1953, intron 4 of 36)	1	3477260	3477354	95	2	693135	uc021ofa.1	-13420	ENSG00000207776	MIR551A	microRNA 551a
chr1	3497970	3498033	64	*	MACS_peak_653	44.2	Intron (uc001akl.3/1953, intron 3 of 36)	1	3477260	3477354	95	2	693135	uc021ofa.1	-20616	ENSG00000207776	MIR551A	microRNA 551a
chr1	3498139	3498302	164	*	MACS_peak_654	23.72	Intron (uc001akl.3/1953, intron 3 of 36)	1	3477260	3477354	95	2	693135	uc021ofa.1	-20785	ENSG00000207776	MIR551A	microRNA 551a
chr1	3508703	3508879	177	*	MACS_peak_655	45.48	Intron (uc001akl.3/1953, intron 3 of 36)	1	3404506	3528059	123554	2	1953	uc001akl.3	19180	ENSG00000162591	MEGF6	multiple EGF like domains 6
chr1	3508942	3509126	185	*	MACS_peak_656	40.08	Intron (uc001akl.3/1953, intron 3 of 36)	1	3404506	3528059	123554	2	1953	uc001akl.3	18933	ENSG00000162591	MEGF6	multiple EGF like domains 6
chr1	3516615	3516849	235	*	MACS_peak_657	31.66	Intron (uc001akl.3/1953, intron 2 of 36)	1	3404506	3528059	123554	2	1953	uc001akl.3	11210	ENSG00000162591	MEGF6	multiple EGF like domains 6
chr1	3517280	3517416	137	*	MACS_peak_658	27.85	Intron (uc001akl.3/1953, intron 2 of 36)	1	3404506	3528059	123554	2	1953	uc001akl.3	10643	ENSG00000162591	MEGF6	multiple EGF like domains 6
chr1	3517656	3517878	223	*	MACS_peak_659	25.74	Intron (uc001akl.3/1953, intron 2 of 36)	1	3404506	3528059	123554	2	1953	uc001akl.3	10181	ENSG00000162591	MEGF6	multiple EGF like domains 6
chr1	3519321	3519426	106	*	MACS_peak_660	31.99	Intron (uc001akl.3/1953, intron 1 of 36)	1	3404506	3528059	123554	2	1953	uc001akl.3	8633	ENSG00000162591	MEGF6	multiple EGF like domains 6
chr1	3520050	3520198	149	*	MACS_peak_661	22.16	Intron (uc001akl.3/1953, intron 1 of 36)	1	3404506	3528059	123554	2	1953	uc001akl.3	7861	ENSG00000162591	MEGF6	multiple EGF like domains 6
chr1	3524715	3525184	470	*	MACS_peak_662	79.93	Promoter (2-3kb)	1	3404506	3528059	123554	2	1953	uc001akl.3	2875	ENSG00000162591	MEGF6	multiple EGF like domains 6
chr1	3537687	3537865	179	*	MACS_peak_663	20.08	Distal Intergenic	1	3541556	3546694	5139	1	127262	uc001akm.3	-3691	ENSG00000158109	TPRG1L	tumor protein p63 regulated 1 like
chr1	3540774	3540856	83	*	MACS_peak_664	23.87	Promoter (<=1kb)	1	3541556	3546694	5139	1	127262	uc001akm.3	-700	ENSG00000158109	TPRG1L	tumor protein p63 regulated 1 like
chr1	3542142	3542281	140	*	MACS_peak_665	24.61	Promoter (<=1kb)	1	3541588	3546694	5107	1	127262	uc031pkw.1	554	ENSG00000158109	TPRG1L	tumor protein p63 regulated 1 like
chr1	3556894	3557075	182	*	MACS_peak_666	42.3	Intron (uc001ako.3/49856, intron 3 of 11)	1	3547331	3566671	19341	2	49856	uc001ako.3	9596	ENSG00000116213	WRAP73	WD repeat containing, antisense to TP73
chr1	3557162	3557326	165	*	MACS_peak_667	30.74	Intron (uc001ako.3/49856, intron 3 of 11)	1	3547331	3566671	19341	2	49856	uc001ako.3	9345	ENSG00000116213	WRAP73	WD repeat containing, antisense to TP73
chr1	3567894	3568012	119	*	MACS_peak_668	26.07	Promoter (1-2kb)	1	3569129	3652765	83637	1	7161	uc001akp.3	-1117	ENSG00000078900	TP73	tumor protein p73
chr1	3571196	3571380	185	*	MACS_peak_669	42.62	Promoter (2-3kb)	1	3569129	3652765	83637	1	7161	uc021off.1	2067	ENSG00000078900	TP73	tumor protein p73
chr1	3592087	3592283	197	*	MACS_peak_670	37.18	Intron (uc001akp.3/7161, intron 1 of 13)	1	3607236	3646315	39080	1	7161	uc010nzj.2	-14953	ENSG00000078900	TP73	tumor protein p73
chr1	3593085	3593213	129	*	MACS_peak_671	27.42	Intron (uc001akp.3/7161, intron 1 of 13)	1	3607236	3646315	39080	1	7161	uc010nzj.2	-14023	ENSG00000078900	TP73	tumor protein p73
chr1	3593256	3593356	101	*	MACS_peak_672	20.63	Intron (uc001akp.3/7161, intron 1 of 13)	1	3607236	3646315	39080	1	7161	uc010nzj.2	-13880	ENSG00000078900	TP73	tumor protein p73
chr1	3593506	3593612	107	*	MACS_peak_673	27.02	Intron (uc001akp.3/7161, intron 1 of 13)	1	3607236	3646315	39080	1	7161	uc010nzj.2	-13624	ENSG00000078900	TP73	tumor protein p73
chr1	3593789	3593909	121	*	MACS_peak_674	37	Intron (uc001akp.3/7161, intron 1 of 13)	1	3607236	3646315	39080	1	7161	uc010nzj.2	-13327	ENSG00000078900	TP73	tumor protein p73
chr1	3595223	3595295	73	*	MACS_peak_675	31.69	Intron (uc001akp.3/7161, intron 1 of 13)	1	3607236	3646315	39080	1	7161	uc010nzj.2	-11941	ENSG00000078900	TP73	tumor protein p73
chr1	3595876	3596247	372	*	MACS_peak_676	212	Intron (uc001akp.3/7161, intron 1 of 13)	1	3607236	3646315	39080	1	7161	uc010nzj.2	-10989	ENSG00000078900	TP73	tumor protein p73
chr1	3598814	3598925	112	*	MACS_peak_677	42.83	5' UTR	1	3607236	3646315	39080	1	7161	uc010nzj.2	-8311	ENSG00000078900	TP73	tumor protein p73
chr1	3599846	3599967	122	*	MACS_peak_678	29.8	Intron (uc001akp.3/7161, intron 3 of 13)	1	3607236	3646315	39080	1	7161	uc010nzj.2	-7269	ENSG00000078900	TP73	tumor protein p73
chr1	3605097	3605260	164	*	MACS_peak_679	32.91	Promoter (1-2kb)	1	3607236	3646315	39080	1	7161	uc010nzj.2	-1976	ENSG00000078900	TP73	tumor protein p73
chr1	3609125	3609210	86	*	MACS_peak_680	28.27	Promoter (1-2kb)	1	3607236	3652765	45530	1	7161	uc021ofi.1	1889	ENSG00000078900	TP73	tumor protein p73
chr1	3613596	3613708	113	*	MACS_peak_681	41.63	Promoter (<=1kb)	1	3614610	3625098	10489	1	7161	uc009vll.3	-902	ENSG00000078900	TP73	tumor protein p73
chr1	3613770	3613888	119	*	MACS_peak_682	29.42	Promoter (<=1kb)	1	3614610	3625098	10489	1	7161	uc009vll.3	-722	ENSG00000078900	TP73	tumor protein p73
chr1	3619718	3619913	196	*	MACS_peak_683	38.33	Intron (uc001akp.3/7161, intron 3 of 13)	1	3614610	3652765	38156	1	7161	uc010nzk.2	5108	ENSG00000078900	TP73	tumor protein p73
chr1	3623715	3623835	121	*	MACS_peak_684	24.68	Intron (uc001akp.3/7161, intron 3 of 13)	1	3614610	3652765	38156	1	7161	uc010nzk.2	9105	ENSG00000078900	TP73	tumor protein p73
chr1	3627809	3628151	343	*	MACS_peak_685	61.76	Intron (uc001akp.3/7161, intron 4 of 13)	1	3614610	3652765	38156	1	7161	uc010nzk.2	13199	ENSG00000078900	TP73	tumor protein p73
chr1	3629175	3629255	81	*	MACS_peak_686	42.83	Intron (uc001akp.3/7161, intron 4 of 13)	1	3614610	3652765	38156	1	7161	uc010nzk.2	14565	ENSG00000078900	TP73	tumor protein p73
chr1	3629808	3629962	155	*	MACS_peak_687	24.58	Intron (uc001akp.3/7161, intron 4 of 13)	1	3644042	3652765	8724	1	7161	uc010nzl.2	-14080	ENSG00000078900	TP73	tumor protein p73
chr1	3632087	3632421	335	*	MACS_peak_688	39.83	Intron (uc001akp.3/7161, intron 4 of 13)	1	3644042	3652765	8724	1	7161	uc010nzl.2	-11621	ENSG00000078900	TP73	tumor protein p73
chr1	3634245	3634384	140	*	MACS_peak_689	22.16	Intron (uc001akp.3/7161, intron 4 of 13)	1	3644042	3652765	8724	1	7161	uc010nzl.2	-9658	ENSG00000078900	TP73	tumor protein p73
chr1	3635491	3635601	111	*	MACS_peak_690	34.12	Intron (uc001akp.3/7161, intron 4 of 13)	1	3644042	3652765	8724	1	7161	uc010nzl.2	-8441	ENSG00000078900	TP73	tumor protein p73
chr1	3635696	3635843	148	*	MACS_peak_691	30.82	Intron (uc001akp.3/7161, intron 4 of 13)	1	3644042	3652765	8724	1	7161	uc010nzl.2	-8199	ENSG00000078900	TP73	tumor protein p73
chr1	3636016	3636258	243	*	MACS_peak_692	56.95	Intron (uc001akp.3/7161, intron 4 of 13)	1	3644042	3652765	8724	1	7161	uc010nzl.2	-7784	ENSG00000078900	TP73	tumor protein p73
chr1	3636793	3636935	143	*	MACS_peak_693	21.12	Intron (uc001akp.3/7161, intron 4 of 13)	1	3644042	3652765	8724	1	7161	uc010nzl.2	-7107	ENSG00000078900	TP73	tumor protein p73
chr1	3640354	3640571	218	*	MACS_peak_694	44.35	Intron (uc001akp.3/7161, intron 6 of 13)	1	3644042	3652765	8724	1	7161	uc010nzl.2	-3471	ENSG00000078900	TP73	tumor protein p73
chr1	3640995	3641286	292	*	MACS_peak_695	25.68	Promoter (2-3kb)	1	3644042	3652765	8724	1	7161	uc010nzl.2	-2756	ENSG00000078900	TP73	tumor protein p73
chr1	3645534	3645592	59	*	MACS_peak_696	53.55	Promoter (1-2kb)	1	3644042	3652765	8724	1	7161	uc010nzl.2	1492	ENSG00000078900	TP73	tumor protein p73
chr1	3646648	3646864	217	*	MACS_peak_697	20.08	Promoter (2-3kb)	1	3644042	3652765	8724	1	7161	uc010nzl.2	2606	ENSG00000078900	TP73	tumor protein p73
chr1	3647174	3647307	134	*	MACS_peak_698	22.09	Intron (uc001akp.3/7161, intron 11 of 13)	1	3644042	3652765	8724	1	7161	uc010nzl.2	3132	ENSG00000078900	TP73	tumor protein p73
chr1	3648469	3648630	162	*	MACS_peak_699	60.62	Intron (uc001akp.3/7161, intron 13 of 13)	1	3644042	3652765	8724	1	7161	uc010nzl.2	4427	ENSG00000078900	TP73	tumor protein p73
chr1	3651261	3651415	155	*	MACS_peak_700	23.53	3' UTR	1	3644042	3652765	8724	1	7161	uc010nzl.2	7219	ENSG00000078900	TP73	tumor protein p73
chr1	3658607	3658743	137	*	MACS_peak_701	29.46	Intron (uc001akt.4/57212, intron 4 of 5)	1	3652548	3663335	10788	2	57212	uc001akt.4	4592	ENSG00000227372	TP73-AS1	TP73 antisense RNA 1
chr1	3672107	3672342	236	*	MACS_peak_702	45.52	Exon (uc001akv.2/148870, exon 3 of 12)	1	3668965	3688209	19245	1	148870	uc001akv.2	3142	ENSG00000162592	CCDC27	coiled-coil domain containing 27
chr1	3677989	3678289	301	*	MACS_peak_703	47.34	Exon (uc001akv.2/148870, exon 5 of 12)	1	3668965	3688209	19245	1	148870	uc001akv.2	9024	ENSG00000162592	CCDC27	coiled-coil domain containing 27
chr1	3688811	3689065	255	*	MACS_peak_704	26.94	Promoter (<=1kb)	1	3689334	3692546	3213	1	388588	uc031pkx.1	-269	ENSG00000235169	SMIM1	small integral membrane protein 1 (Vel blood group)
chr1	3689492	3689694	203	*	MACS_peak_705	25.84	Promoter (<=1kb)	1	3689352	3692546	3195	1	388588	uc001akw.4	140	ENSG00000235169	SMIM1	small integral membrane protein 1 (Vel blood group)
chr1	3689724	3690058	335	*	MACS_peak_706	38.87	Promoter (<=1kb)	1	3689352	3692546	3195	1	388588	uc001akw.4	372	ENSG00000235169	SMIM1	small integral membrane protein 1 (Vel blood group)
chr1	3690572	3690874	303	*	MACS_peak_707	35.74	Promoter (1-2kb)	1	3689352	3692546	3195	1	388588	uc001akw.4	1220	ENSG00000235169	SMIM1	small integral membrane protein 1 (Vel blood group)
chr1	3690942	3691187	246	*	MACS_peak_708	34.21	Promoter (1-2kb)	1	3689352	3692546	3195	1	388588	uc001akw.4	1590	ENSG00000235169	SMIM1	small integral membrane protein 1 (Vel blood group)
chr1	3691658	3691774	117	*	MACS_peak_709	24.13	Promoter (2-3kb)	1	3689352	3692546	3195	1	388588	uc001akw.4	2306	ENSG00000235169	SMIM1	small integral membrane protein 1 (Vel blood group)
chr1	3693302	3693881	580	*	MACS_peak_710	48.01	Distal Intergenic	1	3689352	3692546	3195	1	388588	uc001akw.4	3950	ENSG00000235169	SMIM1	small integral membrane protein 1 (Vel blood group)
chr1	3693933	3694103	171	*	MACS_peak_711	31.52	Distal Intergenic	1	3689352	3692546	3195	1	388588	uc001akw.4	4581	ENSG00000235169	SMIM1	small integral membrane protein 1 (Vel blood group)
chr1	3694312	3694495	184	*	MACS_peak_712	29.89	Distal Intergenic	1	3689352	3692546	3195	1	388588	uc001akw.4	4960	ENSG00000235169	SMIM1	small integral membrane protein 1 (Vel blood group)
chr1	3694518	3694741	224	*	MACS_peak_713	24.44	Distal Intergenic	1	3689352	3692546	3195	1	388588	uc001akw.4	5166	ENSG00000235169	SMIM1	small integral membrane protein 1 (Vel blood group)
chr1	3705374	3705492	119	*	MACS_peak_714	39.07	Intron (uc001akx.1/57470, intron 1 of 6)	1	3696784	3713068	16285	2	57470	uc001akx.1	7576	ENSG00000130764	LRRC47	leucine rich repeat containing 47
chr1	3705968	3706100	133	*	MACS_peak_715	45.43	Intron (uc001akx.1/57470, intron 1 of 6)	1	3696784	3713068	16285	2	57470	uc001akx.1	6968	ENSG00000130764	LRRC47	leucine rich repeat containing 47
chr1	3716734	3716886	153	*	MACS_peak_716	24.1	Distal Intergenic	1	3696784	3713068	16285	2	57470	uc001akx.1	-3666	ENSG00000130764	LRRC47	leucine rich repeat containing 47
chr1	3726383	3726511	129	*	MACS_peak_717	22.16	Distal Intergenic	1	3696784	3713068	16285	2	57470	uc001akx.1	-13315	ENSG00000130764	LRRC47	leucine rich repeat containing 47
chr1	3738770	3738856	87	*	MACS_peak_718	69.57	Intron (uc001aky.2/9731, intron 20 of 21)	1	3732844	3753716	20873	2	9731	uc031pky.1	14860	ENSG00000116198	CEP104	centrosomal protein 104
chr1	3750376	3750491	116	*	MACS_peak_719	42.27	3' UTR	1	3732844	3753716	20873	2	9731	uc031pky.1	3225	ENSG00000116198	CEP104	centrosomal protein 104
chr1	3767159	3767241	83	*	MACS_peak_720	38.46	Intron (uc001aky.2/9731, intron 2 of 21)	1	3728645	3773797	45153	2	9731	uc001aky.2	6556	ENSG00000116198	CEP104	centrosomal protein 104
chr1	3775029	3775137	109	*	MACS_peak_721	25.19	Promoter (1-2kb)	1	3773845	3801993	28149	1	1677	uc010nzn.2	1184	ENSG00000169598	DFFB	DNA fragmentation factor subunit beta
chr1	3775874	3776012	139	*	MACS_peak_722	27.58	Promoter (2-3kb)	1	3773845	3801993	28149	1	1677	uc010nzn.2	2029	ENSG00000169598	DFFB	DNA fragmentation factor subunit beta
chr1	3776070	3776194	125	*	MACS_peak_723	39.93	Promoter (2-3kb)	1	3773845	3801993	28149	1	1677	uc010nzn.2	2225	ENSG00000169598	DFFB	DNA fragmentation factor subunit beta
chr1	3776478	3776598	121	*	MACS_peak_724	72.87	Promoter (2-3kb)	1	3773845	3801993	28149	1	1677	uc010nzn.2	2633	ENSG00000169598	DFFB	DNA fragmentation factor subunit beta
chr1	3785146	3785234	89	*	MACS_peak_725	66.52	Intron (uc001alb.3/1677, intron 4 of 6)	1	3773845	3801993	28149	1	1677	uc010nzn.2	11301	ENSG00000169598	DFFB	DNA fragmentation factor subunit beta
chr1	3788119	3788243	125	*	MACS_peak_726	22.16	Intron (uc001alb.3/1677, intron 5 of 6)	1	3773845	3801993	28149	1	1677	uc010nzn.2	14274	ENSG00000169598	DFFB	DNA fragmentation factor subunit beta
chr1	3796526	3796641	116	*	MACS_peak_727	27.72	Intron (uc001alb.3/1677, intron 6 of 6)	1	3805697	3816857	11161	2	339448	uc001alf.3	20216	ENSG00000198912	C1orf174	chromosome 1 open reading frame 174
chr1	3816157	3816631	475	*	MACS_peak_728	20.09	Promoter (<=1kb)	1	3805697	3816857	11161	2	339448	uc001alf.3	226	ENSG00000198912	C1orf174	chromosome 1 open reading frame 174
chr1	3823647	3823795	149	*	MACS_peak_729	23.85	Intron (uc001alg.3/100133612, intron 2 of 3)	1	3816968	3833879	16912	1	100133612	uc001alh.4	6679	ENSG00000236423	LINC01134	long intergenic non-protein coding RNA 1134
chr1	3824911	3825095	185	*	MACS_peak_730	468.01	Intron (uc001alg.3/100133612, intron 2 of 3)	1	3816968	3833879	16912	1	100133612	uc001alh.4	7943	ENSG00000236423	LINC01134	long intergenic non-protein coding RNA 1134
chr1	3826898	3827009	112	*	MACS_peak_731	22.16	Intron (uc001alg.3/100133612, intron 2 of 3)	1	3816968	3833879	16912	1	100133612	uc001alh.4	9930	ENSG00000236423	LINC01134	long intergenic non-protein coding RNA 1134
chr1	3828286	3828534	249	*	MACS_peak_732	70.93	Intron (uc001alg.3/100133612, intron 2 of 3)	1	3816968	3833879	16912	1	100133612	uc001alh.4	11318	ENSG00000236423	LINC01134	long intergenic non-protein coding RNA 1134
chr1	3828987	3829303	317	*	MACS_peak_733	39.99	Intron (uc001alg.3/100133612, intron 2 of 3)	1	3816968	3833879	16912	1	100133612	uc001alh.4	12019	ENSG00000236423	LINC01134	long intergenic non-protein coding RNA 1134
chr1	3831078	3831402	325	*	MACS_peak_734	34.22	Exon (uc001alg.3/100133612, exon 4 of 4)	1	3816968	3833879	16912	1	100133612	uc001alh.4	14110	ENSG00000236423	LINC01134	long intergenic non-protein coding RNA 1134
chr1	3835377	3835549	173	*	MACS_peak_735	35.64	Distal Intergenic	1	3816968	3833879	16912	1	100133612	uc001alh.4	18409	ENSG00000236423	LINC01134	long intergenic non-protein coding RNA 1134
chr1	4002887	4002983	97	*	MACS_peak_736	38.17	Promoter (2-3kb)	1	4000672	4012643	11972	1	728716	uc001ali.2	2215		LINC01346	long intergenic non-protein coding RNA 1346
chr1	4003175	4003588	414	*	MACS_peak_737	114.22	Promoter (2-3kb)	1	4000672	4012643	11972	1	728716	uc001ali.2	2503		LINC01346	long intergenic non-protein coding RNA 1346
chr1	4004681	4004901	221	*	MACS_peak_738	40.21	Intron (uc001ali.2/728716, intron 2 of 2)	1	4000672	4012643	11972	1	728716	uc001ali.2	4009		LINC01346	long intergenic non-protein coding RNA 1346
chr1	4006575	4006700	126	*	MACS_peak_739	32.99	Intron (uc001ali.2/728716, intron 2 of 2)	1	4000672	4012643	11972	1	728716	uc001ali.2	5903		LINC01346	long intergenic non-protein coding RNA 1346
chr1	4013289	4013388	100	*	MACS_peak_740	231.65	Distal Intergenic	1	4000672	4012643	11972	1	728716	uc001ali.2	12617		LINC01346	long intergenic non-protein coding RNA 1346
chr1	4014909	4015214	306	*	MACS_peak_741	73.6	Distal Intergenic	1	4000672	4012643	11972	1	728716	uc001ali.2	14237		LINC01346	long intergenic non-protein coding RNA 1346
chr1	4015504	4015655	152	*	MACS_peak_742	33.43	Distal Intergenic	1	4000672	4012643	11972	1	728716	uc001ali.2	14832		LINC01346	long intergenic non-protein coding RNA 1346
chr1	4018845	4018982	138	*	MACS_peak_743	78.4	Distal Intergenic	1	4000672	4012643	11972	1	728716	uc001ali.2	18173		LINC01346	long intergenic non-protein coding RNA 1346
chr1	4026250	4026363	114	*	MACS_peak_744	26.74	Distal Intergenic	1	4000672	4012643	11972	1	728716	uc001ali.2	25578		LINC01346	long intergenic non-protein coding RNA 1346
chr1	4035404	4035577	174	*	MACS_peak_745	30.74	Distal Intergenic	1	4000672	4012643	11972	1	728716	uc001ali.2	34732		LINC01346	long intergenic non-protein coding RNA 1346
chr1	4041798	4041968	171	*	MACS_peak_746	46.15	Distal Intergenic	1	4000672	4012643	11972	1	728716	uc001ali.2	41126		LINC01346	long intergenic non-protein coding RNA 1346
chr1	4042047	4042244	198	*	MACS_peak_747	44.32	Distal Intergenic	1	4000672	4012643	11972	1	728716	uc001ali.2	41375		LINC01346	long intergenic non-protein coding RNA 1346
chr1	4042360	4042533	174	*	MACS_peak_748	44.52	Distal Intergenic	1	4000672	4012643	11972	1	728716	uc001ali.2	41688		LINC01346	long intergenic non-protein coding RNA 1346
chr1	4045895	4045980	86	*	MACS_peak_749	175.98	Distal Intergenic	1	4000672	4012643	11972	1	728716	uc001ali.2	45223		LINC01346	long intergenic non-protein coding RNA 1346
chr1	4046809	4046941	133	*	MACS_peak_750	36.66	Distal Intergenic	1	4000672	4012643	11972	1	728716	uc001ali.2	46137		LINC01346	long intergenic non-protein coding RNA 1346
chr1	4056098	4056256	159	*	MACS_peak_751	36.4	Distal Intergenic	1	4000672	4012643	11972	1	728716	uc001ali.2	55426		LINC01346	long intergenic non-protein coding RNA 1346
chr1	4060115	4060242	128	*	MACS_peak_752	29.04	Distal Intergenic	1	4000672	4012643	11972	1	728716	uc001ali.2	59443		LINC01346	long intergenic non-protein coding RNA 1346
chr1	4062240	4062387	148	*	MACS_peak_753	35.75	Distal Intergenic	1	4000672	4012643	11972	1	728716	uc001ali.2	61568		LINC01346	long intergenic non-protein coding RNA 1346
chr1	4067084	4067278	195	*	MACS_peak_754	55.1	Distal Intergenic	1	4000672	4012643	11972	1	728716	uc001ali.2	66412		LINC01346	long intergenic non-protein coding RNA 1346
chr1	4067692	4067853	162	*	MACS_peak_755	36.92	Distal Intergenic	1	4000672	4012643	11972	1	728716	uc001ali.2	67020		LINC01346	long intergenic non-protein coding RNA 1346
chr1	4068036	4068152	117	*	MACS_peak_756	38.77	Distal Intergenic	1	4000672	4012643	11972	1	728716	uc001ali.2	67364		LINC01346	long intergenic non-protein coding RNA 1346
chr1	4083003	4083244	242	*	MACS_peak_757	54.57	Distal Intergenic	1	4000672	4012643	11972	1	728716	uc001ali.2	82331		LINC01346	long intergenic non-protein coding RNA 1346
chr1	4115901	4116095	195	*	MACS_peak_758	33.27	Distal Intergenic	1	4000672	4012643	11972	1	728716	uc001ali.2	115229		LINC01346	long intergenic non-protein coding RNA 1346
chr1	4131932	4132101	170	*	MACS_peak_759	40.99	Distal Intergenic	1	4000672	4012643	11972	1	728716	uc001ali.2	131260		LINC01346	long intergenic non-protein coding RNA 1346
chr1	4140337	4140423	87	*	MACS_peak_760	35.18	Distal Intergenic	1	4000672	4012643	11972	1	728716	uc001ali.2	139665		LINC01346	long intergenic non-protein coding RNA 1346
chr1	4142417	4142567	151	*	MACS_peak_761	24.98	Distal Intergenic	1	4000672	4012643	11972	1	728716	uc001ali.2	141745		LINC01346	long intergenic non-protein coding RNA 1346
chr1	4146997	4147133	137	*	MACS_peak_762	29.63	Distal Intergenic	1	4000672	4012643	11972	1	728716	uc001ali.2	146325		LINC01346	long intergenic non-protein coding RNA 1346
chr1	4148797	4148965	169	*	MACS_peak_763	41.11	Distal Intergenic	1	4000672	4012643	11972	1	728716	uc001ali.2	148125		LINC01346	long intergenic non-protein coding RNA 1346
chr1	4149304	4149464	161	*	MACS_peak_764	22.16	Distal Intergenic	1	4000672	4012643	11972	1	728716	uc001ali.2	148632		LINC01346	long intergenic non-protein coding RNA 1346
chr1	4149533	4149704	172	*	MACS_peak_765	108.53	Distal Intergenic	1	4000672	4012643	11972	1	728716	uc001ali.2	148861		LINC01346	long intergenic non-protein coding RNA 1346
chr1	4168508	4168841	334	*	MACS_peak_766	103.98	Distal Intergenic	1	4000672	4012643	11972	1	728716	uc001ali.2	167836		LINC01346	long intergenic non-protein coding RNA 1346
chr1	4168963	4169205	243	*	MACS_peak_767	28.06	Distal Intergenic	1	4000672	4012643	11972	1	728716	uc001ali.2	168291		LINC01346	long intergenic non-protein coding RNA 1346
chr1	4171848	4171936	89	*	MACS_peak_768	38.95	Distal Intergenic	1	4000672	4012643	11972	1	728716	uc001ali.2	171176		LINC01346	long intergenic non-protein coding RNA 1346
chr1	4175632	4175722	91	*	MACS_peak_769	32.86	Distal Intergenic	1	4000672	4012643	11972	1	728716	uc001ali.2	174960		LINC01346	long intergenic non-protein coding RNA 1346
chr1	4180028	4180161	134	*	MACS_peak_770	47.68	Distal Intergenic	1	4000672	4012643	11972	1	728716	uc001ali.2	179356		LINC01346	long intergenic non-protein coding RNA 1346
chr1	4180801	4180866	66	*	MACS_peak_771	65.53	Distal Intergenic	1	4000672	4012643	11972	1	728716	uc001ali.2	180129		LINC01346	long intergenic non-protein coding RNA 1346
chr1	4182322	4182424	103	*	MACS_peak_772	34.77	Distal Intergenic	1	4000672	4012643	11972	1	728716	uc001ali.2	181650		LINC01346	long intergenic non-protein coding RNA 1346
chr1	4187371	4187588	218	*	MACS_peak_773	44.54	Distal Intergenic	1	4000672	4012643	11972	1	728716	uc001ali.2	186699		LINC01346	long intergenic non-protein coding RNA 1346
chr1	4192881	4193020	140	*	MACS_peak_774	42.21	Distal Intergenic	1	4000672	4012643	11972	1	728716	uc001ali.2	192209		LINC01346	long intergenic non-protein coding RNA 1346
chr1	4193239	4193588	350	*	MACS_peak_775	91	Distal Intergenic	1	4000672	4012643	11972	1	728716	uc001ali.2	192567		LINC01346	long intergenic non-protein coding RNA 1346
chr1	4204587	4204745	159	*	MACS_peak_776	32.99	Distal Intergenic	1	4000672	4012643	11972	1	728716	uc001ali.2	203915		LINC01346	long intergenic non-protein coding RNA 1346
chr1	4206803	4206948	146	*	MACS_peak_777	35.97	Distal Intergenic	1	4000672	4012643	11972	1	728716	uc001ali.2	206131		LINC01346	long intergenic non-protein coding RNA 1346
chr1	4212663	4212798	136	*	MACS_peak_778	40.42	Distal Intergenic	1	4000672	4012643	11972	1	728716	uc001ali.2	211991		LINC01346	long intergenic non-protein coding RNA 1346
chr1	4217334	4217488	155	*	MACS_peak_779	32.99	Distal Intergenic	1	4000672	4012643	11972	1	728716	uc001ali.2	216662		LINC01346	long intergenic non-protein coding RNA 1346
chr1	4221170	4221321	152	*	MACS_peak_780	22.16	Distal Intergenic	1	4000672	4012643	11972	1	728716	uc001ali.2	220498		LINC01346	long intergenic non-protein coding RNA 1346
chr1	4224867	4224986	120	*	MACS_peak_781	44.52	Distal Intergenic	1	4000672	4012643	11972	1	728716	uc001ali.2	224195		LINC01346	long intergenic non-protein coding RNA 1346
chr1	4234708	4234930	223	*	MACS_peak_782	30.82	Distal Intergenic	1	4000672	4012643	11972	1	728716	uc001ali.2	234036		LINC01346	long intergenic non-protein coding RNA 1346
chr1	4274240	4274314	75	*	MACS_peak_783	91.5	Distal Intergenic	1	4472111	4484744	12634	1	284661	uc001alj.2	-197797	ENSG00000235054	LINC01777	long intergenic non-protein coding RNA 1777
chr1	4276855	4277024	170	*	MACS_peak_784	73.96	Distal Intergenic	1	4472111	4484744	12634	1	284661	uc001alj.2	-195087	ENSG00000235054	LINC01777	long intergenic non-protein coding RNA 1777
chr1	4295932	4296091	160	*	MACS_peak_785	44.52	Distal Intergenic	1	4472111	4484744	12634	1	284661	uc001alj.2	-176020	ENSG00000235054	LINC01777	long intergenic non-protein coding RNA 1777
chr1	4324173	4324337	165	*	MACS_peak_786	65.39	Distal Intergenic	1	4472111	4484744	12634	1	284661	uc001alj.2	-147774	ENSG00000235054	LINC01777	long intergenic non-protein coding RNA 1777
chr1	4332264	4332490	227	*	MACS_peak_787	53.22	Distal Intergenic	1	4472111	4484744	12634	1	284661	uc001alj.2	-139621	ENSG00000235054	LINC01777	long intergenic non-protein coding RNA 1777
chr1	4337695	4337826	132	*	MACS_peak_788	43.41	Distal Intergenic	1	4472111	4484744	12634	1	284661	uc001alj.2	-134285	ENSG00000235054	LINC01777	long intergenic non-protein coding RNA 1777
chr1	4356467	4356644	178	*	MACS_peak_789	88.61	Distal Intergenic	1	4472111	4484744	12634	1	284661	uc001alj.2	-115467	ENSG00000235054	LINC01777	long intergenic non-protein coding RNA 1777
chr1	4357706	4357836	131	*	MACS_peak_790	32.99	Distal Intergenic	1	4472111	4484744	12634	1	284661	uc001alj.2	-114275	ENSG00000235054	LINC01777	long intergenic non-protein coding RNA 1777
chr1	4359528	4359627	100	*	MACS_peak_791	44.13	Distal Intergenic	1	4472111	4484744	12634	1	284661	uc001alj.2	-112484	ENSG00000235054	LINC01777	long intergenic non-protein coding RNA 1777
chr1	4359685	4359867	183	*	MACS_peak_792	43.39	Distal Intergenic	1	4472111	4484744	12634	1	284661	uc001alj.2	-112244	ENSG00000235054	LINC01777	long intergenic non-protein coding RNA 1777
chr1	4365387	4365490	104	*	MACS_peak_793	30.69	Distal Intergenic	1	4472111	4484744	12634	1	284661	uc001alj.2	-106621	ENSG00000235054	LINC01777	long intergenic non-protein coding RNA 1777
chr1	4382674	4382904	231	*	MACS_peak_794	77.25	Distal Intergenic	1	4472111	4484744	12634	1	284661	uc001alj.2	-89207	ENSG00000235054	LINC01777	long intergenic non-protein coding RNA 1777
chr1	4383266	4383349	84	*	MACS_peak_795	38.7	Distal Intergenic	1	4472111	4484744	12634	1	284661	uc001alj.2	-88762	ENSG00000235054	LINC01777	long intergenic non-protein coding RNA 1777
chr1	4388859	4389046	188	*	MACS_peak_796	60.62	Distal Intergenic	1	4472111	4484744	12634	1	284661	uc001alj.2	-83065	ENSG00000235054	LINC01777	long intergenic non-protein coding RNA 1777
chr1	4389232	4389371	140	*	MACS_peak_797	33.09	Distal Intergenic	1	4472111	4484744	12634	1	284661	uc001alj.2	-82740	ENSG00000235054	LINC01777	long intergenic non-protein coding RNA 1777
chr1	4389382	4389469	88	*	MACS_peak_798	62.89	Distal Intergenic	1	4472111	4484744	12634	1	284661	uc001alj.2	-82642	ENSG00000235054	LINC01777	long intergenic non-protein coding RNA 1777
chr1	4396737	4396858	122	*	MACS_peak_799	56.83	Distal Intergenic	1	4472111	4484744	12634	1	284661	uc001alj.2	-75253	ENSG00000235054	LINC01777	long intergenic non-protein coding RNA 1777
chr1	4400291	4400449	159	*	MACS_peak_800	44.52	Distal Intergenic	1	4472111	4484744	12634	1	284661	uc001alj.2	-71662	ENSG00000235054	LINC01777	long intergenic non-protein coding RNA 1777
chr1	4402583	4402731	149	*	MACS_peak_801	41.4	Distal Intergenic	1	4472111	4484744	12634	1	284661	uc001alj.2	-69380	ENSG00000235054	LINC01777	long intergenic non-protein coding RNA 1777
chr1	4402957	4403080	124	*	MACS_peak_802	22.16	Distal Intergenic	1	4472111	4484744	12634	1	284661	uc001alj.2	-69031	ENSG00000235054	LINC01777	long intergenic non-protein coding RNA 1777
chr1	4404625	4404771	147	*	MACS_peak_803	28.78	Distal Intergenic	1	4472111	4484744	12634	1	284661	uc001alj.2	-67340	ENSG00000235054	LINC01777	long intergenic non-protein coding RNA 1777
chr1	4414581	4414639	59	*	MACS_peak_804	66.76	Distal Intergenic	1	4472111	4484744	12634	1	284661	uc001alj.2	-57472	ENSG00000235054	LINC01777	long intergenic non-protein coding RNA 1777
chr1	4416713	4416879	167	*	MACS_peak_805	23.44	Distal Intergenic	1	4472111	4484744	12634	1	284661	uc001alj.2	-55232	ENSG00000235054	LINC01777	long intergenic non-protein coding RNA 1777
chr1	4417115	4417230	116	*	MACS_peak_806	261.11	Distal Intergenic	1	4472111	4484744	12634	1	284661	uc001alj.2	-54881	ENSG00000235054	LINC01777	long intergenic non-protein coding RNA 1777
chr1	4443256	4443376	121	*	MACS_peak_807	44.88	Distal Intergenic	1	4472111	4484744	12634	1	284661	uc001alj.2	-28735	ENSG00000235054	LINC01777	long intergenic non-protein coding RNA 1777
chr1	4458183	4458340	158	*	MACS_peak_808	31.37	Distal Intergenic	1	4472111	4484744	12634	1	284661	uc001alj.2	-13771	ENSG00000235054	LINC01777	long intergenic non-protein coding RNA 1777
chr1	4458471	4458628	158	*	MACS_peak_809	40.08	Distal Intergenic	1	4472111	4484744	12634	1	284661	uc001alj.2	-13483	ENSG00000235054	LINC01777	long intergenic non-protein coding RNA 1777
chr1	4459013	4459240	228	*	MACS_peak_810	41.85	Distal Intergenic	1	4472111	4484744	12634	1	284661	uc001alj.2	-12871	ENSG00000235054	LINC01777	long intergenic non-protein coding RNA 1777
chr1	4480287	4480374	88	*	MACS_peak_811	93.31	Intron (uc001alj.2/284661, intron 3 of 5)	1	4472111	4484744	12634	1	284661	uc001alj.2	8176	ENSG00000235054	LINC01777	long intergenic non-protein coding RNA 1777
chr1	4486178	4486313	136	*	MACS_peak_812	36.3	Distal Intergenic	1	4472111	4484744	12634	1	284661	uc001alj.2	14067	ENSG00000235054	LINC01777	long intergenic non-protein coding RNA 1777
chr1	4532618	4532759	142	*	MACS_peak_813	56.83	Distal Intergenic	1	4472111	4484744	12634	1	284661	uc001alj.2	60507	ENSG00000235054	LINC01777	long intergenic non-protein coding RNA 1777
chr1	4541756	4541936	181	*	MACS_peak_814	38.15	Distal Intergenic	1	4472111	4484744	12634	1	284661	uc001alj.2	69645	ENSG00000235054	LINC01777	long intergenic non-protein coding RNA 1777
chr1	4551370	4551541	172	*	MACS_peak_815	47.21	Distal Intergenic	1	4472111	4484744	12634	1	284661	uc001alj.2	79259	ENSG00000235054	LINC01777	long intergenic non-protein coding RNA 1777
chr1	4556934	4557013	80	*	MACS_peak_816	75.19	Distal Intergenic	1	4472111	4484744	12634	1	284661	uc001alj.2	84823	ENSG00000235054	LINC01777	long intergenic non-protein coding RNA 1777
chr1	4568671	4568794	124	*	MACS_peak_817	30.74	Distal Intergenic	1	4472111	4484744	12634	1	284661	uc001alj.2	96560	ENSG00000235054	LINC01777	long intergenic non-protein coding RNA 1777
chr1	4572840	4572984	145	*	MACS_peak_818	35.25	Distal Intergenic	1	4472111	4484744	12634	1	284661	uc001alj.2	100729	ENSG00000235054	LINC01777	long intergenic non-protein coding RNA 1777
chr1	4582960	4583030	71	*	MACS_peak_819	145.77	Distal Intergenic	1	4472111	4484744	12634	1	284661	uc001alj.2	110849	ENSG00000235054	LINC01777	long intergenic non-protein coding RNA 1777
chr1	4591751	4591843	93	*	MACS_peak_820	64.42	Distal Intergenic	1	4472111	4484744	12634	1	284661	uc001alj.2	119640	ENSG00000235054	LINC01777	long intergenic non-protein coding RNA 1777
chr1	4604465	4604552	88	*	MACS_peak_821	127.81	Distal Intergenic	1	4715105	4837854	122750	1	55966	uc001alm.1	-110553	ENSG00000196581	AJAP1	adherens junctions associated protein 1
chr1	4604625	4604748	124	*	MACS_peak_822	90.28	Distal Intergenic	1	4715105	4837854	122750	1	55966	uc001alm.1	-110357	ENSG00000196581	AJAP1	adherens junctions associated protein 1
chr1	4604800	4604908	109	*	MACS_peak_823	201.99	Distal Intergenic	1	4715105	4837854	122750	1	55966	uc001alm.1	-110197	ENSG00000196581	AJAP1	adherens junctions associated protein 1
chr1	4604993	4605067	75	*	MACS_peak_824	61.14	Distal Intergenic	1	4715105	4837854	122750	1	55966	uc001alm.1	-110038	ENSG00000196581	AJAP1	adherens junctions associated protein 1
chr1	4614513	4614672	160	*	MACS_peak_825	33.65	Distal Intergenic	1	4715105	4837854	122750	1	55966	uc001alm.1	-100433	ENSG00000196581	AJAP1	adherens junctions associated protein 1
chr1	4643071	4643150	80	*	MACS_peak_826	145.77	Distal Intergenic	1	4715105	4837854	122750	1	55966	uc001alm.1	-71955	ENSG00000196581	AJAP1	adherens junctions associated protein 1
chr1	4645363	4645533	171	*	MACS_peak_827	44	Distal Intergenic	1	4715105	4837854	122750	1	55966	uc001alm.1	-69572	ENSG00000196581	AJAP1	adherens junctions associated protein 1
chr1	4659983	4660178	196	*	MACS_peak_828	22.16	Distal Intergenic	1	4715105	4837854	122750	1	55966	uc001alm.1	-54927	ENSG00000196581	AJAP1	adherens junctions associated protein 1
chr1	4660942	4661165	224	*	MACS_peak_829	37.44	Distal Intergenic	1	4715105	4837854	122750	1	55966	uc001alm.1	-53940	ENSG00000196581	AJAP1	adherens junctions associated protein 1
chr1	4662784	4663030	247	*	MACS_peak_830	33.56	Distal Intergenic	1	4715105	4837854	122750	1	55966	uc001alm.1	-52075	ENSG00000196581	AJAP1	adherens junctions associated protein 1
chr1	4663317	4663756	440	*	MACS_peak_831	125.31	Distal Intergenic	1	4715105	4837854	122750	1	55966	uc001alm.1	-51349	ENSG00000196581	AJAP1	adherens junctions associated protein 1
chr1	4686794	4686957	164	*	MACS_peak_832	30.77	Distal Intergenic	1	4715105	4837854	122750	1	55966	uc001alm.1	-28148	ENSG00000196581	AJAP1	adherens junctions associated protein 1
chr1	4688708	4688868	161	*	MACS_peak_833	32.99	Distal Intergenic	1	4715105	4837854	122750	1	55966	uc001alm.1	-26237	ENSG00000196581	AJAP1	adherens junctions associated protein 1
chr1	4688998	4689161	164	*	MACS_peak_834	30.77	Distal Intergenic	1	4715105	4837854	122750	1	55966	uc001alm.1	-25944	ENSG00000196581	AJAP1	adherens junctions associated protein 1
chr1	4690985	4691061	77	*	MACS_peak_835	36.96	Distal Intergenic	1	4715105	4837854	122750	1	55966	uc001alm.1	-24044	ENSG00000196581	AJAP1	adherens junctions associated protein 1
chr1	4692827	4693050	224	*	MACS_peak_836	581.97	Distal Intergenic	1	4715105	4837854	122750	1	55966	uc001alm.1	-22055	ENSG00000196581	AJAP1	adherens junctions associated protein 1
chr1	4702446	4702566	121	*	MACS_peak_837	44.88	Distal Intergenic	1	4715105	4837854	122750	1	55966	uc001alm.1	-12539	ENSG00000196581	AJAP1	adherens junctions associated protein 1
chr1	4707306	4707388	83	*	MACS_peak_838	144.94	Distal Intergenic	1	4715105	4837854	122750	1	55966	uc001alm.1	-7717	ENSG00000196581	AJAP1	adherens junctions associated protein 1
chr1	4710209	4710362	154	*	MACS_peak_839	29.65	Distal Intergenic	1	4715105	4837854	122750	1	55966	uc001alm.1	-4743	ENSG00000196581	AJAP1	adherens junctions associated protein 1
chr1	4710448	4710626	179	*	MACS_peak_840	31.04	Distal Intergenic	1	4715105	4837854	122750	1	55966	uc001alm.1	-4479	ENSG00000196581	AJAP1	adherens junctions associated protein 1
chr1	4712832	4713122	291	*	MACS_peak_841	42.26	Promoter (1-2kb)	1	4715105	4837854	122750	1	55966	uc001alm.1	-1983	ENSG00000196581	AJAP1	adherens junctions associated protein 1
chr1	4713160	4713341	182	*	MACS_peak_842	30.13	Promoter (1-2kb)	1	4715105	4837854	122750	1	55966	uc001alm.1	-1764	ENSG00000196581	AJAP1	adherens junctions associated protein 1
chr1	4713394	4713622	229	*	MACS_peak_843	61.49	Promoter (1-2kb)	1	4715105	4837854	122750	1	55966	uc001alm.1	-1483	ENSG00000196581	AJAP1	adherens junctions associated protein 1
chr1	4719003	4719164	162	*	MACS_peak_844	44.1	Intron (uc001alm.1/55966, intron 1 of 5)	1	4715105	4843851	128747	1	55966	uc001aln.3	3898	ENSG00000196581	AJAP1	adherens junctions associated protein 1
chr1	4719396	4719656	261	*	MACS_peak_845	33.63	Intron (uc001alm.1/55966, intron 1 of 5)	1	4715105	4843851	128747	1	55966	uc001aln.3	4291	ENSG00000196581	AJAP1	adherens junctions associated protein 1
chr1	4728347	4728514	168	*	MACS_peak_846	90.77	Intron (uc001alm.1/55966, intron 1 of 5)	1	4715105	4843851	128747	1	55966	uc001aln.3	13242	ENSG00000196581	AJAP1	adherens junctions associated protein 1
chr1	4735801	4736014	214	*	MACS_peak_847	22.73	Intron (uc001alm.1/55966, intron 1 of 5)	1	4715105	4843851	128747	1	55966	uc001aln.3	20696	ENSG00000196581	AJAP1	adherens junctions associated protein 1
chr1	4736709	4736850	142	*	MACS_peak_848	30.94	Intron (uc001alm.1/55966, intron 1 of 5)	1	4715105	4843851	128747	1	55966	uc001aln.3	21604	ENSG00000196581	AJAP1	adherens junctions associated protein 1
chr1	4739869	4740011	143	*	MACS_peak_849	36.31	Intron (uc001alm.1/55966, intron 1 of 5)	1	4715105	4843851	128747	1	55966	uc001aln.3	24764	ENSG00000196581	AJAP1	adherens junctions associated protein 1
chr1	4749660	4749820	161	*	MACS_peak_850	28.94	Intron (uc001alm.1/55966, intron 1 of 5)	1	4715105	4843851	128747	1	55966	uc001aln.3	34555	ENSG00000196581	AJAP1	adherens junctions associated protein 1
chr1	4749996	4750126	131	*	MACS_peak_851	33.27	Intron (uc001alm.1/55966, intron 1 of 5)	1	4715105	4843851	128747	1	55966	uc001aln.3	34891	ENSG00000196581	AJAP1	adherens junctions associated protein 1
chr1	4750373	4750527	155	*	MACS_peak_852	64.31	Intron (uc001alm.1/55966, intron 1 of 5)	1	4715105	4843851	128747	1	55966	uc001aln.3	35268	ENSG00000196581	AJAP1	adherens junctions associated protein 1
chr1	4760376	4760707	332	*	MACS_peak_853	93.72	Intron (uc001alm.1/55966, intron 1 of 5)	1	4715105	4843851	128747	1	55966	uc001aln.3	45271	ENSG00000196581	AJAP1	adherens junctions associated protein 1
chr1	4761421	4761486	66	*	MACS_peak_854	43.96	Intron (uc001alm.1/55966, intron 1 of 5)	1	4715105	4843851	128747	1	55966	uc001aln.3	46316	ENSG00000196581	AJAP1	adherens junctions associated protein 1
chr1	4770896	4771018	123	*	MACS_peak_855	22.16	Intron (uc001alm.1/55966, intron 1 of 5)	1	4715105	4843851	128747	1	55966	uc001aln.3	55791	ENSG00000196581	AJAP1	adherens junctions associated protein 1
chr1	4771229	4771378	150	*	MACS_peak_856	30.74	Intron (uc001alm.1/55966, intron 1 of 5)	1	4715105	4843851	128747	1	55966	uc001aln.3	56124	ENSG00000196581	AJAP1	adherens junctions associated protein 1
chr1	4771475	4771680	206	*	MACS_peak_857	21.72	Intron (uc001alm.1/55966, intron 1 of 5)	1	4715105	4843851	128747	1	55966	uc001aln.3	56370	ENSG00000196581	AJAP1	adherens junctions associated protein 1
chr1	4776769	4776857	89	*	MACS_peak_858	73.74	Intron (uc001alm.1/55966, intron 2 of 5)	1	4715105	4843851	128747	1	55966	uc001aln.3	61664	ENSG00000196581	AJAP1	adherens junctions associated protein 1
chr1	4784946	4785078	133	*	MACS_peak_859	30.11	Intron (uc001alm.1/55966, intron 2 of 5)	1	4715105	4843851	128747	1	55966	uc001aln.3	69841	ENSG00000196581	AJAP1	adherens junctions associated protein 1
chr1	4790557	4790814	258	*	MACS_peak_860	57.31	Intron (uc001alm.1/55966, intron 2 of 5)	1	4715105	4843851	128747	1	55966	uc001aln.3	75452	ENSG00000196581	AJAP1	adherens junctions associated protein 1
chr1	4794334	4794508	175	*	MACS_peak_861	31.48	Intron (uc001alm.1/55966, intron 2 of 5)	1	4715105	4843851	128747	1	55966	uc001aln.3	79229	ENSG00000196581	AJAP1	adherens junctions associated protein 1
chr1	4796903	4797024	122	*	MACS_peak_862	41.1	Intron (uc001alm.1/55966, intron 2 of 5)	1	4715105	4843851	128747	1	55966	uc001aln.3	81798	ENSG00000196581	AJAP1	adherens junctions associated protein 1
chr1	4798744	4798863	120	*	MACS_peak_863	44.52	Intron (uc001alm.1/55966, intron 2 of 5)	1	4715105	4843851	128747	1	55966	uc001aln.3	83639	ENSG00000196581	AJAP1	adherens junctions associated protein 1
chr1	4812205	4812287	83	*	MACS_peak_864	157.3	Intron (uc001alm.1/55966, intron 2 of 5)	1	4715105	4843851	128747	1	55966	uc001aln.3	97100	ENSG00000196581	AJAP1	adherens junctions associated protein 1
chr1	4814920	4815027	108	*	MACS_peak_865	46.77	Intron (uc001alm.1/55966, intron 2 of 5)	1	4715105	4843851	128747	1	55966	uc001aln.3	99815	ENSG00000196581	AJAP1	adherens junctions associated protein 1
chr1	4815430	4815587	158	*	MACS_peak_866	43.4	Intron (uc001alm.1/55966, intron 2 of 5)	1	4715105	4843851	128747	1	55966	uc001aln.3	100325	ENSG00000196581	AJAP1	adherens junctions associated protein 1
chr1	4817184	4817316	133	*	MACS_peak_867	36.66	Intron (uc001alm.1/55966, intron 2 of 5)	1	4715105	4843851	128747	1	55966	uc001aln.3	102079	ENSG00000196581	AJAP1	adherens junctions associated protein 1
chr1	4822316	4822438	123	*	MACS_peak_868	59.16	Intron (uc001alm.1/55966, intron 2 of 5)	1	4715105	4843851	128747	1	55966	uc001aln.3	107211	ENSG00000196581	AJAP1	adherens junctions associated protein 1
chr1	4825271	4825617	347	*	MACS_peak_869	146.25	Intron (uc001alm.1/55966, intron 2 of 5)	1	4715105	4843851	128747	1	55966	uc001aln.3	110166	ENSG00000196581	AJAP1	adherens junctions associated protein 1
chr1	4829461	4829601	141	*	MACS_peak_870	31.05	Intron (uc001alm.1/55966, intron 2 of 5)	1	4715105	4843851	128747	1	55966	uc001aln.3	114356	ENSG00000196581	AJAP1	adherens junctions associated protein 1
chr1	4830442	4830752	311	*	MACS_peak_871	87.37	Intron (uc001alm.1/55966, intron 3 of 5)	1	4715105	4843851	128747	1	55966	uc001aln.3	115337	ENSG00000196581	AJAP1	adherens junctions associated protein 1
chr1	4833453	4833618	166	*	MACS_peak_872	30.74	Intron (uc001alm.1/55966, intron 4 of 5)	1	4715105	4843851	128747	1	55966	uc001aln.3	118348	ENSG00000196581	AJAP1	adherens junctions associated protein 1
chr1	4838574	4838721	148	*	MACS_peak_873	355.35	Intron (uc001aln.3/55966, intron 5 of 5)	1	4715105	4843851	128747	1	55966	uc001aln.3	123469	ENSG00000196581	AJAP1	adherens junctions associated protein 1
chr1	4861883	4862028	146	*	MACS_peak_874	32.99	Distal Intergenic	1	4715105	4843851	128747	1	55966	uc001aln.3	146778	ENSG00000196581	AJAP1	adherens junctions associated protein 1
chr1	4891061	4891250	190	*	MACS_peak_875	61.86	Distal Intergenic	1	4715105	4843851	128747	1	55966	uc001aln.3	175956	ENSG00000196581	AJAP1	adherens junctions associated protein 1
chr1	4895038	4895115	78	*	MACS_peak_876	71.36	Distal Intergenic	1	4715105	4843851	128747	1	55966	uc001aln.3	179933	ENSG00000196581	AJAP1	adherens junctions associated protein 1
chr1	4930615	4930720	106	*	MACS_peak_877	62.89	Distal Intergenic	1	4715105	4843851	128747	1	55966	uc001aln.3	215510	ENSG00000196581	AJAP1	adherens junctions associated protein 1
chr1	4930784	4930884	101	*	MACS_peak_878	34.77	Distal Intergenic	1	4715105	4843851	128747	1	55966	uc001aln.3	215679	ENSG00000196581	AJAP1	adherens junctions associated protein 1
chr1	4930965	4931214	250	*	MACS_peak_879	60.62	Distal Intergenic	1	4715105	4843851	128747	1	55966	uc001aln.3	215860	ENSG00000196581	AJAP1	adherens junctions associated protein 1
chr1	4937879	4937965	87	*	MACS_peak_880	42.52	Distal Intergenic	1	4715105	4843851	128747	1	55966	uc001aln.3	222774	ENSG00000196581	AJAP1	adherens junctions associated protein 1
chr1	4955342	4955503	162	*	MACS_peak_881	48.85	Distal Intergenic	1	4715105	4843851	128747	1	55966	uc001aln.3	240237	ENSG00000196581	AJAP1	adherens junctions associated protein 1
chr1	4965983	4966128	146	*	MACS_peak_882	32.99	Distal Intergenic	1	4715105	4843851	128747	1	55966	uc001aln.3	250878	ENSG00000196581	AJAP1	adherens junctions associated protein 1
chr1	4976091	4976188	98	*	MACS_peak_883	90.63	Distal Intergenic	1	4715105	4843851	128747	1	55966	uc001aln.3	260986	ENSG00000196581	AJAP1	adherens junctions associated protein 1
chr1	4995713	4995808	96	*	MACS_peak_884	46.17	Distal Intergenic	1	4715105	4843851	128747	1	55966	uc001aln.3	280608	ENSG00000196581	AJAP1	adherens junctions associated protein 1
chr1	5008156	5008271	116	*	MACS_peak_885	45.58	Distal Intergenic	1	4715105	4843851	128747	1	55966	uc001aln.3	293051	ENSG00000196581	AJAP1	adherens junctions associated protein 1
chr1	5022548	5022677	130	*	MACS_peak_886	105.23	Distal Intergenic	1	4715105	4843851	128747	1	55966	uc001aln.3	307443	ENSG00000196581	AJAP1	adherens junctions associated protein 1
chr1	5022958	5023093	136	*	MACS_peak_887	39.3	Distal Intergenic	1	4715105	4843851	128747	1	55966	uc001aln.3	307853	ENSG00000196581	AJAP1	adherens junctions associated protein 1
chr1	5024374	5024515	142	*	MACS_peak_888	69.8	Distal Intergenic	1	4715105	4843851	128747	1	55966	uc001aln.3	309269	ENSG00000196581	AJAP1	adherens junctions associated protein 1
chr1	5031323	5031587	265	*	MACS_peak_889	67.39	Distal Intergenic	1	4715105	4843851	128747	1	55966	uc001aln.3	316218	ENSG00000196581	AJAP1	adherens junctions associated protein 1
chr1	5035442	5035638	197	*	MACS_peak_890	60.54	Distal Intergenic	1	4715105	4843851	128747	1	55966	uc001aln.3	320337	ENSG00000196581	AJAP1	adherens junctions associated protein 1
chr1	5050034	5050163	130	*	MACS_peak_891	40.04	Distal Intergenic	1	4715105	4843851	128747	1	55966	uc001aln.3	334929	ENSG00000196581	AJAP1	adherens junctions associated protein 1
chr1	5068293	5068509	217	*	MACS_peak_892	71.68	Distal Intergenic	1	4715105	4843851	128747	1	55966	uc001aln.3	353188	ENSG00000196581	AJAP1	adherens junctions associated protein 1
chr1	5068789	5068935	147	*	MACS_peak_893	69.99	Distal Intergenic	1	4715105	4843851	128747	1	55966	uc001aln.3	353684	ENSG00000196581	AJAP1	adherens junctions associated protein 1
chr1	5097691	5097770	80	*	MACS_peak_894	61.14	Distal Intergenic	1	4715105	4843851	128747	1	55966	uc001aln.3	382586	ENSG00000196581	AJAP1	adherens junctions associated protein 1
chr1	5142625	5142775	151	*	MACS_peak_895	32.99	Distal Intergenic	1	4715105	4843851	128747	1	55966	uc001aln.3	427520	ENSG00000196581	AJAP1	adherens junctions associated protein 1
chr1	5143703	5143799	97	*	MACS_peak_896	127.81	Distal Intergenic	1	4715105	4843851	128747	1	55966	uc001aln.3	428598	ENSG00000196581	AJAP1	adherens junctions associated protein 1
chr1	5146364	5146429	66	*	MACS_peak_897	76.89	Distal Intergenic	1	4715105	4843851	128747	1	55966	uc001aln.3	431259	ENSG00000196581	AJAP1	adherens junctions associated protein 1
chr1	5167958	5168037	80	*	MACS_peak_898	61.14	Distal Intergenic	1	4715105	4843851	128747	1	55966	uc001aln.3	452853	ENSG00000196581	AJAP1	adherens junctions associated protein 1
chr1	5172342	5172605	264	*	MACS_peak_899	124.05	Distal Intergenic	1	5624131	5624203	73	1	100616489	uc021ofm.1	-451526
chr1	5191746	5191831	86	*	MACS_peak_900	46.17	Distal Intergenic	1	5624131	5624203	73	1	100616489	uc021ofm.1	-432300
chr1	5205719	5205820	102	*	MACS_peak_901	56.55	Distal Intergenic	1	5624131	5624203	73	1	100616489	uc021ofm.1	-418311
chr1	5220244	5220336	93	*	MACS_peak_902	42.52	Distal Intergenic	1	5624131	5624203	73	1	100616489	uc021ofm.1	-403795
chr1	5222231	5222419	189	*	MACS_peak_903	49.96	Distal Intergenic	1	5624131	5624203	73	1	100616489	uc021ofm.1	-401712
chr1	5222457	5222576	120	*	MACS_peak_904	22.16	Distal Intergenic	1	5624131	5624203	73	1	100616489	uc021ofm.1	-401555
chr1	5227968	5228094	127	*	MACS_peak_905	42.18	Distal Intergenic	1	5624131	5624203	73	1	100616489	uc021ofm.1	-396037
chr1	5277446	5277598	153	*	MACS_peak_906	31.88	Distal Intergenic	1	5624131	5624203	73	1	100616489	uc021ofm.1	-346533
chr1	5285188	5285404	217	*	MACS_peak_907	292.84	Distal Intergenic	1	5624131	5624203	73	1	100616489	uc021ofm.1	-338727
chr1	5298509	5298580	72	*	MACS_peak_908	49.53	Distal Intergenic	1	5624131	5624203	73	1	100616489	uc021ofm.1	-325551
chr1	5314955	5315082	128	*	MACS_peak_909	40.3	Distal Intergenic	1	5624131	5624203	73	1	100616489	uc021ofm.1	-309049
chr1	5333685	5333852	168	*	MACS_peak_910	47.69	Distal Intergenic	1	5624131	5624203	73	1	100616489	uc021ofm.1	-290279
chr1	5334847	5335179	333	*	MACS_peak_911	60.66	Distal Intergenic	1	5624131	5624203	73	1	100616489	uc021ofm.1	-288952
chr1	5335188	5335419	232	*	MACS_peak_912	71.68	Distal Intergenic	1	5624131	5624203	73	1	100616489	uc021ofm.1	-288712
chr1	5347423	5347570	148	*	MACS_peak_913	34.92	Distal Intergenic	1	5624131	5624203	73	1	100616489	uc021ofm.1	-276561
chr1	5352978	5353113	136	*	MACS_peak_914	31.63	Distal Intergenic	1	5624131	5624203	73	1	100616489	uc021ofm.1	-271018
chr1	5365542	5365704	163	*	MACS_peak_915	39.91	Distal Intergenic	1	5624131	5624203	73	1	100616489	uc021ofm.1	-258427
chr1	5372791	5372853	63	*	MACS_peak_916	72.39	Distal Intergenic	1	5624131	5624203	73	1	100616489	uc021ofm.1	-251278
chr1	5373036	5373157	122	*	MACS_peak_917	55.61	Distal Intergenic	1	5624131	5624203	73	1	100616489	uc021ofm.1	-250974
chr1	5373173	5373330	158	*	MACS_peak_918	56.83	Distal Intergenic	1	5624131	5624203	73	1	100616489	uc021ofm.1	-250801
chr1	5375310	5375464	155	*	MACS_peak_919	83.67	Distal Intergenic	1	5624131	5624203	73	1	100616489	uc021ofm.1	-248667
chr1	5386106	5386181	76	*	MACS_peak_920	60.22	Distal Intergenic	1	5624131	5624203	73	1	100616489	uc021ofm.1	-237950
chr1	5410194	5410275	82	*	MACS_peak_921	56.55	Distal Intergenic	1	5624131	5624203	73	1	100616489	uc021ofm.1	-213856
chr1	5443364	5443500	137	*	MACS_peak_922	42.8	Distal Intergenic	1	5624131	5624203	73	1	100616489	uc021ofm.1	-180631
chr1	5446057	5446189	133	*	MACS_peak_923	43.29	Distal Intergenic	1	5624131	5624203	73	1	100616489	uc021ofm.1	-177942
chr1	5446953	5447033	81	*	MACS_peak_924	71.36	Distal Intergenic	1	5624131	5624203	73	1	100616489	uc021ofm.1	-177098
chr1	5447112	5447247	136	*	MACS_peak_925	60.62	Distal Intergenic	1	5624131	5624203	73	1	100616489	uc021ofm.1	-176884
chr1	5450883	5451079	197	*	MACS_peak_926	39.25	Distal Intergenic	1	5624131	5624203	73	1	100616489	uc021ofm.1	-173052
chr1	5451137	5451303	167	*	MACS_peak_927	20.94	Distal Intergenic	1	5624131	5624203	73	1	100616489	uc021ofm.1	-172828
chr1	5452844	5452992	149	*	MACS_peak_928	44.52	Distal Intergenic	1	5624131	5624203	73	1	100616489	uc021ofm.1	-171139
chr1	5463548	5463751	204	*	MACS_peak_929	104.89	Distal Intergenic	1	5624131	5624203	73	1	100616489	uc021ofm.1	-160380
chr1	5470518	5470641	124	*	MACS_peak_930	42.96	Distal Intergenic	1	5624131	5624203	73	1	100616489	uc021ofm.1	-153490
chr1	5475254	5475403	150	*	MACS_peak_931	32.2	Distal Intergenic	1	5624131	5624203	73	1	100616489	uc021ofm.1	-148728
chr1	5480747	5480892	146	*	MACS_peak_932	32.64	Distal Intergenic	1	5624131	5624203	73	1	100616489	uc021ofm.1	-143239
chr1	5483381	5483541	161	*	MACS_peak_933	31.77	Distal Intergenic	1	5624131	5624203	73	1	100616489	uc021ofm.1	-140590
chr1	5488554	5488741	188	*	MACS_peak_934	85.41	Distal Intergenic	1	5624131	5624203	73	1	100616489	uc021ofm.1	-135390
chr1	5488925	5489071	147	*	MACS_peak_935	52.16	Distal Intergenic	1	5624131	5624203	73	1	100616489	uc021ofm.1	-135060
chr1	5490236	5490365	130	*	MACS_peak_936	57.59	Distal Intergenic	1	5624131	5624203	73	1	100616489	uc021ofm.1	-133766
chr1	5490397	5490562	166	*	MACS_peak_937	52.47	Distal Intergenic	1	5624131	5624203	73	1	100616489	uc021ofm.1	-133569
chr1	5492257	5492344	88	*	MACS_peak_938	32.86	Distal Intergenic	1	5624131	5624203	73	1	100616489	uc021ofm.1	-131787
chr1	5500565	5500681	117	*	MACS_peak_939	40.21	Distal Intergenic	1	5624131	5624203	73	1	100616489	uc021ofm.1	-123450
chr1	5510891	5511164	274	*	MACS_peak_940	66.99	Distal Intergenic	1	5624131	5624203	73	1	100616489	uc021ofm.1	-112967
chr1	5511198	5511326	129	*	MACS_peak_941	43.8	Distal Intergenic	1	5624131	5624203	73	1	100616489	uc021ofm.1	-112805
chr1	5514504	5514651	148	*	MACS_peak_942	44.52	Distal Intergenic	1	5624131	5624203	73	1	100616489	uc021ofm.1	-109480
chr1	5526107	5526269	163	*	MACS_peak_943	39.91	Distal Intergenic	1	5624131	5624203	73	1	100616489	uc021ofm.1	-97862
chr1	5534092	5534159	68	*	MACS_peak_944	38.54	Distal Intergenic	1	5624131	5624203	73	1	100616489	uc021ofm.1	-89972
chr1	5539537	5539659	123	*	MACS_peak_945	29.67	Distal Intergenic	1	5624131	5624203	73	1	100616489	uc021ofm.1	-84472
chr1	5541940	5542177	238	*	MACS_peak_946	50.22	Distal Intergenic	1	5624131	5624203	73	1	100616489	uc021ofm.1	-81954
chr1	5544439	5544526	88	*	MACS_peak_947	43.2	Distal Intergenic	1	5624131	5624203	73	1	100616489	uc021ofm.1	-79605
chr1	5544891	5545144	254	*	MACS_peak_948	30.44	Distal Intergenic	1	5624131	5624203	73	1	100616489	uc021ofm.1	-78987
chr1	5550840	5550993	154	*	MACS_peak_949	53.04	Distal Intergenic	1	5624131	5624203	73	1	100616489	uc021ofm.1	-73138
chr1	5553542	5553895	354	*	MACS_peak_950	84.18	Distal Intergenic	1	5624131	5624203	73	1	100616489	uc021ofm.1	-70236
chr1	5559988	5560187	200	*	MACS_peak_951	40.82	Distal Intergenic	1	5624131	5624203	73	1	100616489	uc021ofm.1	-63944
chr1	5562643	5562756	114	*	MACS_peak_952	45.88	Distal Intergenic	1	5624131	5624203	73	1	100616489	uc021ofm.1	-61375
chr1	5563058	5563201	144	*	MACS_peak_953	40.85	Distal Intergenic	1	5624131	5624203	73	1	100616489	uc021ofm.1	-60930
chr1	5564365	5564753	389	*	MACS_peak_954	66.98	Distal Intergenic	1	5624131	5624203	73	1	100616489	uc021ofm.1	-59378
chr1	5566129	5566226	98	*	MACS_peak_955	38.43	Distal Intergenic	1	5624131	5624203	73	1	100616489	uc021ofm.1	-57905
chr1	5568376	5568535	160	*	MACS_peak_956	50.77	Distal Intergenic	1	5624131	5624203	73	1	100616489	uc021ofm.1	-55596
chr1	5569029	5569130	102	*	MACS_peak_957	36.95	Distal Intergenic	1	5624131	5624203	73	1	100616489	uc021ofm.1	-55001
chr1	5570037	5570223	187	*	MACS_peak_958	31.66	Distal Intergenic	1	5624131	5624203	73	1	100616489	uc021ofm.1	-53908
chr1	5571685	5571819	135	*	MACS_peak_959	34.14	Distal Intergenic	1	5624131	5624203	73	1	100616489	uc021ofm.1	-52312
chr1	5574721	5574981	261	*	MACS_peak_960	30.82	Distal Intergenic	1	5624131	5624203	73	1	100616489	uc021ofm.1	-49150
chr1	5576600	5576687	88	*	MACS_peak_961	93.31	Distal Intergenic	1	5624131	5624203	73	1	100616489	uc021ofm.1	-47444
chr1	5579742	5579903	162	*	MACS_peak_962	32.99	Distal Intergenic	1	5624131	5624203	73	1	100616489	uc021ofm.1	-44228
chr1	5579995	5580151	157	*	MACS_peak_963	40.53	Distal Intergenic	1	5624131	5624203	73	1	100616489	uc021ofm.1	-43980
chr1	5585855	5586042	188	*	MACS_peak_964	42.07	Distal Intergenic	1	5624131	5624203	73	1	100616489	uc021ofm.1	-38089
chr1	5586129	5586226	98	*	MACS_peak_965	46.77	Distal Intergenic	1	5624131	5624203	73	1	100616489	uc021ofm.1	-37905
chr1	5586370	5586792	423	*	MACS_peak_966	57.75	Distal Intergenic	1	5624131	5624203	73	1	100616489	uc021ofm.1	-37339
chr1	5586876	5587229	354	*	MACS_peak_967	63.97	Distal Intergenic	1	5624131	5624203	73	1	100616489	uc021ofm.1	-36902
chr1	5611299	5611538	240	*	MACS_peak_968	98.74	Distal Intergenic	1	5624131	5624203	73	1	100616489	uc021ofm.1	-12593
chr1	5611622	5611810	189	*	MACS_peak_969	45.68	Distal Intergenic	1	5624131	5624203	73	1	100616489	uc021ofm.1	-12321
chr1	5614317	5614489	173	*	MACS_peak_970	23.19	Distal Intergenic	1	5624131	5624203	73	1	100616489	uc021ofm.1	-9642
chr1	5622443	5622585	143	*	MACS_peak_971	35.48	Promoter (1-2kb)	1	5624131	5624203	73	1	100616489	uc021ofm.1	-1546
chr1	5622820	5622926	107	*	MACS_peak_972	56.55	Promoter (1-2kb)	1	5624131	5624203	73	1	100616489	uc021ofm.1	-1205
chr1	5626829	5626950	122	*	MACS_peak_973	32.99	Promoter (2-3kb)	1	5624131	5624203	73	1	100616489	uc021ofm.1	2698
chr1	5626978	5627101	124	*	MACS_peak_974	32.99	Promoter (2-3kb)	1	5624131	5624203	73	1	100616489	uc021ofm.1	2847
chr1	5627154	5627274	121	*	MACS_peak_975	74.93	Intron (uc001alp.1/uc001alp.1, intron 1 of 2)	1	5624131	5624203	73	1	100616489	uc021ofm.1	3023
chr1	5638132	5638391	260	*	MACS_peak_976	119.72	Intron (uc001alp.1/uc001alp.1, intron 1 of 2)	1	5624131	5624203	73	1	100616489	uc021ofm.1	14001
chr1	5642730	5642935	206	*	MACS_peak_977	454.92	Intron (uc001alp.1/uc001alp.1, intron 1 of 2)	1	5624131	5624203	73	1	100616489	uc021ofm.1	18599
chr1	5659330	5659446	117	*	MACS_peak_978	43.55	Intron (uc001alp.1/uc001alp.1, intron 1 of 2)	1	5624131	5624203	73	1	100616489	uc021ofm.1	35199
chr1	5663677	5663860	184	*	MACS_peak_979	140.84	Intron (uc001alp.1/uc001alp.1, intron 1 of 2)	1	5624131	5624203	73	1	100616489	uc021ofm.1	39546
chr1	5663973	5664136	164	*	MACS_peak_980	272.39	Intron (uc001alp.1/uc001alp.1, intron 1 of 2)	1	5624131	5624203	73	1	100616489	uc021ofm.1	39842
chr1	5664437	5664566	130	*	MACS_peak_981	702.53	Intron (uc001alp.1/uc001alp.1, intron 1 of 2)	1	5624131	5624203	73	1	100616489	uc021ofm.1	40306
chr1	5692076	5692251	176	*	MACS_peak_982	56.83	Intron (uc001alp.1/uc001alp.1, intron 1 of 2)	1	5624131	5624203	73	1	100616489	uc021ofm.1	67945
chr1	5701101	5701359	259	*	MACS_peak_983	40.08	Intron (uc001alp.1/uc001alp.1, intron 1 of 2)	1	5624131	5624203	73	1	100616489	uc021ofm.1	76970
chr1	5705207	5705340	134	*	MACS_peak_984	44.52	Intron (uc001alp.1/uc001alp.1, intron 1 of 2)	1	5624131	5624203	73	1	100616489	uc021ofm.1	81076
chr1	5712300	5712458	159	*	MACS_peak_985	21.67	Intron (uc001alp.1/uc001alp.1, intron 1 of 2)	1	5624131	5624203	73	1	100616489	uc021ofm.1	88169
chr1	5712722	5712905	184	*	MACS_peak_986	23.19	Intron (uc001alp.1/uc001alp.1, intron 1 of 2)	1	5624131	5624203	73	1	100616489	uc021ofm.1	88591
chr1	5713039	5713147	109	*	MACS_peak_987	334.33	Intron (uc001alp.1/uc001alp.1, intron 1 of 2)	1	5624131	5624203	73	1	100616489	uc021ofm.1	88908
chr1	5717652	5717770	119	*	MACS_peak_988	37.95	Intron (uc001alp.1/uc001alp.1, intron 1 of 2)	1	5624131	5624203	73	1	100616489	uc021ofm.1	93521
chr1	5718455	5718595	141	*	MACS_peak_989	32.99	Intron (uc001alp.1/uc001alp.1, intron 1 of 2)	1	5624131	5624203	73	1	100616489	uc021ofm.1	94324
chr1	5720252	5720371	120	*	MACS_peak_990	32.99	Intron (uc001alp.1/uc001alp.1, intron 1 of 2)	1	5624131	5624203	73	1	100616489	uc021ofm.1	96121
chr1	5722692	5722824	133	*	MACS_peak_991	38.7	Intron (uc001alp.1/uc001alp.1, intron 1 of 2)	1	5624131	5624203	73	1	100616489	uc021ofm.1	98561
chr1	5725737	5725865	129	*	MACS_peak_992	33.1	Intron (uc001alp.1/uc001alp.1, intron 1 of 2)	1	5624131	5624203	73	1	100616489	uc021ofm.1	101606
chr1	5739176	5739342	167	*	MACS_peak_993	30.03	Distal Intergenic	1	5624131	5624203	73	1	100616489	uc021ofm.1	115045
chr1	5745568	5745708	141	*	MACS_peak_994	32.99	Distal Intergenic	1	5624131	5624203	73	1	100616489	uc021ofm.1	121437
chr1	5747155	5747315	161	*	MACS_peak_995	32.99	Distal Intergenic	1	5624131	5624203	73	1	100616489	uc021ofm.1	123024
chr1	5753888	5754066	179	*	MACS_peak_996	51.3	Distal Intergenic	1	5624131	5624203	73	1	100616489	uc021ofm.1	129757
chr1	5758312	5758467	156	*	MACS_peak_997	40.03	Distal Intergenic	1	5624131	5624203	73	1	100616489	uc021ofm.1	134181
chr1	5761825	5761916	92	*	MACS_peak_998	42.19	Distal Intergenic	1	5624131	5624203	73	1	100616489	uc021ofm.1	137694
chr1	5765066	5765285	220	*	MACS_peak_999	50.07	Distal Intergenic	1	5624131	5624203	73	1	100616489	uc021ofm.1	140935
chr1	5765583	5765889	307	*	MACS_peak_1000	74.68	Distal Intergenic	1	5624131	5624203	73	1	100616489	uc021ofm.1	141452
chr1	5786509	5786719	211	*	MACS_peak_1001	32.82	Distal Intergenic	1	5922732	5922801	70	2	100616421	uc021ofn.1	136082	ENSG00000264101	MIR4689	microRNA 4689
chr1	5790530	5790640	111	*	MACS_peak_1002	353.5	Distal Intergenic	1	5922732	5922801	70	2	100616421	uc021ofn.1	132161	ENSG00000264101	MIR4689	microRNA 4689
chr1	5790752	5790899	148	*	MACS_peak_1003	32.42	Distal Intergenic	1	5922732	5922801	70	2	100616421	uc021ofn.1	131902	ENSG00000264101	MIR4689	microRNA 4689
chr1	5806252	5806321	70	*	MACS_peak_1004	46.94	Distal Intergenic	1	5922732	5922801	70	2	100616421	uc021ofn.1	116480	ENSG00000264101	MIR4689	microRNA 4689
chr1	5807405	5807472	68	*	MACS_peak_1005	46.02	Distal Intergenic	1	5922732	5922801	70	2	100616421	uc021ofn.1	115329	ENSG00000264101	MIR4689	microRNA 4689
chr1	5807690	5807754	65	*	MACS_peak_1006	58.34	Distal Intergenic	1	5922732	5922801	70	2	100616421	uc021ofn.1	115047	ENSG00000264101	MIR4689	microRNA 4689
chr1	5808215	5808299	85	*	MACS_peak_1007	33.6	Distal Intergenic	1	5922732	5922801	70	2	100616421	uc021ofn.1	114502	ENSG00000264101	MIR4689	microRNA 4689
chr1	5808357	5808522	166	*	MACS_peak_1008	38.29	Distal Intergenic	1	5922732	5922801	70	2	100616421	uc021ofn.1	114279	ENSG00000264101	MIR4689	microRNA 4689
chr1	5809016	5809121	106	*	MACS_peak_1009	27.02	Distal Intergenic	1	5922732	5922801	70	2	100616421	uc021ofn.1	113680	ENSG00000264101	MIR4689	microRNA 4689
chr1	5809627	5809702	76	*	MACS_peak_1010	44.36	Distal Intergenic	1	5922732	5922801	70	2	100616421	uc021ofn.1	113099	ENSG00000264101	MIR4689	microRNA 4689
chr1	5809773	5809919	147	*	MACS_peak_1011	133.28	Distal Intergenic	1	5922732	5922801	70	2	100616421	uc021ofn.1	112882	ENSG00000264101	MIR4689	microRNA 4689
chr1	5810601	5810698	98	*	MACS_peak_1012	378.75	Distal Intergenic	1	5922732	5922801	70	2	100616421	uc021ofn.1	112103	ENSG00000264101	MIR4689	microRNA 4689
chr1	5811095	5811313	219	*	MACS_peak_1013	36.5	Distal Intergenic	1	5922732	5922801	70	2	100616421	uc021ofn.1	111488	ENSG00000264101	MIR4689	microRNA 4689
chr1	5812114	5812311	198	*	MACS_peak_1014	50.07	Distal Intergenic	1	5922732	5922801	70	2	100616421	uc021ofn.1	110490	ENSG00000264101	MIR4689	microRNA 4689
chr1	5817900	5818112	213	*	MACS_peak_1015	41.67	Distal Intergenic	1	5922732	5922801	70	2	100616421	uc021ofn.1	104689	ENSG00000264101	MIR4689	microRNA 4689
chr1	5818292	5818402	111	*	MACS_peak_1016	41.55	Distal Intergenic	1	5922732	5922801	70	2	100616421	uc021ofn.1	104399	ENSG00000264101	MIR4689	microRNA 4689
chr1	5828171	5828270	100	*	MACS_peak_1017	36.95	Distal Intergenic	1	5922732	5922801	70	2	100616421	uc021ofn.1	94531	ENSG00000264101	MIR4689	microRNA 4689
chr1	5829906	5830103	198	*	MACS_peak_1018	51.01	Distal Intergenic	1	5922732	5922801	70	2	100616421	uc021ofn.1	92698	ENSG00000264101	MIR4689	microRNA 4689
chr1	5830845	5830967	123	*	MACS_peak_1019	37.67	Distal Intergenic	1	5922732	5922801	70	2	100616421	uc021ofn.1	91834	ENSG00000264101	MIR4689	microRNA 4689
chr1	5839603	5839841	239	*	MACS_peak_1020	39.25	Distal Intergenic	1	5922732	5922801	70	2	100616421	uc021ofn.1	82960	ENSG00000264101	MIR4689	microRNA 4689
chr1	5840749	5840904	156	*	MACS_peak_1021	40.63	Distal Intergenic	1	5922732	5922801	70	2	100616421	uc021ofn.1	81897	ENSG00000264101	MIR4689	microRNA 4689
chr1	5853303	5853444	142	*	MACS_peak_1022	22.16	Distal Intergenic	1	5922732	5922801	70	2	100616421	uc021ofn.1	69357	ENSG00000264101	MIR4689	microRNA 4689
chr1	5854849	5854970	122	*	MACS_peak_1023	23.5	Distal Intergenic	1	5922732	5922801	70	2	100616421	uc021ofn.1	67831	ENSG00000264101	MIR4689	microRNA 4689
chr1	5858186	5858378	193	*	MACS_peak_1024	55.36	Distal Intergenic	1	5922732	5922801	70	2	100616421	uc021ofn.1	64423	ENSG00000264101	MIR4689	microRNA 4689
chr1	5859919	5860096	178	*	MACS_peak_1025	60.62	Distal Intergenic	1	5922732	5922801	70	2	100616421	uc021ofn.1	62705	ENSG00000264101	MIR4689	microRNA 4689
chr1	5862333	5862517	185	*	MACS_peak_1026	42.4	Distal Intergenic	1	5922732	5922801	70	2	100616421	uc021ofn.1	60284	ENSG00000264101	MIR4689	microRNA 4689
chr1	5873675	5873784	110	*	MACS_peak_1027	56.55	Distal Intergenic	1	5922732	5922801	70	2	100616421	uc021ofn.1	49017	ENSG00000264101	MIR4689	microRNA 4689
chr1	5874525	5874677	153	*	MACS_peak_1028	26.25	Distal Intergenic	1	5922732	5922801	70	2	100616421	uc021ofn.1	48124	ENSG00000264101	MIR4689	microRNA 4689
chr1	5880058	5880239	182	*	MACS_peak_1029	42.73	Distal Intergenic	1	5922732	5922801	70	2	100616421	uc021ofn.1	42562	ENSG00000264101	MIR4689	microRNA 4689
chr1	5882040	5882167	128	*	MACS_peak_1030	23.82	Distal Intergenic	1	5922732	5922801	70	2	100616421	uc021ofn.1	40634	ENSG00000264101	MIR4689	microRNA 4689
chr1	5892178	5892253	76	*	MACS_peak_1031	48.38	Distal Intergenic	1	5922732	5922801	70	2	100616421	uc021ofn.1	30548	ENSG00000264101	MIR4689	microRNA 4689
chr1	5893984	5894082	99	*	MACS_peak_1032	20.33	Distal Intergenic	1	5922732	5922801	70	2	100616421	uc021ofn.1	28719	ENSG00000264101	MIR4689	microRNA 4689
chr1	5895405	5895688	284	*	MACS_peak_1033	49.45	Distal Intergenic	1	5922732	5922801	70	2	100616421	uc021ofn.1	27113	ENSG00000264101	MIR4689	microRNA 4689
chr1	5897434	5897578	145	*	MACS_peak_1034	41.5	Distal Intergenic	1	5922732	5922801	70	2	100616421	uc021ofn.1	25223	ENSG00000264101	MIR4689	microRNA 4689
chr1	5899419	5899555	137	*	MACS_peak_1035	36.18	Distal Intergenic	1	5922732	5922801	70	2	100616421	uc021ofn.1	23246	ENSG00000264101	MIR4689	microRNA 4689
chr1	5901835	5901974	140	*	MACS_peak_1036	32.42	Distal Intergenic	1	5922732	5922801	70	2	100616421	uc021ofn.1	20827	ENSG00000264101	MIR4689	microRNA 4689
chr1	5902263	5902421	159	*	MACS_peak_1037	27.29	Distal Intergenic	1	5922732	5922801	70	2	100616421	uc021ofn.1	20380	ENSG00000264101	MIR4689	microRNA 4689
chr1	5903060	5903172	113	*	MACS_peak_1038	49.05	Distal Intergenic	1	5922732	5922801	70	2	100616421	uc021ofn.1	19629	ENSG00000264101	MIR4689	microRNA 4689
chr1	5904813	5904896	84	*	MACS_peak_1039	49.77	Distal Intergenic	1	5922732	5922801	70	2	100616421	uc021ofn.1	17905	ENSG00000264101	MIR4689	microRNA 4689
chr1	5910548	5910855	308	*	MACS_peak_1040	119.17	Distal Intergenic	1	5922732	5922801	70	2	100616421	uc021ofn.1	11946	ENSG00000264101	MIR4689	microRNA 4689
chr1	5911045	5911217	173	*	MACS_peak_1041	42.13	Distal Intergenic	1	5922732	5922801	70	2	100616421	uc021ofn.1	11584	ENSG00000264101	MIR4689	microRNA 4689
chr1	5911331	5911604	274	*	MACS_peak_1042	78.24	Distal Intergenic	1	5922732	5922801	70	2	100616421	uc021ofn.1	11197	ENSG00000264101	MIR4689	microRNA 4689
chr1	5912705	5912863	159	*	MACS_peak_1043	39.64	Distal Intergenic	1	5922732	5922801	70	2	100616421	uc021ofn.1	9938	ENSG00000264101	MIR4689	microRNA 4689
chr1	5914488	5914621	134	*	MACS_peak_1044	22.16	Distal Intergenic	1	5922732	5922801	70	2	100616421	uc021ofn.1	8180	ENSG00000264101	MIR4689	microRNA 4689
chr1	5914725	5914816	92	*	MACS_peak_1045	29.65	Distal Intergenic	1	5922732	5922801	70	2	100616421	uc021ofn.1	7985	ENSG00000264101	MIR4689	microRNA 4689
chr1	5919305	5919429	125	*	MACS_peak_1046	27.91	Distal Intergenic	1	5922732	5922801	70	2	100616421	uc021ofn.1	3372	ENSG00000264101	MIR4689	microRNA 4689
chr1	5921718	5922001	284	*	MACS_peak_1047	38.01	Promoter (<=1kb)	1	5922732	5922801	70	2	100616421	uc021ofn.1	800	ENSG00000264101	MIR4689	microRNA 4689
chr1	5922035	5922209	175	*	MACS_peak_1048	28.29	Promoter (<=1kb)	1	5922732	5922801	70	2	100616421	uc021ofn.1	592	ENSG00000264101	MIR4689	microRNA 4689
chr1	5925121	5925295	175	*	MACS_peak_1049	36.29	Promoter (2-3kb)	1	5922732	5922801	70	2	100616421	uc021ofn.1	-2320	ENSG00000264101	MIR4689	microRNA 4689
chr1	5939833	5939954	122	*	MACS_peak_1050	111.9	Intron (uc001alq.2/261734, intron 19 of 29)	1	5922871	5928435	5565	2	261734	uc001alr.1	-11398	ENSG00000131697	NPHP4	nephrocystin 4
chr1	5948102	5948237	136	*	MACS_peak_1051	35.24	Intron (uc001alq.2/261734, intron 17 of 29)	1	5946555	5965543	18989	2	261734	uc009vlu.2	17306	ENSG00000131697	NPHP4	nephrocystin 4
chr1	5948389	5948465	77	*	MACS_peak_1052	51.39	Intron (uc001alq.2/261734, intron 17 of 29)	1	5946555	5965543	18989	2	261734	uc009vlu.2	17078	ENSG00000131697	NPHP4	nephrocystin 4
chr1	5948784	5948925	142	*	MACS_peak_1053	46.48	Intron (uc001alq.2/261734, intron 17 of 29)	1	5946555	5965543	18989	2	261734	uc009vlu.2	16618	ENSG00000131697	NPHP4	nephrocystin 4
chr1	5949033	5949194	162	*	MACS_peak_1054	32.99	Intron (uc001alq.2/261734, intron 17 of 29)	1	5946555	5965543	18989	2	261734	uc009vlu.2	16349	ENSG00000131697	NPHP4	nephrocystin 4
chr1	5962155	5962292	138	*	MACS_peak_1055	40.8	Intron (uc001alq.2/261734, intron 16 of 29)	1	5946555	5965543	18989	2	261734	uc009vlu.2	3251	ENSG00000131697	NPHP4	nephrocystin 4
chr1	5968333	5968488	156	*	MACS_peak_1056	46.57	Promoter (2-3kb)	1	5946555	5965543	18989	2	261734	uc009vlu.2	-2790	ENSG00000131697	NPHP4	nephrocystin 4
chr1	5976231	5976391	161	*	MACS_peak_1057	37.19	Intron (uc001alq.2/261734, intron 11 of 29)	1	5946555	5965543	18989	2	261734	uc009vlu.2	-10688	ENSG00000131697	NPHP4	nephrocystin 4
chr1	5977711	5977830	120	*	MACS_peak_1058	32.99	Intron (uc001alq.2/261734, intron 11 of 29)	1	5946555	5965543	18989	2	261734	uc009vlu.2	-12168	ENSG00000131697	NPHP4	nephrocystin 4
chr1	5994247	5994349	103	*	MACS_peak_1059	59.56	Intron (uc001alq.2/261734, intron 9 of 29)	1	5946555	5965543	18989	2	261734	uc009vlu.2	-28704	ENSG00000131697	NPHP4	nephrocystin 4
chr1	6022410	6022715	306	*	MACS_peak_1060	26.19	Intron (uc001alq.2/261734, intron 5 of 29)	1	6052358	6161253	108896	1	8514	uc009vlv.2	-29643	ENSG00000069424	KCNAB2	potassium voltage-gated channel subfamily A regulatory beta subunit 2
chr1	6022784	6022864	81	*	MACS_peak_1061	40.29	Intron (uc001alq.2/261734, intron 5 of 29)	1	6052358	6161253	108896	1	8514	uc009vlv.2	-29494	ENSG00000069424	KCNAB2	potassium voltage-gated channel subfamily A regulatory beta subunit 2
chr1	6031408	6031556	149	*	MACS_peak_1062	29.21	Intron (uc001alq.2/261734, intron 3 of 29)	1	6052358	6161253	108896	1	8514	uc009vlv.2	-20802	ENSG00000069424	KCNAB2	potassium voltage-gated channel subfamily A regulatory beta subunit 2
chr1	6053529	6053655	127	*	MACS_peak_1063	26.23	Promoter (<=1kb)	1	5937153	6052533	115381	2	261734	uc009vlt.2	-996	ENSG00000131697	NPHP4	nephrocystin 4
chr1	6053719	6053898	180	*	MACS_peak_1064	46.23	Promoter (1-2kb)	1	5937153	6052533	115381	2	261734	uc009vlt.2	-1186	ENSG00000131697	NPHP4	nephrocystin 4
chr1	6061202	6061450	249	*	MACS_peak_1065	48.02	Intron (uc009vlv.2/8514, intron 1 of 15)	1	5937153	6052533	115381	2	261734	uc009vlt.2	-8669	ENSG00000131697	NPHP4	nephrocystin 4
chr1	6061465	6061586	122	*	MACS_peak_1066	25.69	Intron (uc009vlv.2/8514, intron 1 of 15)	1	5937153	6052533	115381	2	261734	uc009vlt.2	-8932	ENSG00000131697	NPHP4	nephrocystin 4
chr1	6061778	6061974	197	*	MACS_peak_1067	29.72	Intron (uc009vlv.2/8514, intron 1 of 15)	1	5937153	6052533	115381	2	261734	uc009vlt.2	-9245	ENSG00000131697	NPHP4	nephrocystin 4
chr1	6062022	6062438	417	*	MACS_peak_1068	39.57	Intron (uc009vlv.2/8514, intron 1 of 15)	1	5937153	6052533	115381	2	261734	uc009vlt.2	-9489	ENSG00000131697	NPHP4	nephrocystin 4
chr1	6071192	6071363	172	*	MACS_peak_1069	56.63	Intron (uc009vlv.2/8514, intron 1 of 15)	1	6086073	6158621	72549	1	8514	uc001alu.3	-14710	ENSG00000069424	KCNAB2	potassium voltage-gated channel subfamily A regulatory beta subunit 2
chr1	6071437	6071602	166	*	MACS_peak_1070	56.73	Intron (uc009vlv.2/8514, intron 1 of 15)	1	6086073	6158621	72549	1	8514	uc001alu.3	-14471	ENSG00000069424	KCNAB2	potassium voltage-gated channel subfamily A regulatory beta subunit 2
chr1	6071802	6071872	71	*	MACS_peak_1071	42.42	Intron (uc009vlv.2/8514, intron 1 of 15)	1	6086073	6158621	72549	1	8514	uc001alu.3	-14201	ENSG00000069424	KCNAB2	potassium voltage-gated channel subfamily A regulatory beta subunit 2
chr1	6085464	6085883	420	*	MACS_peak_1072	42.5	Promoter (<=1kb)	1	6086073	6158621	72549	1	8514	uc001alu.3	-190	ENSG00000069424	KCNAB2	potassium voltage-gated channel subfamily A regulatory beta subunit 2
chr1	6086165	6086509	345	*	MACS_peak_1073	22.33	Promoter (<=1kb)	1	6086073	6161253	75181	1	8514	uc001alw.2	92	ENSG00000069424	KCNAB2	potassium voltage-gated channel subfamily A regulatory beta subunit 2
chr1	6087255	6087361	107	*	MACS_peak_1074	141.54	Promoter (1-2kb)	1	6086073	6161253	75181	1	8514	uc001alw.2	1182	ENSG00000069424	KCNAB2	potassium voltage-gated channel subfamily A regulatory beta subunit 2
chr1	6090829	6090964	136	*	MACS_peak_1075	25.12	Intron (uc009vlv.2/8514, intron 1 of 15)	1	6094348	6161253	66906	1	8514	uc001alx.2	-3384	ENSG00000069424	KCNAB2	potassium voltage-gated channel subfamily A regulatory beta subunit 2
chr1	6097470	6097702	233	*	MACS_peak_1076	44.03	Intron (uc009vlv.2/8514, intron 1 of 15)	1	6094348	6161253	66906	1	8514	uc001alx.2	3122	ENSG00000069424	KCNAB2	potassium voltage-gated channel subfamily A regulatory beta subunit 2
chr1	6099706	6099922	217	*	MACS_peak_1077	33.99	Intron (uc009vlv.2/8514, intron 1 of 15)	1	6094348	6161253	66906	1	8514	uc001alx.2	5358	ENSG00000069424	KCNAB2	potassium voltage-gated channel subfamily A regulatory beta subunit 2
chr1	6100006	6100150	145	*	MACS_peak_1078	28.91	Intron (uc009vlv.2/8514, intron 1 of 15)	1	6094348	6161253	66906	1	8514	uc001alx.2	5658	ENSG00000069424	KCNAB2	potassium voltage-gated channel subfamily A regulatory beta subunit 2
chr1	6101942	6102039	98	*	MACS_peak_1079	32.86	Intron (uc009vlv.2/8514, intron 3 of 15)	1	6105981	6161253	55273	1	8514	uc001aly.2	-3942	ENSG00000069424	KCNAB2	potassium voltage-gated channel subfamily A regulatory beta subunit 2
chr1	6103104	6103223	120	*	MACS_peak_1080	32.86	Promoter (2-3kb)	1	6105981	6161253	55273	1	8514	uc001aly.2	-2758	ENSG00000069424	KCNAB2	potassium voltage-gated channel subfamily A regulatory beta subunit 2
chr1	6107656	6107837	182	*	MACS_peak_1081	32.56	Promoter (1-2kb)	1	6105981	6161253	55273	1	8514	uc009vlw.2	1675	ENSG00000069424	KCNAB2	potassium voltage-gated channel subfamily A regulatory beta subunit 2
chr1	6107884	6108139	256	*	MACS_peak_1082	47.9	Promoter (1-2kb)	1	6105981	6161253	55273	1	8514	uc009vlw.2	1903	ENSG00000069424	KCNAB2	potassium voltage-gated channel subfamily A regulatory beta subunit 2
chr1	6108855	6109045	191	*	MACS_peak_1083	35.07	Promoter (2-3kb)	1	6105981	6161253	55273	1	8514	uc009vlw.2	2874	ENSG00000069424	KCNAB2	potassium voltage-gated channel subfamily A regulatory beta subunit 2
chr1	6109111	6109300	190	*	MACS_peak_1084	57.21	Intron (uc009vlv.2/8514, intron 3 of 15)	1	6105981	6161253	55273	1	8514	uc009vlw.2	3130	ENSG00000069424	KCNAB2	potassium voltage-gated channel subfamily A regulatory beta subunit 2
chr1	6115176	6115443	268	*	MACS_peak_1085	41.25	Intron (uc009vlv.2/8514, intron 3 of 15)	1	6105981	6161253	55273	1	8514	uc009vlw.2	9195	ENSG00000069424	KCNAB2	potassium voltage-gated channel subfamily A regulatory beta subunit 2
chr1	6115605	6115709	105	*	MACS_peak_1086	36.04	Intron (uc009vlv.2/8514, intron 3 of 15)	1	6105981	6161253	55273	1	8514	uc009vlw.2	9624	ENSG00000069424	KCNAB2	potassium voltage-gated channel subfamily A regulatory beta subunit 2
chr1	6119992	6120227	236	*	MACS_peak_1087	20.08	Intron (uc009vlv.2/8514, intron 3 of 15)	1	6105981	6161253	55273	1	8514	uc009vlw.2	14011	ENSG00000069424	KCNAB2	potassium voltage-gated channel subfamily A regulatory beta subunit 2
chr1	6125929	6126112	184	*	MACS_peak_1088	36.73	Intron (uc009vlv.2/8514, intron 3 of 15)	1	6105981	6161253	55273	1	8514	uc009vlw.2	19948	ENSG00000069424	KCNAB2	potassium voltage-gated channel subfamily A regulatory beta subunit 2
chr1	6126174	6126374	201	*	MACS_peak_1089	28.83	Intron (uc009vlv.2/8514, intron 3 of 15)	1	6105981	6161253	55273	1	8514	uc009vlw.2	20193	ENSG00000069424	KCNAB2	potassium voltage-gated channel subfamily A regulatory beta subunit 2
chr1	6126576	6126730	155	*	MACS_peak_1090	30.74	Intron (uc009vlv.2/8514, intron 3 of 15)	1	6105981	6161253	55273	1	8514	uc009vlw.2	20595	ENSG00000069424	KCNAB2	potassium voltage-gated channel subfamily A regulatory beta subunit 2
chr1	6133901	6134084	184	*	MACS_peak_1091	23.19	Intron (uc009vlv.2/8514, intron 5 of 15)	1	6105981	6161253	55273	1	8514	uc009vlw.2	27920	ENSG00000069424	KCNAB2	potassium voltage-gated channel subfamily A regulatory beta subunit 2
chr1	6135302	6135494	193	*	MACS_peak_1092	33.69	Intron (uc009vlv.2/8514, intron 5 of 15)	1	6105981	6161253	55273	1	8514	uc009vlw.2	29321	ENSG00000069424	KCNAB2	potassium voltage-gated channel subfamily A regulatory beta subunit 2
chr1	6141319	6141442	124	*	MACS_peak_1093	33.53	Intron (uc009vlv.2/8514, intron 5 of 15)	1	6105981	6161253	55273	1	8514	uc009vlw.2	35338	ENSG00000069424	KCNAB2	potassium voltage-gated channel subfamily A regulatory beta subunit 2
chr1	6143871	6144037	167	*	MACS_peak_1094	29.18	Intron (uc009vlv.2/8514, intron 6 of 15)	1	6105981	6161253	55273	1	8514	uc009vlw.2	37890	ENSG00000069424	KCNAB2	potassium voltage-gated channel subfamily A regulatory beta subunit 2
chr1	6146110	6146266	157	*	MACS_peak_1095	29.74	Intron (uc009vlv.2/8514, intron 7 of 15)	1	6105981	6161253	55273	1	8514	uc009vlw.2	40129	ENSG00000069424	KCNAB2	potassium voltage-gated channel subfamily A regulatory beta subunit 2
chr1	6152769	6152932	164	*	MACS_peak_1096	25.63	Intron (uc009vlv.2/8514, intron 10 of 15)	1	6161847	6191808	29962	2	26038	uc001alz.2	38876	ENSG00000116254	CHD5	chromodomain helicase DNA binding protein 5
chr1	6156720	6156845	126	*	MACS_peak_1097	26.96	Exon (uc009vlv.2/8514, exon 14 of 16)	1	6161847	6191808	29962	2	26038	uc001alz.2	34963	ENSG00000116254	CHD5	chromodomain helicase DNA binding protein 5
chr1	6160652	6160720	69	*	MACS_peak_1098	36.94	3' UTR	1	6161847	6191808	29962	2	26038	uc001alz.2	31088	ENSG00000116254	CHD5	chromodomain helicase DNA binding protein 5
chr1	6161270	6161553	284	*	MACS_peak_1099	33.3	Downstream (<=300bp)	1	6161847	6191808	29962	2	26038	uc001alz.2	30255	ENSG00000116254	CHD5	chromodomain helicase DNA binding protein 5
chr1	6161558	6161645	88	*	MACS_peak_1100	26.9	Distal Intergenic	1	6161847	6191808	29962	2	26038	uc001alz.2	30163	ENSG00000116254	CHD5	chromodomain helicase DNA binding protein 5
chr1	6162535	6162786	252	*	MACS_peak_1101	46.9	3' UTR	1	6161847	6191808	29962	2	26038	uc001alz.2	29022	ENSG00000116254	CHD5	chromodomain helicase DNA binding protein 5
chr1	6162853	6163025	173	*	MACS_peak_1102	30.82	3' UTR	1	6161847	6191808	29962	2	26038	uc001alz.2	28783	ENSG00000116254	CHD5	chromodomain helicase DNA binding protein 5
chr1	6163931	6164140	210	*	MACS_peak_1103	31.72	3' UTR	1	6161847	6191808	29962	2	26038	uc001alz.2	27668	ENSG00000116254	CHD5	chromodomain helicase DNA binding protein 5
chr1	6164302	6164515	214	*	MACS_peak_1104	20.08	3' UTR	1	6161847	6191808	29962	2	26038	uc001alz.2	27293	ENSG00000116254	CHD5	chromodomain helicase DNA binding protein 5
chr1	6164771	6164883	113	*	MACS_peak_1105	26.88	3' UTR	1	6161847	6191808	29962	2	26038	uc001alz.2	26925	ENSG00000116254	CHD5	chromodomain helicase DNA binding protein 5
chr1	6166866	6167108	243	*	MACS_peak_1106	211.38	Intron (uc001alz.2/26038, intron 18 of 20)	1	6161847	6191808	29962	2	26038	uc001alz.2	24700	ENSG00000116254	CHD5	chromodomain helicase DNA binding protein 5
chr1	6167240	6167344	105	*	MACS_peak_1107	66.23	Intron (uc001alz.2/26038, intron 18 of 20)	1	6161847	6191808	29962	2	26038	uc001alz.2	24464	ENSG00000116254	CHD5	chromodomain helicase DNA binding protein 5
chr1	6167426	6167609	184	*	MACS_peak_1108	85.78	Intron (uc001alz.2/26038, intron 18 of 20)	1	6161847	6191808	29962	2	26038	uc001alz.2	24199	ENSG00000116254	CHD5	chromodomain helicase DNA binding protein 5
chr1	6167903	6167972	70	*	MACS_peak_1109	42.21	Intron (uc001alz.2/26038, intron 18 of 20)	1	6161847	6191808	29962	2	26038	uc001alz.2	23836	ENSG00000116254	CHD5	chromodomain helicase DNA binding protein 5
chr1	6168074	6168301	228	*	MACS_peak_1110	101.46	Intron (uc001alz.2/26038, intron 18 of 20)	1	6161847	6191808	29962	2	26038	uc001alz.2	23507	ENSG00000116254	CHD5	chromodomain helicase DNA binding protein 5
chr1	6168443	6168525	83	*	MACS_peak_1111	54.53	Intron (uc001alz.2/26038, intron 18 of 20)	1	6161847	6191808	29962	2	26038	uc001alz.2	23283	ENSG00000116254	CHD5	chromodomain helicase DNA binding protein 5
chr1	6169288	6169583	296	*	MACS_peak_1112	95.86	Intron (uc001alz.2/26038, intron 18 of 20)	1	6161847	6191808	29962	2	26038	uc001alz.2	22225	ENSG00000116254	CHD5	chromodomain helicase DNA binding protein 5
chr1	6170448	6170624	177	*	MACS_peak_1113	47.42	Exon (uc001alz.2/26038, exon 17 of 21)	1	6161847	6191808	29962	2	26038	uc001alz.2	21184	ENSG00000116254	CHD5	chromodomain helicase DNA binding protein 5
chr1	6170694	6170848	155	*	MACS_peak_1114	29.15	Intron (uc001alz.2/26038, intron 16 of 20)	1	6161847	6191808	29962	2	26038	uc001alz.2	20960	ENSG00000116254	CHD5	chromodomain helicase DNA binding protein 5
chr1	6172349	6172507	159	*	MACS_peak_1115	48.06	Intron (uc001alz.2/26038, intron 14 of 20)	1	6161847	6191808	29962	2	26038	uc001alz.2	19301	ENSG00000116254	CHD5	chromodomain helicase DNA binding protein 5
chr1	6172543	6172655	113	*	MACS_peak_1116	32.99	Intron (uc001alz.2/26038, intron 14 of 20)	1	6161847	6191808	29962	2	26038	uc001alz.2	19153	ENSG00000116254	CHD5	chromodomain helicase DNA binding protein 5
chr1	6172700	6172845	146	*	MACS_peak_1117	53	Intron (uc001alz.2/26038, intron 14 of 20)	1	6161847	6191808	29962	2	26038	uc001alz.2	18963	ENSG00000116254	CHD5	chromodomain helicase DNA binding protein 5
chr1	6185058	6185173	116	*	MACS_peak_1118	25.66	Exon (uc001alz.2/26038, exon 9 of 21)	1	6161847	6191808	29962	2	26038	uc001alz.2	6635	ENSG00000116254	CHD5	chromodomain helicase DNA binding protein 5
chr1	6186536	6186772	237	*	MACS_peak_1119	104.51	Exon (uc001alz.2/26038, exon 6 of 21)	1	6161847	6191808	29962	2	26038	uc001alz.2	5036	ENSG00000116254	CHD5	chromodomain helicase DNA binding protein 5
chr1	6190899	6191107	209	*	MACS_peak_1120	30.82	Promoter (<=1kb)	1	6161847	6191808	29962	2	26038	uc001alz.2	701	ENSG00000116254	CHD5	chromodomain helicase DNA binding protein 5
chr1	6209304	6209586	283	*	MACS_peak_1121	30.83	Promoter (2-3kb)	1	6181165	6206931	25767	2	26038	uc001amc.1	-2373	ENSG00000116254	CHD5	chromodomain helicase DNA binding protein 5
chr1	6210427	6210562	136	*	MACS_peak_1122	24.62	Intron (uc001amb.2/26038, intron 7 of 41)	1	6181165	6206931	25767	2	26038	uc001amc.1	-3496	ENSG00000116254	CHD5	chromodomain helicase DNA binding protein 5
chr1	6212350	6212496	147	*	MACS_peak_1123	32.53	Exon (uc001amb.2/26038, exon 6 of 42)	1	6181165	6206931	25767	2	26038	uc001amc.1	-5419	ENSG00000116254	CHD5	chromodomain helicase DNA binding protein 5
chr1	6216353	6216507	155	*	MACS_peak_1124	25.59	Intron (uc001amb.2/26038, intron 3 of 41)	1	6181165	6206931	25767	2	26038	uc001amc.1	-9422	ENSG00000116254	CHD5	chromodomain helicase DNA binding protein 5
chr1	6217273	6217407	135	*	MACS_peak_1125	33.27	Intron (uc001amb.2/26038, intron 3 of 41)	1	6181165	6206931	25767	2	26038	uc001amc.1	-10342	ENSG00000116254	CHD5	chromodomain helicase DNA binding protein 5
chr1	6221627	6221731	105	*	MACS_peak_1126	22.04	Intron (uc001amb.2/26038, intron 2 of 41)	1	6181165	6206931	25767	2	26038	uc001amc.1	-14696	ENSG00000116254	CHD5	chromodomain helicase DNA binding protein 5
chr1	6229041	6229166	126	*	MACS_peak_1127	28.22	Intron (uc001amb.2/26038, intron 1 of 41)	1	6161847	6240194	78348	2	26038	uc001amb.2	11028	ENSG00000116254	CHD5	chromodomain helicase DNA binding protein 5
chr1	6229632	6229730	99	*	MACS_peak_1128	23.82	Intron (uc001amb.2/26038, intron 1 of 41)	1	6161847	6240194	78348	2	26038	uc001amb.2	10464	ENSG00000116254	CHD5	chromodomain helicase DNA binding protein 5
chr1	6232396	6232468	73	*	MACS_peak_1129	46.27	Intron (uc001amb.2/26038, intron 1 of 41)	1	6161847	6240194	78348	2	26038	uc001amb.2	7726	ENSG00000116254	CHD5	chromodomain helicase DNA binding protein 5
chr1	6233625	6233791	167	*	MACS_peak_1130	27.6	Intron (uc001amb.2/26038, intron 1 of 41)	1	6161847	6240194	78348	2	26038	uc001amb.2	6403	ENSG00000116254	CHD5	chromodomain helicase DNA binding protein 5
chr1	6234207	6234292	86	*	MACS_peak_1131	33.98	Intron (uc001amb.2/26038, intron 1 of 41)	1	6161847	6240194	78348	2	26038	uc001amb.2	5902	ENSG00000116254	CHD5	chromodomain helicase DNA binding protein 5
chr1	6239086	6239315	230	*	MACS_peak_1132	36.83	Promoter (<=1kb)	1	6161847	6240194	78348	2	26038	uc001amb.2	879	ENSG00000116254	CHD5	chromodomain helicase DNA binding protein 5
chr1	6258982	6259159	178	*	MACS_peak_1133	24.13	Promoter (<=1kb)	1	6245080	6259679	14600	2	6146	uc001amd.3	520	ENSG00000116251	RPL22	ribosomal protein L22
chr1	6268183	6268261	79	*	MACS_peak_1134	26.63	Promoter (<=1kb)	1	6268678	6270960	2283	1	388591	uc001amh.3	-417	ENSG00000158286	RNF207	ring finger protein 207
chr1	6271371	6271528	158	*	MACS_peak_1135	29.79	Promoter (2-3kb)	1	6268941	6278429	9489	1	388591	uc010nzp.1	2430	ENSG00000158286	RNF207	ring finger protein 207
chr1	6284773	6284911	139	*	MACS_peak_1136	22.16	3' UTR	1	6281253	6296044	14792	2	23463	uc001amk.3	11133	ENSG00000116237	ICMT	isoprenylcysteine carboxyl methyltransferase
chr1	6297569	6297705	137	*	MACS_peak_1137	22.06	Promoter (1-2kb)	1	6281253	6296044	14792	2	23463	uc001aml.3	-1525	ENSG00000116237	ICMT	isoprenylcysteine carboxyl methyltransferase
chr1	6298811	6299021	211	*	MACS_peak_1138	30.53	Promoter (2-3kb)	1	6281253	6296044	14792	2	23463	uc001aml.3	-2767	ENSG00000116237	ICMT	isoprenylcysteine carboxyl methyltransferase
chr1	6303067	6303286	220	*	MACS_peak_1139	51.47	Promoter (<=1kb)	1	6304252	6305638	1387	1	390992	uc009vly.2	-966	ENSG00000173673	HES3	hes family bHLH transcription factor 3
chr1	6308044	6308326	283	*	MACS_peak_1140	40.29	3' UTR	1	6304252	6305638	1387	1	390992	uc009vly.2	3792	ENSG00000173673	HES3	hes family bHLH transcription factor 3
chr1	6312897	6313129	233	*	MACS_peak_1141	44.54	Intron (uc001amp.2/387509, intron 3 of 5)	1	6307406	6321035	13630	2	387509	uc001amp.2	7906	ENSG00000158292	GPR153	G protein-coupled receptor 153
chr1	6319499	6319897	399	*	MACS_peak_1142	21.57	Promoter (1-2kb)	1	6307406	6321035	13630	2	387509	uc001amp.2	1138	ENSG00000158292	GPR153	G protein-coupled receptor 153
chr1	6319963	6320148	186	*	MACS_peak_1143	22.42	Promoter (<=1kb)	1	6307406	6321035	13630	2	387509	uc001amp.2	887	ENSG00000158292	GPR153	G protein-coupled receptor 153
chr1	6320780	6320922	143	*	MACS_peak_1144	20.83	Promoter (<=1kb)	1	6307406	6321035	13630	2	387509	uc001amp.2	113	ENSG00000158292	GPR153	G protein-coupled receptor 153
chr1	6321545	6321703	159	*	MACS_peak_1145	41.85	Promoter (<=1kb)	1	6307406	6321035	13630	2	387509	uc001amp.2	-510	ENSG00000158292	GPR153	G protein-coupled receptor 153
chr1	6322042	6322188	147	*	MACS_peak_1146	37.2	Promoter (1-2kb)	1	6307406	6321035	13630	2	387509	uc001amp.2	-1007	ENSG00000158292	GPR153	G protein-coupled receptor 153
chr1	6322795	6322968	174	*	MACS_peak_1147	25.61	Promoter (1-2kb)	1	6307406	6321035	13630	2	387509	uc001amp.2	-1760	ENSG00000158292	GPR153	G protein-coupled receptor 153
chr1	6329306	6329435	130	*	MACS_peak_1148	24.71	Intron (uc001amq.3/11332, intron 8 of 8)	1	6307406	6321035	13630	2	387509	uc001amp.2	-8271	ENSG00000158292	GPR153	G protein-coupled receptor 153
chr1	6329444	6329641	198	*	MACS_peak_1149	31.66	Intron (uc001amq.3/11332, intron 8 of 8)	1	6307406	6321035	13630	2	387509	uc001amp.2	-8409	ENSG00000158292	GPR153	G protein-coupled receptor 153
chr1	6329829	6329916	88	*	MACS_peak_1150	29.13	Intron (uc001amq.3/11332, intron 8 of 8)	1	6307406	6321035	13630	2	387509	uc001amp.2	-8794	ENSG00000158292	GPR153	G protein-coupled receptor 153
chr1	6329993	6330126	134	*	MACS_peak_1151	29.3	Intron (uc001amq.3/11332, intron 8 of 8)	1	6307406	6321035	13630	2	387509	uc001amp.2	-8958	ENSG00000158292	GPR153	G protein-coupled receptor 153
chr1	6330252	6330480	229	*	MACS_peak_1152	48.04	Intron (uc001amq.3/11332, intron 8 of 8)	1	6307406	6321035	13630	2	387509	uc001amp.2	-9217	ENSG00000158292	GPR153	G protein-coupled receptor 153
chr1	6330488	6330789	302	*	MACS_peak_1153	60.29	Intron (uc001amq.3/11332, intron 8 of 8)	1	6307406	6321035	13630	2	387509	uc001amp.2	-9453	ENSG00000158292	GPR153	G protein-coupled receptor 153
chr1	6332780	6333025	246	*	MACS_peak_1154	39.08	Intron (uc001amq.3/11332, intron 8 of 8)	1	6307406	6321035	13630	2	387509	uc001amp.2	-11745	ENSG00000158292	GPR153	G protein-coupled receptor 153
chr1	6336463	6336586	124	*	MACS_peak_1155	29.54	Intron (uc001amq.3/11332, intron 8 of 8)	1	6307406	6321035	13630	2	387509	uc001amp.2	-15428	ENSG00000158292	GPR153	G protein-coupled receptor 153
chr1	6340817	6340901	85	*	MACS_peak_1156	27.26	Intron (uc001amq.3/11332, intron 8 of 8)	1	6307406	6321035	13630	2	387509	uc001amp.2	-19782	ENSG00000158292	GPR153	G protein-coupled receptor 153
chr1	6341993	6342147	155	*	MACS_peak_1157	20.92	Intron (uc001amq.3/11332, intron 7 of 8)	1	6307406	6321035	13630	2	387509	uc001amp.2	-20958	ENSG00000158292	GPR153	G protein-coupled receptor 153
chr1	6342264	6342473	210	*	MACS_peak_1158	44.45	Intron (uc001amq.3/11332, intron 7 of 8)	1	6307406	6321035	13630	2	387509	uc001amp.2	-21229	ENSG00000158292	GPR153	G protein-coupled receptor 153
chr1	6342535	6342679	145	*	MACS_peak_1159	32.95	Intron (uc001amq.3/11332, intron 7 of 8)	1	6307406	6321035	13630	2	387509	uc001amp.2	-21500	ENSG00000158292	GPR153	G protein-coupled receptor 153
chr1	6344702	6344843	142	*	MACS_peak_1160	30.74	Intron (uc001amq.3/11332, intron 7 of 8)	1	6307406	6321035	13630	2	387509	uc001amp.2	-23667	ENSG00000158292	GPR153	G protein-coupled receptor 153
chr1	6345116	6345274	159	*	MACS_peak_1161	20.57	Intron (uc001amq.3/11332, intron 7 of 8)	1	6307406	6321035	13630	2	387509	uc001amp.2	-24081	ENSG00000158292	GPR153	G protein-coupled receptor 153
chr1	6345515	6345658	144	*	MACS_peak_1162	20.07	Intron (uc001amq.3/11332, intron 7 of 8)	1	6307406	6321035	13630	2	387509	uc001amp.2	-24480	ENSG00000158292	GPR153	G protein-coupled receptor 153
chr1	6346038	6346159	122	*	MACS_peak_1163	26.93	Intron (uc001amq.3/11332, intron 7 of 8)	1	6307406	6321035	13630	2	387509	uc001amp.2	-25003	ENSG00000158292	GPR153	G protein-coupled receptor 153
chr1	6370206	6370378	173	*	MACS_peak_1164	40.08	Intron (uc001amq.3/11332, intron 6 of 8)	1	6324332	6419004	94673	2	11332	uc001amq.3	48626	ENSG00000097021	ACOT7	acyl-CoA thioesterase 7
chr1	6381943	6382109	167	*	MACS_peak_1165	34.24	Intron (uc001amq.3/11332, intron 5 of 8)	1	6324332	6419004	94673	2	11332	uc001amq.3	36895	ENSG00000097021	ACOT7	acyl-CoA thioesterase 7
chr1	6385827	6386243	417	*	MACS_peak_1166	77.15	Intron (uc001amq.3/11332, intron 5 of 8)	1	6324332	6419004	94673	2	11332	uc001amq.3	32761	ENSG00000097021	ACOT7	acyl-CoA thioesterase 7
chr1	6386491	6386560	70	*	MACS_peak_1167	49.53	Intron (uc001amq.3/11332, intron 5 of 8)	1	6324332	6419004	94673	2	11332	uc001amq.3	32444	ENSG00000097021	ACOT7	acyl-CoA thioesterase 7
chr1	6390092	6390171	80	*	MACS_peak_1168	83.08	Intron (uc001amq.3/11332, intron 4 of 8)	1	6324332	6419004	94673	2	11332	uc001amq.3	28833	ENSG00000097021	ACOT7	acyl-CoA thioesterase 7
chr1	6395639	6395762	124	*	MACS_peak_1169	29.54	Intron (uc001amq.3/11332, intron 3 of 8)	1	6324332	6419004	94673	2	11332	uc001amq.3	23242	ENSG00000097021	ACOT7	acyl-CoA thioesterase 7
chr1	6397020	6397105	86	*	MACS_peak_1170	56.89	Intron (uc001amq.3/11332, intron 3 of 8)	1	6324332	6419004	94673	2	11332	uc001amq.3	21899	ENSG00000097021	ACOT7	acyl-CoA thioesterase 7
chr1	6397236	6397405	170	*	MACS_peak_1171	32.03	Intron (uc001amq.3/11332, intron 3 of 8)	1	6324332	6419004	94673	2	11332	uc001amq.3	21599	ENSG00000097021	ACOT7	acyl-CoA thioesterase 7
chr1	6399169	6399322	154	*	MACS_peak_1172	29.31	Intron (uc001amq.3/11332, intron 3 of 8)	1	6324332	6419004	94673	2	11332	uc001amq.3	19682	ENSG00000097021	ACOT7	acyl-CoA thioesterase 7
chr1	6434140	6434313	174	*	MACS_peak_1173	43.37	Intron (uc001ams.3/11332, intron 1 of 8)	1	6324332	6445883	121552	2	11332	uc001ams.3	11570	ENSG00000097021	ACOT7	acyl-CoA thioesterase 7
chr1	6438582	6438697	116	*	MACS_peak_1174	41.84	Intron (uc001ams.3/11332, intron 1 of 8)	1	6324332	6445883	121552	2	11332	uc001ams.3	7186	ENSG00000097021	ACOT7	acyl-CoA thioesterase 7
chr1	6446064	6446203	140	*	MACS_peak_1175	24.3	Promoter (<=1kb)	1	6324332	6445883	121552	2	11332	uc001ams.3	-181	ENSG00000097021	ACOT7	acyl-CoA thioesterase 7
chr1	6452556	6452650	95	*	MACS_peak_1176	30.27	Promoter (1-2kb)	1	6324332	6453826	129495	2	11332	uc001amt.3	1176	ENSG00000097021	ACOT7	acyl-CoA thioesterase 7
chr1	6453991	6454183	193	*	MACS_peak_1177	28.6	Promoter (<=1kb)	1	6324332	6453826	129495	2	11332	uc001amu.3	-165	ENSG00000097021	ACOT7	acyl-CoA thioesterase 7
chr1	6464857	6465014	158	*	MACS_peak_1178	27.85	Distal Intergenic	1	6324332	6453826	129495	2	11332	uc001amu.3	-11031	ENSG00000097021	ACOT7	acyl-CoA thioesterase 7
chr1	6473028	6473190	163	*	MACS_peak_1179	20.21	3' UTR	1	6475294	6479979	4686	2	54626	uc001amx.3	6789	ENSG00000069812	HES2	hes family bHLH transcription factor 2
chr1	6476621	6476693	73	*	MACS_peak_1180	30.91	3' UTR	1	6475294	6479979	4686	2	54626	uc001amx.3	3286	ENSG00000069812	HES2	hes family bHLH transcription factor 2
chr1	6478331	6478489	159	*	MACS_peak_1181	23.84	Promoter (1-2kb)	1	6475294	6479979	4686	2	54626	uc001amx.3	1490	ENSG00000069812	HES2	hes family bHLH transcription factor 2
chr1	6479636	6479755	120	*	MACS_peak_1182	23.19	Promoter (<=1kb)	1	6475294	6479979	4686	2	54626	uc001amx.3	224	ENSG00000069812	HES2	hes family bHLH transcription factor 2
chr1	6484344	6484495	152	*	MACS_peak_1183	28.04	Promoter (<=1kb)	1	6472498	6484730	12233	2	54626	uc001amw.3	235	ENSG00000069812	HES2	hes family bHLH transcription factor 2
chr1	6485883	6486123	241	*	MACS_peak_1184	26.36	Promoter (1-2kb)	1	6484848	6521004	36157	1	83715	uc001amy.3	1035	ENSG00000187017	ESPN	espin
chr1	6486470	6486658	189	*	MACS_peak_1185	52.74	Promoter (1-2kb)	1	6484848	6521004	36157	1	83715	uc001amy.3	1622	ENSG00000187017	ESPN	espin
chr1	6490485	6490635	151	*	MACS_peak_1186	24.09	Promoter (<=1kb)	1	6489894	6489956	63	2	100422975	uc021ofo.1	-529	ENSG00000265392	MIR4252	microRNA 4252
chr1	6491979	6492152	174	*	MACS_peak_1187	31.66	Promoter (2-3kb)	1	6489894	6489956	63	2	100422975	uc021ofo.1	-2023	ENSG00000265392	MIR4252	microRNA 4252
chr1	6492229	6492454	226	*	MACS_peak_1188	38.76	Promoter (2-3kb)	1	6489894	6489956	63	2	100422975	uc021ofo.1	-2273	ENSG00000265392	MIR4252	microRNA 4252
chr1	6492559	6492689	131	*	MACS_peak_1189	20.06	Promoter (2-3kb)	1	6489894	6489956	63	2	100422975	uc021ofo.1	-2603	ENSG00000265392	MIR4252	microRNA 4252
chr1	6492727	6492851	125	*	MACS_peak_1190	38.66	Promoter (2-3kb)	1	6489894	6489956	63	2	100422975	uc021ofo.1	-2771	ENSG00000265392	MIR4252	microRNA 4252
chr1	6493416	6493550	135	*	MACS_peak_1191	21.39	Intron (uc001amy.3/83715, intron 2 of 12)	1	6489894	6489956	63	2	100422975	uc021ofo.1	-3460	ENSG00000265392	MIR4252	microRNA 4252
chr1	6495105	6495238	134	*	MACS_peak_1192	21.13	Intron (uc001amy.3/83715, intron 2 of 12)	1	6489894	6489956	63	2	100422975	uc021ofo.1	-5149	ENSG00000265392	MIR4252	microRNA 4252
chr1	6498490	6498655	166	*	MACS_peak_1193	31.76	Intron (uc001amy.3/83715, intron 2 of 12)	1	6489894	6489956	63	2	100422975	uc021ofo.1	-8534	ENSG00000265392	MIR4252	microRNA 4252
chr1	6499518	6499655	138	*	MACS_peak_1194	29.33	Intron (uc001amy.3/83715, intron 2 of 12)	1	6508103	6521004	12902	1	83715	uc001amz.3	-8448	ENSG00000187017	ESPN	espin
chr1	6504011	6504169	159	*	MACS_peak_1195	29.25	Intron (uc001amy.3/83715, intron 5 of 12)	1	6508103	6521004	12902	1	83715	uc001amz.3	-3934	ENSG00000187017	ESPN	espin
chr1	6504340	6504528	189	*	MACS_peak_1196	32.53	Intron (uc001amy.3/83715, intron 5 of 12)	1	6508103	6521004	12902	1	83715	uc001amz.3	-3575	ENSG00000187017	ESPN	espin
chr1	6506543	6506763	221	*	MACS_peak_1197	34.79	Promoter (1-2kb)	1	6508103	6521004	12902	1	83715	uc001amz.3	-1340	ENSG00000187017	ESPN	espin
chr1	6506792	6507058	267	*	MACS_peak_1198	42.56	Promoter (1-2kb)	1	6508103	6521004	12902	1	83715	uc001amz.3	-1045	ENSG00000187017	ESPN	espin
chr1	6510427	6510547	121	*	MACS_peak_1199	22.16	Promoter (2-3kb)	1	6508103	6521004	12902	1	83715	uc001amz.3	2324	ENSG00000187017	ESPN	espin
chr1	6511462	6511900	439	*	MACS_peak_1200	104.12	Exon (uc001amy.3/83715, exon 9 of 13)	1	6508103	6521004	12902	1	83715	uc001amz.3	3359	ENSG00000187017	ESPN	espin
chr1	6516944	6517103	160	*	MACS_peak_1201	23.19	Intron (uc001amy.3/83715, intron 10 of 12)	1	6521214	6523682	2469	2	8718	uc031pla.1	6579	ENSG00000215788	TNFRSF25	TNF receptor superfamily member 25
chr1	6517315	6517410	96	*	MACS_peak_1202	28.54	Exon (uc001amy.3/83715, exon 11 of 13)	1	6521214	6523682	2469	2	8718	uc031pla.1	6272	ENSG00000215788	TNFRSF25	TNF receptor superfamily member 25
chr1	6523122	6523198	77	*	MACS_peak_1203	35.9	Promoter (<=1kb)	1	6521214	6523682	2469	2	8718	uc031pla.1	484	ENSG00000215788	TNFRSF25	TNF receptor superfamily member 25
chr1	6528399	6528682	284	*	MACS_peak_1204	21.96	Promoter (2-3kb)	1	6524171	6526255	2085	2	8718	uc001ani.1	-2144	ENSG00000215788	TNFRSF25	TNF receptor superfamily member 25
chr1	6528686	6528948	263	*	MACS_peak_1205	75.29	Promoter (2-3kb)	1	6524171	6526255	2085	2	8718	uc001ani.1	-2431	ENSG00000215788	TNFRSF25	TNF receptor superfamily member 25
chr1	6529170	6529268	99	*	MACS_peak_1206	22.04	Promoter (2-3kb)	1	6526152	6531643	5492	2	57449	uc001anj.1	2375	ENSG00000171680	PLEKHG5	pleckstrin homology and RhoGEF domain containing G5
chr1	6531873	6532134	262	*	MACS_peak_1207	55.61	Promoter (<=1kb)	1	6526152	6531643	5492	2	57449	uc001anj.1	-230	ENSG00000171680	PLEKHG5	pleckstrin homology and RhoGEF domain containing G5
chr1	6533530	6533691	162	*	MACS_peak_1208	25.74	Promoter (1-2kb)	1	6526152	6531643	5492	2	57449	uc001anj.1	-1887	ENSG00000171680	PLEKHG5	pleckstrin homology and RhoGEF domain containing G5
chr1	6537136	6537448	313	*	MACS_peak_1209	35.59	Promoter (<=1kb)	1	6526152	6537718	11567	2	57449	uc009vma.1	270	ENSG00000171680	PLEKHG5	pleckstrin homology and RhoGEF domain containing G5
chr1	6543121	6543357	237	*	MACS_peak_1210	30.82	Promoter (2-3kb)	1	6526152	6545529	19378	2	57449	uc010nzr.1	2172	ENSG00000171680	PLEKHG5	pleckstrin homology and RhoGEF domain containing G5
chr1	6544855	6544983	129	*	MACS_peak_1211	23.06	Promoter (<=1kb)	1	6526152	6545529	19378	2	57449	uc010nzr.1	546	ENSG00000171680	PLEKHG5	pleckstrin homology and RhoGEF domain containing G5
chr1	6546461	6546543	83	*	MACS_peak_1212	25.19	Promoter (<=1kb)	1	6526152	6546014	19863	2	57449	uc001ank.1	-447	ENSG00000171680	PLEKHG5	pleckstrin homology and RhoGEF domain containing G5
chr1	6548820	6549089	270	*	MACS_peak_1213	21.89	Promoter (1-2kb)	1	6526152	6550654	24503	2	57449	uc001anl.2	1565	ENSG00000171680	PLEKHG5	pleckstrin homology and RhoGEF domain containing G5
chr1	6549360	6549476	117	*	MACS_peak_1214	24.73	Promoter (1-2kb)	1	6526152	6550654	24503	2	57449	uc001anl.2	1178	ENSG00000171680	PLEKHG5	pleckstrin homology and RhoGEF domain containing G5
chr1	6551812	6551931	120	*	MACS_peak_1215	36.11	Promoter (<=1kb)	1	6526152	6551761	25610	2	57449	uc001anm.2	-51	ENSG00000171680	PLEKHG5	pleckstrin homology and RhoGEF domain containing G5
chr1	6558463	6558617	155	*	MACS_peak_1216	31.23	Promoter (<=1kb)	1	6526152	6557484	31333	2	57449	uc001ano.1	-979	ENSG00000171680	PLEKHG5	pleckstrin homology and RhoGEF domain containing G5
chr1	6558719	6558922	204	*	MACS_peak_1217	27.64	Promoter (1-2kb)	1	6526152	6557484	31333	2	57449	uc001ano.1	-1235	ENSG00000171680	PLEKHG5	pleckstrin homology and RhoGEF domain containing G5
chr1	6559135	6559292	158	*	MACS_peak_1218	35.54	Promoter (1-2kb)	1	6526152	6557484	31333	2	57449	uc001ano.1	-1651	ENSG00000171680	PLEKHG5	pleckstrin homology and RhoGEF domain containing G5
chr1	6560221	6560343	123	*	MACS_peak_1219	23.17	Promoter (2-3kb)	1	6526152	6557484	31333	2	57449	uc001ano.1	-2737	ENSG00000171680	PLEKHG5	pleckstrin homology and RhoGEF domain containing G5
chr1	6560397	6560576	180	*	MACS_peak_1220	25.35	Promoter (2-3kb)	1	6526152	6557484	31333	2	57449	uc001ano.1	-2913	ENSG00000171680	PLEKHG5	pleckstrin homology and RhoGEF domain containing G5
chr1	6562236	6562398	163	*	MACS_peak_1221	22.62	Intron (uc001anp.2/57449, intron 1 of 21)	1	6526152	6557484	31333	2	57449	uc001ano.1	-4752	ENSG00000171680	PLEKHG5	pleckstrin homology and RhoGEF domain containing G5
chr1	6563975	6564193	219	*	MACS_peak_1222	26.19	Intron (uc001anp.2/57449, intron 1 of 21)	1	6526152	6557484	31333	2	57449	uc001ano.1	-6491	ENSG00000171680	PLEKHG5	pleckstrin homology and RhoGEF domain containing G5
chr1	6569009	6569229	221	*	MACS_peak_1223	20.08	Intron (uc001anp.2/57449, intron 1 of 21)	1	6526152	6580121	53970	2	57449	uc001anp.2	10892	ENSG00000171680	PLEKHG5	pleckstrin homology and RhoGEF domain containing G5
chr1	6572357	6572607	251	*	MACS_peak_1224	47.34	Intron (uc001anp.2/57449, intron 1 of 21)	1	6526152	6580121	53970	2	57449	uc001anp.2	7514	ENSG00000171680	PLEKHG5	pleckstrin homology and RhoGEF domain containing G5
chr1	6572704	6573004	301	*	MACS_peak_1225	37.52	Intron (uc001anp.2/57449, intron 1 of 21)	1	6526152	6580121	53970	2	57449	uc001anp.2	7117	ENSG00000171680	PLEKHG5	pleckstrin homology and RhoGEF domain containing G5
chr1	6573473	6573800	328	*	MACS_peak_1226	48.23	Intron (uc001anp.2/57449, intron 1 of 21)	1	6526152	6580121	53970	2	57449	uc001anp.2	6321	ENSG00000171680	PLEKHG5	pleckstrin homology and RhoGEF domain containing G5
chr1	6580299	6580428	130	*	MACS_peak_1227	25.94	Promoter (<=1kb)	1	6526152	6580121	53970	2	57449	uc001anq.2	-178	ENSG00000171680	PLEKHG5	pleckstrin homology and RhoGEF domain containing G5
chr1	6581593	6581707	115	*	MACS_peak_1228	22.16	Promoter (1-2kb)	1	6526152	6580121	53970	2	57449	uc001anq.2	-1472	ENSG00000171680	PLEKHG5	pleckstrin homology and RhoGEF domain containing G5
chr1	6613853	6614218	366	*	MACS_peak_1229	41.03	Promoter (<=1kb)	1	6581407	6614658	33252	2	79707	uc001ans.3	440	ENSG00000162408	NOL9	nucleolar protein 9
chr1	6615437	6615543	107	*	MACS_peak_1230	25.87	Promoter (<=1kb)	1	6615338	6639817	24480	1	80835	uc001anu.3	99	ENSG00000173662	TAS1R1	taste 1 receptor member 1
chr1	6622042	6622134	93	*	MACS_peak_1231	34.17	Intron (uc001ant.3/80835, intron 1 of 5)	1	6615338	6639817	24480	1	80835	uc001anu.3	6704	ENSG00000173662	TAS1R1	taste 1 receptor member 1
chr1	6636775	6636958	184	*	MACS_peak_1232	29.64	Intron (uc001ant.3/80835, intron 4 of 5)	1	6640056	6649340	9285	1	3104	uc009vmc.2	-3098	ENSG00000204859	ZBTB48	zinc finger and BTB domain containing 48
chr1	6640913	6641387	475	*	MACS_peak_1233	99.38	Promoter (<=1kb)	1	6640069	6649340	9272	1	3104	uc009vmd.2	844	ENSG00000204859	ZBTB48	zinc finger and BTB domain containing 48
chr1	6644345	6644433	89	*	MACS_peak_1234	20.93	Promoter (<=1kb)	1	6645362	6649340	3979	1	3104	uc001any.2	-929	ENSG00000204859	ZBTB48	zinc finger and BTB domain containing 48
chr1	6646729	6646953	225	*	MACS_peak_1235	38.55	Promoter (1-2kb)	1	6645362	6649340	3979	1	3104	uc001any.2	1367	ENSG00000204859	ZBTB48	zinc finger and BTB domain containing 48
chr1	6647151	6647307	157	*	MACS_peak_1236	48.67	Promoter (1-2kb)	1	6645362	6649340	3979	1	3104	uc001any.2	1789	ENSG00000204859	ZBTB48	zinc finger and BTB domain containing 48
chr1	6647594	6647992	399	*	MACS_peak_1237	42.26	Promoter (2-3kb)	1	6645362	6649340	3979	1	3104	uc001any.2	2232	ENSG00000204859	ZBTB48	zinc finger and BTB domain containing 48
chr1	6648182	6648361	180	*	MACS_peak_1238	41.88	Promoter (2-3kb)	1	6645362	6649340	3979	1	3104	uc001any.2	2820	ENSG00000204859	ZBTB48	zinc finger and BTB domain containing 48
chr1	6648396	6648526	131	*	MACS_peak_1239	22.16	Exon (uc009vmc.2/3104, exon 9 of 11)	1	6645362	6649340	3979	1	3104	uc001any.2	3034	ENSG00000204859	ZBTB48	zinc finger and BTB domain containing 48
chr1	6649129	6649284	156	*	MACS_peak_1240	25.43	3' UTR	1	6645362	6649340	3979	1	3104	uc001any.2	3767	ENSG00000204859	ZBTB48	zinc finger and BTB domain containing 48
chr1	6656226	6656393	168	*	MACS_peak_1241	26.75	Intron (uc001anz.1/9903, intron 2 of 2)	1	6650784	6659871	9088	2	9903	uc009vme.3	3478	ENSG00000162413	KLHL21	kelch like family member 21
chr1	6657916	6658006	91	*	MACS_peak_1242	20.93	Promoter (1-2kb)	1	6650784	6659871	9088	2	9903	uc009vme.3	1865	ENSG00000162413	KLHL21	kelch like family member 21
chr1	6666300	6666466	167	*	MACS_peak_1243	21.37	Distal Intergenic	1	6650784	6662929	12146	2	9903	uc001aoa.3	-3371	ENSG00000162413	KLHL21	kelch like family member 21
chr1	6671748	6671896	149	*	MACS_peak_1244	22.07	Promoter (1-2kb)	1	6673756	6684093	10338	1	148479	uc001aob.4	-1860	ENSG00000116273	PHF13	PHD finger protein 13
chr1	6675850	6675920	71	*	MACS_peak_1245	37.72	Promoter (2-3kb)	1	6673756	6684093	10338	1	148479	uc001aob.4	2094	ENSG00000116273	PHF13	PHD finger protein 13
chr1	6682728	6682863	136	*	MACS_peak_1246	25.64	Promoter (2-3kb)	1	6684925	6693642	8718	1	90326	uc001aoc.3	-2062	ENSG00000041988	THAP3	THAP domain containing 3
chr1	6684525	6684753	229	*	MACS_peak_1247	26.01	Promoter (<=1kb)	1	6684925	6693642	8718	1	90326	uc001aoc.3	-172	ENSG00000041988	THAP3	THAP domain containing 3
chr1	6696470	6696636	167	*	MACS_peak_1248	44.35	Intron (uc001aof.2/55735, intron 14 of 15)	1	6685210	6695646	10437	1	90326	uc001aoe.2	11260	ENSG00000041988	THAP3	THAP domain containing 3
chr1	6704635	6704788	154	*	MACS_peak_1249	37.92	Exon (uc001aof.2/55735, exon 10 of 16)	1	6685210	6695646	10437	1	90326	uc001aoe.2	19425	ENSG00000041988	THAP3	THAP domain containing 3
chr1	6764837	6764967	131	*	MACS_peak_1250	22.16	Promoter (2-3kb)	1	6694228	6761966	67739	2	55735	uc010nzu.1	-2871	ENSG00000007923	DNAJC11	DnaJ heat shock protein family (Hsp40) member C11
chr1	6784970	6785117	148	*	MACS_peak_1251	38.06	Distal Intergenic	1	6694228	6761966	67739	2	55735	uc010nzu.1	-23004	ENSG00000007923	DNAJC11	DnaJ heat shock protein family (Hsp40) member C11
chr1	6799067	6799274	208	*	MACS_peak_1252	412.15	Distal Intergenic	1	6694228	6761966	67739	2	55735	uc010nzu.1	-37101	ENSG00000007923	DNAJC11	DnaJ heat shock protein family (Hsp40) member C11
chr1	6830736	6830865	130	*	MACS_peak_1253	82.03	Distal Intergenic	1	6845384	6932107	86724	1	23261	uc001aoh.3	-14519	ENSG00000171735	CAMTA1	calmodulin binding transcription activator 1
chr1	6831019	6831175	157	*	MACS_peak_1254	32.99	Distal Intergenic	1	6845384	6932107	86724	1	23261	uc001aoh.3	-14209	ENSG00000171735	CAMTA1	calmodulin binding transcription activator 1
chr1	6855127	6855277	151	*	MACS_peak_1255	32.99	Intron (uc001aoh.3/23261, intron 1 of 3)	1	6845384	7829766	984383	1	23261	uc001aoi.3	9743	ENSG00000171735	CAMTA1	calmodulin binding transcription activator 1
chr1	6882844	6882927	84	*	MACS_peak_1256	38.7	Intron (uc001aoh.3/23261, intron 2 of 3)	1	6845384	7829766	984383	1	23261	uc001aoi.3	37460	ENSG00000171735	CAMTA1	calmodulin binding transcription activator 1
chr1	6944331	6944404	74	*	MACS_peak_1257	90.63	Intron (uc021ofq.1/23261, intron 3 of 3)	1	6845384	7829766	984383	1	23261	uc001aoi.3	98947	ENSG00000171735	CAMTA1	calmodulin binding transcription activator 1
chr1	6979308	6979449	142	*	MACS_peak_1258	32.99	Intron (uc001aoi.3/23261, intron 3 of 22)	1	6845384	7829766	984383	1	23261	uc001aoi.3	133924	ENSG00000171735	CAMTA1	calmodulin binding transcription activator 1
chr1	6985783	6986054	272	*	MACS_peak_1259	177.06	Intron (uc001aoi.3/23261, intron 3 of 22)	1	6845384	7829766	984383	1	23261	uc001aoi.3	140399	ENSG00000171735	CAMTA1	calmodulin binding transcription activator 1
chr1	6986338	6986433	96	*	MACS_peak_1260	41.39	Intron (uc001aoi.3/23261, intron 3 of 22)	1	6845384	7829766	984383	1	23261	uc001aoi.3	140954	ENSG00000171735	CAMTA1	calmodulin binding transcription activator 1
chr1	6987776	6987879	104	*	MACS_peak_1261	29.33	Intron (uc001aoi.3/23261, intron 3 of 22)	1	6845384	7829766	984383	1	23261	uc001aoi.3	142392	ENSG00000171735	CAMTA1	calmodulin binding transcription activator 1
chr1	6987948	6988184	237	*	MACS_peak_1262	30.82	Intron (uc001aoi.3/23261, intron 3 of 22)	1	6845384	7829766	984383	1	23261	uc001aoi.3	142564	ENSG00000171735	CAMTA1	calmodulin binding transcription activator 1
chr1	6991255	6991317	63	*	MACS_peak_1263	68.5	Intron (uc001aoi.3/23261, intron 3 of 22)	1	6845384	7829766	984383	1	23261	uc001aoi.3	145871	ENSG00000171735	CAMTA1	calmodulin binding transcription activator 1
chr1	6992360	6992454	95	*	MACS_peak_1264	40.64	Intron (uc001aoi.3/23261, intron 3 of 22)	1	6845384	7829766	984383	1	23261	uc001aoi.3	146976	ENSG00000171735	CAMTA1	calmodulin binding transcription activator 1
chr1	6999579	6999744	166	*	MACS_peak_1265	29.48	Intron (uc001aoi.3/23261, intron 3 of 22)	1	6845384	7829766	984383	1	23261	uc001aoi.3	154195	ENSG00000171735	CAMTA1	calmodulin binding transcription activator 1
chr1	7001572	7001895	324	*	MACS_peak_1266	27.85	Intron (uc001aoi.3/23261, intron 3 of 22)	1	6845384	7829766	984383	1	23261	uc001aoi.3	156188	ENSG00000171735	CAMTA1	calmodulin binding transcription activator 1
chr1	7015999	7016111	113	*	MACS_peak_1267	26.88	Intron (uc001aoi.3/23261, intron 3 of 22)	1	6845384	7829766	984383	1	23261	uc001aoi.3	170615	ENSG00000171735	CAMTA1	calmodulin binding transcription activator 1
chr1	7019387	7019610	224	*	MACS_peak_1268	20.08	Intron (uc001aoi.3/23261, intron 3 of 22)	1	6845384	7829766	984383	1	23261	uc001aoi.3	174003	ENSG00000171735	CAMTA1	calmodulin binding transcription activator 1
chr1	7020535	7020938	404	*	MACS_peak_1269	54.29	Intron (uc001aoi.3/23261, intron 3 of 22)	1	6845384	7829766	984383	1	23261	uc001aoi.3	175151	ENSG00000171735	CAMTA1	calmodulin binding transcription activator 1
chr1	7022180	7022403	224	*	MACS_peak_1270	23.95	Intron (uc001aoi.3/23261, intron 3 of 22)	1	6845384	7829766	984383	1	23261	uc001aoi.3	176796	ENSG00000171735	CAMTA1	calmodulin binding transcription activator 1
chr1	7058387	7058478	92	*	MACS_peak_1271	36.95	Intron (uc001aoi.3/23261, intron 3 of 22)	1	6845384	7829766	984383	1	23261	uc001aoi.3	213003	ENSG00000171735	CAMTA1	calmodulin binding transcription activator 1
chr1	7069705	7069967	263	*	MACS_peak_1272	47.9	Intron (uc001aoi.3/23261, intron 3 of 22)	1	6845384	7829766	984383	1	23261	uc001aoi.3	224321	ENSG00000171735	CAMTA1	calmodulin binding transcription activator 1
chr1	7070208	7070346	139	*	MACS_peak_1273	27.74	Intron (uc001aoi.3/23261, intron 3 of 22)	1	6845384	7829766	984383	1	23261	uc001aoi.3	224824	ENSG00000171735	CAMTA1	calmodulin binding transcription activator 1
chr1	7080597	7080749	153	*	MACS_peak_1274	22.16	Intron (uc001aoi.3/23261, intron 3 of 22)	1	6845384	7829766	984383	1	23261	uc001aoi.3	235213	ENSG00000171735	CAMTA1	calmodulin binding transcription activator 1
chr1	7080993	7081147	155	*	MACS_peak_1275	22.16	Intron (uc001aoi.3/23261, intron 3 of 22)	1	6845384	7829766	984383	1	23261	uc001aoi.3	235609	ENSG00000171735	CAMTA1	calmodulin binding transcription activator 1
chr1	7081439	7081644	206	*	MACS_peak_1276	27.62	Intron (uc001aoi.3/23261, intron 3 of 22)	1	6845384	7829766	984383	1	23261	uc001aoi.3	236055	ENSG00000171735	CAMTA1	calmodulin binding transcription activator 1
chr1	7086351	7086475	125	*	MACS_peak_1277	32.99	Intron (uc001aoi.3/23261, intron 3 of 22)	1	6845384	7829766	984383	1	23261	uc001aoi.3	240967	ENSG00000171735	CAMTA1	calmodulin binding transcription activator 1
chr1	7119556	7119713	158	*	MACS_peak_1278	33.85	Intron (uc001aoi.3/23261, intron 3 of 22)	1	6845384	7829766	984383	1	23261	uc001aoi.3	274172	ENSG00000171735	CAMTA1	calmodulin binding transcription activator 1
chr1	7120114	7120261	148	*	MACS_peak_1279	47.66	Intron (uc001aoi.3/23261, intron 3 of 22)	1	6845384	7829766	984383	1	23261	uc001aoi.3	274730	ENSG00000171735	CAMTA1	calmodulin binding transcription activator 1
chr1	7129279	7129428	150	*	MACS_peak_1280	30.47	Intron (uc001aoi.3/23261, intron 3 of 22)	1	6845384	7829766	984383	1	23261	uc001aoi.3	283895	ENSG00000171735	CAMTA1	calmodulin binding transcription activator 1
chr1	7155718	7155863	146	*	MACS_peak_1281	30.74	Intron (uc001aoi.3/23261, intron 4 of 22)	1	6845384	7829766	984383	1	23261	uc001aoi.3	310334	ENSG00000171735	CAMTA1	calmodulin binding transcription activator 1
chr1	7158132	7158216	85	*	MACS_peak_1282	32.86	Intron (uc001aoi.3/23261, intron 4 of 22)	1	6845384	7829766	984383	1	23261	uc001aoi.3	312748	ENSG00000171735	CAMTA1	calmodulin binding transcription activator 1
chr1	7162048	7162155	108	*	MACS_peak_1283	59.46	Intron (uc001aoi.3/23261, intron 4 of 22)	1	6845384	7829766	984383	1	23261	uc001aoi.3	316664	ENSG00000171735	CAMTA1	calmodulin binding transcription activator 1
chr1	7177567	7177841	275	*	MACS_peak_1284	28.05	Intron (uc001aoi.3/23261, intron 4 of 22)	1	6845384	7829766	984383	1	23261	uc001aoi.3	332183	ENSG00000171735	CAMTA1	calmodulin binding transcription activator 1
chr1	7178008	7178262	255	*	MACS_peak_1285	54.74	Intron (uc001aoi.3/23261, intron 4 of 22)	1	6845384	7829766	984383	1	23261	uc001aoi.3	332624	ENSG00000171735	CAMTA1	calmodulin binding transcription activator 1
chr1	7182026	7182168	143	*	MACS_peak_1286	52.61	Intron (uc001aoi.3/23261, intron 4 of 22)	1	6845384	7829766	984383	1	23261	uc001aoi.3	336642	ENSG00000171735	CAMTA1	calmodulin binding transcription activator 1
chr1	7182466	7182646	181	*	MACS_peak_1287	55.81	Intron (uc001aoi.3/23261, intron 4 of 22)	1	6845384	7829766	984383	1	23261	uc001aoi.3	337082	ENSG00000171735	CAMTA1	calmodulin binding transcription activator 1
chr1	7184102	7184214	113	*	MACS_peak_1288	34.62	Intron (uc001aoi.3/23261, intron 4 of 22)	1	6845384	7829766	984383	1	23261	uc001aoi.3	338718	ENSG00000171735	CAMTA1	calmodulin binding transcription activator 1
chr1	7187179	7187306	128	*	MACS_peak_1289	44.04	Intron (uc001aoi.3/23261, intron 4 of 22)	1	6845384	7829766	984383	1	23261	uc001aoi.3	341795	ENSG00000171735	CAMTA1	calmodulin binding transcription activator 1
chr1	7187840	7187967	128	*	MACS_peak_1290	32.99	Intron (uc001aoi.3/23261, intron 4 of 22)	1	6845384	7829766	984383	1	23261	uc001aoi.3	342456	ENSG00000171735	CAMTA1	calmodulin binding transcription activator 1
chr1	7203064	7203160	97	*	MACS_peak_1291	30.68	Intron (uc001aoi.3/23261, intron 4 of 22)	1	6845384	7829766	984383	1	23261	uc001aoi.3	357680	ENSG00000171735	CAMTA1	calmodulin binding transcription activator 1
chr1	7204292	7204386	95	*	MACS_peak_1292	45.85	Intron (uc001aoi.3/23261, intron 4 of 22)	1	6845384	7829766	984383	1	23261	uc001aoi.3	358908	ENSG00000171735	CAMTA1	calmodulin binding transcription activator 1
chr1	7211500	7211685	186	*	MACS_peak_1293	52.54	Intron (uc001aoi.3/23261, intron 4 of 22)	1	6845384	7829766	984383	1	23261	uc001aoi.3	366116	ENSG00000171735	CAMTA1	calmodulin binding transcription activator 1
chr1	7211740	7211889	150	*	MACS_peak_1294	70.54	Intron (uc001aoi.3/23261, intron 4 of 22)	1	6845384	7829766	984383	1	23261	uc001aoi.3	366356	ENSG00000171735	CAMTA1	calmodulin binding transcription activator 1
chr1	7236823	7236990	168	*	MACS_peak_1295	29.06	Intron (uc001aoi.3/23261, intron 4 of 22)	1	6845384	7829766	984383	1	23261	uc001aoi.3	391439	ENSG00000171735	CAMTA1	calmodulin binding transcription activator 1
chr1	7253772	7253921	150	*	MACS_peak_1296	32.99	Intron (uc001aoi.3/23261, intron 4 of 22)	1	6845384	7829766	984383	1	23261	uc001aoi.3	408388	ENSG00000171735	CAMTA1	calmodulin binding transcription activator 1
chr1	7257657	7257768	112	*	MACS_peak_1297	44.52	Intron (uc001aoi.3/23261, intron 4 of 22)	1	6845384	7829766	984383	1	23261	uc001aoi.3	412273	ENSG00000171735	CAMTA1	calmodulin binding transcription activator 1
chr1	7278433	7278538	106	*	MACS_peak_1298	21.34	Intron (uc001aoi.3/23261, intron 4 of 22)	1	6845384	7829766	984383	1	23261	uc001aoi.3	433049	ENSG00000171735	CAMTA1	calmodulin binding transcription activator 1
chr1	7283780	7283875	96	*	MACS_peak_1299	33.78	Intron (uc001aoi.3/23261, intron 4 of 22)	1	6845384	7829766	984383	1	23261	uc001aoi.3	438396	ENSG00000171735	CAMTA1	calmodulin binding transcription activator 1
chr1	7284200	7284335	136	*	MACS_peak_1300	29.75	Intron (uc001aoi.3/23261, intron 4 of 22)	1	6845384	7829766	984383	1	23261	uc001aoi.3	438816	ENSG00000171735	CAMTA1	calmodulin binding transcription activator 1
chr1	7288666	7289040	375	*	MACS_peak_1301	68.77	Intron (uc001aoi.3/23261, intron 4 of 22)	1	7732054	7805082	73029	1	23261	uc010nzv.1	-443014	ENSG00000171735	CAMTA1	calmodulin binding transcription activator 1
chr1	7289111	7289363	253	*	MACS_peak_1302	114.03	Intron (uc001aoi.3/23261, intron 4 of 22)	1	7732054	7805082	73029	1	23261	uc010nzv.1	-442691	ENSG00000171735	CAMTA1	calmodulin binding transcription activator 1
chr1	7289971	7290088	118	*	MACS_peak_1303	56.83	Intron (uc001aoi.3/23261, intron 4 of 22)	1	7732054	7805082	73029	1	23261	uc010nzv.1	-441966	ENSG00000171735	CAMTA1	calmodulin binding transcription activator 1
chr1	7297128	7297345	218	*	MACS_peak_1304	30.74	Intron (uc001aoi.3/23261, intron 4 of 22)	1	7732054	7805082	73029	1	23261	uc010nzv.1	-434709	ENSG00000171735	CAMTA1	calmodulin binding transcription activator 1
chr1	7316032	7316139	108	*	MACS_peak_1305	34.77	Intron (uc001aoi.3/23261, intron 5 of 22)	1	7732054	7805082	73029	1	23261	uc010nzv.1	-415915	ENSG00000171735	CAMTA1	calmodulin binding transcription activator 1
chr1	7321665	7321835	171	*	MACS_peak_1306	30.74	Intron (uc001aoi.3/23261, intron 5 of 22)	1	7732054	7805082	73029	1	23261	uc010nzv.1	-410219	ENSG00000171735	CAMTA1	calmodulin binding transcription activator 1
chr1	7325024	7325089	66	*	MACS_peak_1307	43.96	Intron (uc001aoi.3/23261, intron 5 of 22)	1	7732054	7805082	73029	1	23261	uc010nzv.1	-406965	ENSG00000171735	CAMTA1	calmodulin binding transcription activator 1
chr1	7325966	7326233	268	*	MACS_peak_1308	22.9	Intron (uc001aoi.3/23261, intron 5 of 22)	1	7732054	7805082	73029	1	23261	uc010nzv.1	-405821	ENSG00000171735	CAMTA1	calmodulin binding transcription activator 1
chr1	7360231	7360410	180	*	MACS_peak_1309	25.11	Intron (uc001aoi.3/23261, intron 5 of 22)	1	7732054	7805082	73029	1	23261	uc010nzv.1	-371644	ENSG00000171735	CAMTA1	calmodulin binding transcription activator 1
chr1	7360420	7360515	96	*	MACS_peak_1310	24.8	Intron (uc001aoi.3/23261, intron 5 of 22)	1	7732054	7805082	73029	1	23261	uc010nzv.1	-371539	ENSG00000171735	CAMTA1	calmodulin binding transcription activator 1
chr1	7373282	7373385	104	*	MACS_peak_1311	44.36	Intron (uc001aoi.3/23261, intron 5 of 22)	1	7732054	7805082	73029	1	23261	uc010nzv.1	-358669	ENSG00000171735	CAMTA1	calmodulin binding transcription activator 1
chr1	7377854	7377972	119	*	MACS_peak_1312	35.96	Intron (uc001aoi.3/23261, intron 5 of 22)	1	7732054	7805082	73029	1	23261	uc010nzv.1	-354082	ENSG00000171735	CAMTA1	calmodulin binding transcription activator 1
chr1	7395190	7395309	120	*	MACS_peak_1313	21.86	Intron (uc001aoi.3/23261, intron 5 of 22)	1	7732054	7805082	73029	1	23261	uc010nzv.1	-336745	ENSG00000171735	CAMTA1	calmodulin binding transcription activator 1
chr1	7395389	7395736	348	*	MACS_peak_1314	40.51	Intron (uc001aoi.3/23261, intron 5 of 22)	1	7732054	7805082	73029	1	23261	uc010nzv.1	-336318	ENSG00000171735	CAMTA1	calmodulin binding transcription activator 1
chr1	7396116	7396260	145	*	MACS_peak_1315	20.91	Intron (uc001aoi.3/23261, intron 5 of 22)	1	7732054	7805082	73029	1	23261	uc010nzv.1	-335794	ENSG00000171735	CAMTA1	calmodulin binding transcription activator 1
chr1	7396290	7396474	185	*	MACS_peak_1316	36.34	Intron (uc001aoi.3/23261, intron 5 of 22)	1	7732054	7805082	73029	1	23261	uc010nzv.1	-335580	ENSG00000171735	CAMTA1	calmodulin binding transcription activator 1
chr1	7400570	7400687	118	*	MACS_peak_1317	32.99	Intron (uc001aoi.3/23261, intron 5 of 22)	1	7732054	7805082	73029	1	23261	uc010nzv.1	-331367	ENSG00000171735	CAMTA1	calmodulin binding transcription activator 1
chr1	7401872	7401986	115	*	MACS_peak_1318	22.16	Intron (uc001aoi.3/23261, intron 5 of 22)	1	7732054	7805082	73029	1	23261	uc010nzv.1	-330068	ENSG00000171735	CAMTA1	calmodulin binding transcription activator 1
chr1	7402124	7402269	146	*	MACS_peak_1319	25.5	Intron (uc001aoi.3/23261, intron 5 of 22)	1	7732054	7805082	73029	1	23261	uc010nzv.1	-329785	ENSG00000171735	CAMTA1	calmodulin binding transcription activator 1
chr1	7406939	7407099	161	*	MACS_peak_1320	29.76	Intron (uc001aoi.3/23261, intron 5 of 22)	1	7732054	7805082	73029	1	23261	uc010nzv.1	-324955	ENSG00000171735	CAMTA1	calmodulin binding transcription activator 1
chr1	7416143	7416296	154	*	MACS_peak_1321	30.74	Intron (uc001aoi.3/23261, intron 5 of 22)	1	7732054	7805082	73029	1	23261	uc010nzv.1	-315758	ENSG00000171735	CAMTA1	calmodulin binding transcription activator 1
chr1	7421992	7422156	165	*	MACS_peak_1322	33.7	Intron (uc001aoi.3/23261, intron 5 of 22)	1	7732054	7805082	73029	1	23261	uc010nzv.1	-309898	ENSG00000171735	CAMTA1	calmodulin binding transcription activator 1
chr1	7435244	7435382	139	*	MACS_peak_1323	21.54	Intron (uc001aoi.3/23261, intron 5 of 22)	1	7732054	7805082	73029	1	23261	uc010nzv.1	-296672	ENSG00000171735	CAMTA1	calmodulin binding transcription activator 1
chr1	7438958	7439274	317	*	MACS_peak_1324	78.98	Intron (uc001aoi.3/23261, intron 5 of 22)	1	7732054	7805082	73029	1	23261	uc010nzv.1	-292780	ENSG00000171735	CAMTA1	calmodulin binding transcription activator 1
chr1	7439514	7439744	231	*	MACS_peak_1325	29.16	Intron (uc001aoi.3/23261, intron 5 of 22)	1	7732054	7805082	73029	1	23261	uc010nzv.1	-292310	ENSG00000171735	CAMTA1	calmodulin binding transcription activator 1
chr1	7440928	7441117	190	*	MACS_peak_1326	36.09	Intron (uc001aoi.3/23261, intron 5 of 22)	1	7732054	7805082	73029	1	23261	uc010nzv.1	-290937	ENSG00000171735	CAMTA1	calmodulin binding transcription activator 1
chr1	7448654	7448734	81	*	MACS_peak_1327	32.86	Intron (uc001aoi.3/23261, intron 5 of 22)	1	7732054	7805082	73029	1	23261	uc010nzv.1	-283320	ENSG00000171735	CAMTA1	calmodulin binding transcription activator 1
chr1	7448800	7448931	132	*	MACS_peak_1328	23.19	Intron (uc001aoi.3/23261, intron 5 of 22)	1	7732054	7805082	73029	1	23261	uc010nzv.1	-283123	ENSG00000171735	CAMTA1	calmodulin binding transcription activator 1
chr1	7449520	7449713	194	*	MACS_peak_1329	21.51	Intron (uc001aoi.3/23261, intron 5 of 22)	1	7732054	7805082	73029	1	23261	uc010nzv.1	-282341	ENSG00000171735	CAMTA1	calmodulin binding transcription activator 1
chr1	7450056	7450139	84	*	MACS_peak_1330	28.58	Intron (uc001aoi.3/23261, intron 5 of 22)	1	7732054	7805082	73029	1	23261	uc010nzv.1	-281915	ENSG00000171735	CAMTA1	calmodulin binding transcription activator 1
chr1	7451357	7451439	83	*	MACS_peak_1331	47.64	Intron (uc001aoi.3/23261, intron 5 of 22)	1	7732054	7805082	73029	1	23261	uc010nzv.1	-280615	ENSG00000171735	CAMTA1	calmodulin binding transcription activator 1
chr1	7454842	7454957	116	*	MACS_peak_1332	50.07	Intron (uc001aoi.3/23261, intron 5 of 22)	1	7732054	7805082	73029	1	23261	uc010nzv.1	-277097	ENSG00000171735	CAMTA1	calmodulin binding transcription activator 1
chr1	7458183	7458252	70	*	MACS_peak_1333	57.41	Intron (uc001aoi.3/23261, intron 5 of 22)	1	7732054	7805082	73029	1	23261	uc010nzv.1	-273802	ENSG00000171735	CAMTA1	calmodulin binding transcription activator 1
chr1	7461876	7462151	276	*	MACS_peak_1334	29.55	Intron (uc001aoi.3/23261, intron 5 of 22)	1	7732054	7805082	73029	1	23261	uc010nzv.1	-269903	ENSG00000171735	CAMTA1	calmodulin binding transcription activator 1
chr1	7468780	7468881	102	*	MACS_peak_1335	28.27	Intron (uc001aoi.3/23261, intron 5 of 22)	1	7732054	7805082	73029	1	23261	uc010nzv.1	-263173	ENSG00000171735	CAMTA1	calmodulin binding transcription activator 1
chr1	7469089	7469166	78	*	MACS_peak_1336	35.48	Intron (uc001aoi.3/23261, intron 5 of 22)	1	7732054	7805082	73029	1	23261	uc010nzv.1	-262888	ENSG00000171735	CAMTA1	calmodulin binding transcription activator 1
chr1	7469346	7469573	228	*	MACS_peak_1337	39.25	Intron (uc001aoi.3/23261, intron 5 of 22)	1	7732054	7805082	73029	1	23261	uc010nzv.1	-262481	ENSG00000171735	CAMTA1	calmodulin binding transcription activator 1
chr1	7470773	7470848	76	*	MACS_peak_1338	36.7	Intron (uc001aoi.3/23261, intron 5 of 22)	1	7732054	7805082	73029	1	23261	uc010nzv.1	-261206	ENSG00000171735	CAMTA1	calmodulin binding transcription activator 1
chr1	7470926	7471010	85	*	MACS_peak_1339	35.61	Intron (uc001aoi.3/23261, intron 5 of 22)	1	7732054	7805082	73029	1	23261	uc010nzv.1	-261044	ENSG00000171735	CAMTA1	calmodulin binding transcription activator 1
chr1	7481885	7482050	166	*	MACS_peak_1340	22.16	Intron (uc001aoi.3/23261, intron 5 of 22)	1	7732054	7805082	73029	1	23261	uc010nzv.1	-250004	ENSG00000171735	CAMTA1	calmodulin binding transcription activator 1
chr1	7487736	7487942	207	*	MACS_peak_1341	23.19	Intron (uc001aoi.3/23261, intron 5 of 22)	1	7732054	7805082	73029	1	23261	uc010nzv.1	-244112	ENSG00000171735	CAMTA1	calmodulin binding transcription activator 1
chr1	7491482	7491630	149	*	MACS_peak_1342	28.31	Intron (uc001aoi.3/23261, intron 5 of 22)	1	7732054	7805082	73029	1	23261	uc010nzv.1	-240424	ENSG00000171735	CAMTA1	calmodulin binding transcription activator 1
chr1	7496301	7496558	258	*	MACS_peak_1343	66.2	Intron (uc001aoi.3/23261, intron 5 of 22)	1	7732054	7805082	73029	1	23261	uc010nzv.1	-235496	ENSG00000171735	CAMTA1	calmodulin binding transcription activator 1
chr1	7497146	7497506	361	*	MACS_peak_1344	89.35	Intron (uc001aoi.3/23261, intron 5 of 22)	1	7732054	7805082	73029	1	23261	uc010nzv.1	-234548	ENSG00000171735	CAMTA1	calmodulin binding transcription activator 1
chr1	7499835	7499966	132	*	MACS_peak_1345	29.2	Intron (uc001aoi.3/23261, intron 5 of 22)	1	7732054	7805082	73029	1	23261	uc010nzv.1	-232088	ENSG00000171735	CAMTA1	calmodulin binding transcription activator 1
chr1	7501639	7501867	229	*	MACS_peak_1346	40.17	Intron (uc001aoi.3/23261, intron 5 of 22)	1	7732054	7805082	73029	1	23261	uc010nzv.1	-230187	ENSG00000171735	CAMTA1	calmodulin binding transcription activator 1
chr1	7510088	7510180	93	*	MACS_peak_1347	30.01	Intron (uc001aoi.3/23261, intron 5 of 22)	1	7732054	7805082	73029	1	23261	uc010nzv.1	-221874	ENSG00000171735	CAMTA1	calmodulin binding transcription activator 1
chr1	7511309	7511501	193	*	MACS_peak_1348	39.08	Intron (uc001aoi.3/23261, intron 5 of 22)	1	7732054	7805082	73029	1	23261	uc010nzv.1	-220553	ENSG00000171735	CAMTA1	calmodulin binding transcription activator 1
chr1	7515763	7515892	130	*	MACS_peak_1349	30.74	Intron (uc001aoi.3/23261, intron 5 of 22)	1	7732054	7805082	73029	1	23261	uc010nzv.1	-216162	ENSG00000171735	CAMTA1	calmodulin binding transcription activator 1
chr1	7516027	7516141	115	*	MACS_peak_1350	61.99	Intron (uc001aoi.3/23261, intron 5 of 22)	1	7732054	7805082	73029	1	23261	uc010nzv.1	-215913	ENSG00000171735	CAMTA1	calmodulin binding transcription activator 1
chr1	7519028	7519123	96	*	MACS_peak_1351	30.39	Intron (uc001aoi.3/23261, intron 5 of 22)	1	7732054	7805082	73029	1	23261	uc010nzv.1	-212931	ENSG00000171735	CAMTA1	calmodulin binding transcription activator 1
chr1	7522900	7523369	470	*	MACS_peak_1352	80.44	Intron (uc001aoi.3/23261, intron 5 of 22)	1	7732054	7805082	73029	1	23261	uc010nzv.1	-208685	ENSG00000171735	CAMTA1	calmodulin binding transcription activator 1
chr1	7525117	7525232	116	*	MACS_peak_1353	29.24	Intron (uc001aoi.3/23261, intron 5 of 22)	1	7732054	7805082	73029	1	23261	uc010nzv.1	-206822	ENSG00000171735	CAMTA1	calmodulin binding transcription activator 1
chr1	7528308	7528490	183	*	MACS_peak_1354	23.3	Intron (uc001aoi.3/23261, intron 6 of 22)	1	7732054	7805082	73029	1	23261	uc010nzv.1	-203564	ENSG00000171735	CAMTA1	calmodulin binding transcription activator 1
chr1	7528767	7529038	272	*	MACS_peak_1355	28.51	Intron (uc001aoi.3/23261, intron 6 of 22)	1	7732054	7805082	73029	1	23261	uc010nzv.1	-203016	ENSG00000171735	CAMTA1	calmodulin binding transcription activator 1
chr1	7532546	7533025	480	*	MACS_peak_1356	57.35	Intron (uc001aoi.3/23261, intron 6 of 22)	1	7732054	7805082	73029	1	23261	uc010nzv.1	-199029	ENSG00000171735	CAMTA1	calmodulin binding transcription activator 1
chr1	7533079	7533504	426	*	MACS_peak_1357	86.85	Intron (uc001aoi.3/23261, intron 6 of 22)	1	7732054	7805082	73029	1	23261	uc010nzv.1	-198550	ENSG00000171735	CAMTA1	calmodulin binding transcription activator 1
chr1	7538362	7538473	112	*	MACS_peak_1358	29.65	Intron (uc001aoi.3/23261, intron 6 of 22)	1	7732054	7805082	73029	1	23261	uc010nzv.1	-193581	ENSG00000171735	CAMTA1	calmodulin binding transcription activator 1
chr1	7542200	7542383	184	*	MACS_peak_1359	23.19	Intron (uc001aoi.3/23261, intron 6 of 22)	1	7732054	7805082	73029	1	23261	uc010nzv.1	-189671	ENSG00000171735	CAMTA1	calmodulin binding transcription activator 1
chr1	7543813	7544013	201	*	MACS_peak_1360	41.67	Intron (uc001aoi.3/23261, intron 6 of 22)	1	7732054	7805082	73029	1	23261	uc010nzv.1	-188041	ENSG00000171735	CAMTA1	calmodulin binding transcription activator 1
chr1	7549441	7549529	89	*	MACS_peak_1361	29.08	Intron (uc001aoi.3/23261, intron 6 of 22)	1	7732054	7805082	73029	1	23261	uc010nzv.1	-182525	ENSG00000171735	CAMTA1	calmodulin binding transcription activator 1
chr1	7549965	7550037	73	*	MACS_peak_1362	40.29	Intron (uc001aoi.3/23261, intron 6 of 22)	1	7732054	7805082	73029	1	23261	uc010nzv.1	-182017	ENSG00000171735	CAMTA1	calmodulin binding transcription activator 1
chr1	7556137	7556265	129	*	MACS_peak_1363	22.16	Intron (uc001aoi.3/23261, intron 6 of 22)	1	7732054	7805082	73029	1	23261	uc010nzv.1	-175789	ENSG00000171735	CAMTA1	calmodulin binding transcription activator 1
chr1	7563641	7563745	105	*	MACS_peak_1364	42.21	Intron (uc001aoi.3/23261, intron 6 of 22)	1	7732054	7805082	73029	1	23261	uc010nzv.1	-168309	ENSG00000171735	CAMTA1	calmodulin binding transcription activator 1
chr1	7568458	7568675	218	*	MACS_peak_1365	33.89	Intron (uc001aoi.3/23261, intron 6 of 22)	1	7732054	7805082	73029	1	23261	uc010nzv.1	-163379	ENSG00000171735	CAMTA1	calmodulin binding transcription activator 1
chr1	7569070	7569230	161	*	MACS_peak_1366	24.61	Intron (uc001aoi.3/23261, intron 6 of 22)	1	7732054	7805082	73029	1	23261	uc010nzv.1	-162824	ENSG00000171735	CAMTA1	calmodulin binding transcription activator 1
chr1	7574730	7574803	74	*	MACS_peak_1367	36.18	Intron (uc001aoi.3/23261, intron 6 of 22)	1	7732054	7805082	73029	1	23261	uc010nzv.1	-157251	ENSG00000171735	CAMTA1	calmodulin binding transcription activator 1
chr1	7579647	7579747	101	*	MACS_peak_1368	28.27	Intron (uc001aoi.3/23261, intron 6 of 22)	1	7732054	7805082	73029	1	23261	uc010nzv.1	-152307	ENSG00000171735	CAMTA1	calmodulin binding transcription activator 1
chr1	7580233	7580299	67	*	MACS_peak_1369	66.52	Intron (uc001aoi.3/23261, intron 6 of 22)	1	7732054	7805082	73029	1	23261	uc010nzv.1	-151755	ENSG00000171735	CAMTA1	calmodulin binding transcription activator 1
chr1	7586500	7586806	307	*	MACS_peak_1370	33.51	Intron (uc001aoi.3/23261, intron 6 of 22)	1	7732054	7805082	73029	1	23261	uc010nzv.1	-145248	ENSG00000171735	CAMTA1	calmodulin binding transcription activator 1
chr1	7586889	7587004	116	*	MACS_peak_1371	22.37	Intron (uc001aoi.3/23261, intron 6 of 22)	1	7732054	7805082	73029	1	23261	uc010nzv.1	-145050	ENSG00000171735	CAMTA1	calmodulin binding transcription activator 1
chr1	7587080	7587246	167	*	MACS_peak_1372	36.45	Intron (uc001aoi.3/23261, intron 6 of 22)	1	7732054	7805082	73029	1	23261	uc010nzv.1	-144808	ENSG00000171735	CAMTA1	calmodulin binding transcription activator 1
chr1	7587374	7587619	246	*	MACS_peak_1373	49.16	Intron (uc001aoi.3/23261, intron 6 of 22)	1	7732054	7805082	73029	1	23261	uc010nzv.1	-144435	ENSG00000171735	CAMTA1	calmodulin binding transcription activator 1
chr1	7594756	7594865	110	*	MACS_peak_1374	27.02	Intron (uc001aoi.3/23261, intron 6 of 22)	1	7732054	7805082	73029	1	23261	uc010nzv.1	-137189	ENSG00000171735	CAMTA1	calmodulin binding transcription activator 1
chr1	7594871	7594985	115	*	MACS_peak_1375	32.35	Intron (uc001aoi.3/23261, intron 6 of 22)	1	7732054	7805082	73029	1	23261	uc010nzv.1	-137069	ENSG00000171735	CAMTA1	calmodulin binding transcription activator 1
chr1	7598567	7598716	150	*	MACS_peak_1376	23.37	Intron (uc001aoi.3/23261, intron 6 of 22)	1	7732054	7805082	73029	1	23261	uc010nzv.1	-133338	ENSG00000171735	CAMTA1	calmodulin binding transcription activator 1
chr1	7598918	7599095	178	*	MACS_peak_1377	24.61	Intron (uc001aoi.3/23261, intron 6 of 22)	1	7732054	7805082	73029	1	23261	uc010nzv.1	-132959	ENSG00000171735	CAMTA1	calmodulin binding transcription activator 1
chr1	7599166	7599395	230	*	MACS_peak_1378	20.08	Intron (uc001aoi.3/23261, intron 6 of 22)	1	7732054	7805082	73029	1	23261	uc010nzv.1	-132659	ENSG00000171735	CAMTA1	calmodulin binding transcription activator 1
chr1	7602871	7602947	77	*	MACS_peak_1379	34.12	Intron (uc001aoi.3/23261, intron 6 of 22)	1	7732054	7805082	73029	1	23261	uc010nzv.1	-129107	ENSG00000171735	CAMTA1	calmodulin binding transcription activator 1
chr1	7608625	7608778	154	*	MACS_peak_1380	29.31	Intron (uc001aoi.3/23261, intron 6 of 22)	1	7732054	7805082	73029	1	23261	uc010nzv.1	-123276	ENSG00000171735	CAMTA1	calmodulin binding transcription activator 1
chr1	7611496	7611660	165	*	MACS_peak_1381	21.5	Intron (uc001aoi.3/23261, intron 6 of 22)	1	7732054	7805082	73029	1	23261	uc010nzv.1	-120394	ENSG00000171735	CAMTA1	calmodulin binding transcription activator 1
chr1	7618235	7618348	114	*	MACS_peak_1382	36.59	Intron (uc001aoi.3/23261, intron 6 of 22)	1	7732054	7805082	73029	1	23261	uc010nzv.1	-113706	ENSG00000171735	CAMTA1	calmodulin binding transcription activator 1
chr1	7620293	7620410	118	*	MACS_peak_1383	27.72	Intron (uc001aoi.3/23261, intron 6 of 22)	1	7732054	7805082	73029	1	23261	uc010nzv.1	-111644	ENSG00000171735	CAMTA1	calmodulin binding transcription activator 1
chr1	7625262	7625402	141	*	MACS_peak_1384	29.9	Intron (uc001aoi.3/23261, intron 6 of 22)	1	7732054	7805082	73029	1	23261	uc010nzv.1	-106652	ENSG00000171735	CAMTA1	calmodulin binding transcription activator 1
chr1	7626199	7626317	119	*	MACS_peak_1385	33	Intron (uc001aoi.3/23261, intron 6 of 22)	1	7732054	7805082	73029	1	23261	uc010nzv.1	-105737	ENSG00000171735	CAMTA1	calmodulin binding transcription activator 1
chr1	7628233	7628713	481	*	MACS_peak_1386	442.4	Intron (uc001aoi.3/23261, intron 6 of 22)	1	7732054	7805082	73029	1	23261	uc010nzv.1	-103341	ENSG00000171735	CAMTA1	calmodulin binding transcription activator 1
chr1	7628830	7628958	129	*	MACS_peak_1387	560.18	Intron (uc001aoi.3/23261, intron 6 of 22)	1	7732054	7805082	73029	1	23261	uc010nzv.1	-103096	ENSG00000171735	CAMTA1	calmodulin binding transcription activator 1
chr1	7629267	7629496	230	*	MACS_peak_1388	159.81	Intron (uc001aoi.3/23261, intron 6 of 22)	1	7732054	7805082	73029	1	23261	uc010nzv.1	-102558	ENSG00000171735	CAMTA1	calmodulin binding transcription activator 1
chr1	7633498	7633588	91	*	MACS_peak_1389	34.77	Intron (uc001aoi.3/23261, intron 6 of 22)	1	7732054	7805082	73029	1	23261	uc010nzv.1	-98466	ENSG00000171735	CAMTA1	calmodulin binding transcription activator 1
chr1	7635866	7635991	126	*	MACS_peak_1390	32.86	Intron (uc001aoi.3/23261, intron 6 of 22)	1	7732054	7805082	73029	1	23261	uc010nzv.1	-96063	ENSG00000171735	CAMTA1	calmodulin binding transcription activator 1
chr1	7639020	7639141	122	*	MACS_peak_1391	40.48	Intron (uc001aoi.3/23261, intron 6 of 22)	1	7732054	7805082	73029	1	23261	uc010nzv.1	-92913	ENSG00000171735	CAMTA1	calmodulin binding transcription activator 1
chr1	7646139	7646293	155	*	MACS_peak_1392	39.42	Intron (uc001aoi.3/23261, intron 6 of 22)	1	7732054	7805082	73029	1	23261	uc010nzv.1	-85761	ENSG00000171735	CAMTA1	calmodulin binding transcription activator 1
chr1	7648107	7648254	148	*	MACS_peak_1393	39.17	Intron (uc001aoi.3/23261, intron 6 of 22)	1	7732054	7805082	73029	1	23261	uc010nzv.1	-83800	ENSG00000171735	CAMTA1	calmodulin binding transcription activator 1
chr1	7648768	7648915	148	*	MACS_peak_1394	40.08	Intron (uc001aoi.3/23261, intron 6 of 22)	1	7732054	7805082	73029	1	23261	uc010nzv.1	-83139	ENSG00000171735	CAMTA1	calmodulin binding transcription activator 1
chr1	7650022	7650174	153	*	MACS_peak_1395	28.98	Intron (uc001aoi.3/23261, intron 6 of 22)	1	7732054	7805082	73029	1	23261	uc010nzv.1	-81880	ENSG00000171735	CAMTA1	calmodulin binding transcription activator 1
chr1	7650436	7650528	93	*	MACS_peak_1396	32.86	Intron (uc001aoi.3/23261, intron 6 of 22)	1	7732054	7805082	73029	1	23261	uc010nzv.1	-81526	ENSG00000171735	CAMTA1	calmodulin binding transcription activator 1
chr1	7654098	7654170	73	*	MACS_peak_1397	35.91	Intron (uc001aoi.3/23261, intron 6 of 22)	1	7732054	7805082	73029	1	23261	uc010nzv.1	-77884	ENSG00000171735	CAMTA1	calmodulin binding transcription activator 1
chr1	7654390	7654568	179	*	MACS_peak_1398	63.7	Intron (uc001aoi.3/23261, intron 6 of 22)	1	7732054	7805082	73029	1	23261	uc010nzv.1	-77486	ENSG00000171735	CAMTA1	calmodulin binding transcription activator 1
chr1	7654605	7654905	301	*	MACS_peak_1399	71.38	Intron (uc001aoi.3/23261, intron 6 of 22)	1	7732054	7805082	73029	1	23261	uc010nzv.1	-77149	ENSG00000171735	CAMTA1	calmodulin binding transcription activator 1
chr1	7676498	7676822	325	*	MACS_peak_1400	98.27	Intron (uc001aoi.3/23261, intron 6 of 22)	1	7732054	7805082	73029	1	23261	uc010nzv.1	-55232	ENSG00000171735	CAMTA1	calmodulin binding transcription activator 1
chr1	7677310	7677445	136	*	MACS_peak_1401	32.99	Intron (uc001aoi.3/23261, intron 6 of 22)	1	7732054	7805082	73029	1	23261	uc010nzv.1	-54609	ENSG00000171735	CAMTA1	calmodulin binding transcription activator 1
chr1	7677639	7677750	112	*	MACS_peak_1402	40.05	Intron (uc001aoi.3/23261, intron 6 of 22)	1	7732054	7805082	73029	1	23261	uc010nzv.1	-54304	ENSG00000171735	CAMTA1	calmodulin binding transcription activator 1
chr1	7685449	7685546	98	*	MACS_peak_1403	28.27	Intron (uc001aoi.3/23261, intron 6 of 22)	1	7732054	7805082	73029	1	23261	uc010nzv.1	-46508	ENSG00000171735	CAMTA1	calmodulin binding transcription activator 1
chr1	7688879	7688988	110	*	MACS_peak_1404	25.87	Intron (uc001aoi.3/23261, intron 6 of 22)	1	7732054	7805082	73029	1	23261	uc010nzv.1	-43066	ENSG00000171735	CAMTA1	calmodulin binding transcription activator 1
chr1	7691002	7691155	154	*	MACS_peak_1405	32.26	Intron (uc001aoi.3/23261, intron 6 of 22)	1	7732054	7805082	73029	1	23261	uc010nzv.1	-40899	ENSG00000171735	CAMTA1	calmodulin binding transcription activator 1
chr1	7691231	7691422	192	*	MACS_peak_1406	39.25	Intron (uc001aoi.3/23261, intron 6 of 22)	1	7732054	7805082	73029	1	23261	uc010nzv.1	-40632	ENSG00000171735	CAMTA1	calmodulin binding transcription activator 1
chr1	7694418	7694542	125	*	MACS_peak_1407	44.27	Intron (uc001aoi.3/23261, intron 6 of 22)	1	7732054	7805082	73029	1	23261	uc010nzv.1	-37512	ENSG00000171735	CAMTA1	calmodulin binding transcription activator 1
chr1	7696965	7697091	127	*	MACS_peak_1408	41.8	Intron (uc001aoi.3/23261, intron 6 of 22)	1	7732054	7805082	73029	1	23261	uc010nzv.1	-34963	ENSG00000171735	CAMTA1	calmodulin binding transcription activator 1
chr1	7697120	7697298	179	*	MACS_peak_1409	35.39	Intron (uc001aoi.3/23261, intron 6 of 22)	1	7732054	7805082	73029	1	23261	uc010nzv.1	-34756	ENSG00000171735	CAMTA1	calmodulin binding transcription activator 1
chr1	7701318	7701478	161	*	MACS_peak_1410	21.48	Intron (uc001aoi.3/23261, intron 7 of 22)	1	7732054	7805082	73029	1	23261	uc010nzv.1	-30576	ENSG00000171735	CAMTA1	calmodulin binding transcription activator 1
chr1	7701509	7701642	134	*	MACS_peak_1411	24.25	Intron (uc001aoi.3/23261, intron 7 of 22)	1	7732054	7805082	73029	1	23261	uc010nzv.1	-30412	ENSG00000171735	CAMTA1	calmodulin binding transcription activator 1
chr1	7701855	7701984	130	*	MACS_peak_1412	28.84	Intron (uc001aoi.3/23261, intron 7 of 22)	1	7732054	7805082	73029	1	23261	uc010nzv.1	-30070	ENSG00000171735	CAMTA1	calmodulin binding transcription activator 1
chr1	7702167	7702356	190	*	MACS_peak_1413	30.52	Intron (uc001aoi.3/23261, intron 7 of 22)	1	7732054	7805082	73029	1	23261	uc010nzv.1	-29698	ENSG00000171735	CAMTA1	calmodulin binding transcription activator 1
chr1	7708375	7708529	155	*	MACS_peak_1414	21.16	Intron (uc001aoi.3/23261, intron 7 of 22)	1	7732054	7805082	73029	1	23261	uc010nzv.1	-23525	ENSG00000171735	CAMTA1	calmodulin binding transcription activator 1
chr1	7714923	7715084	162	*	MACS_peak_1415	28.85	Intron (uc001aoi.3/23261, intron 7 of 22)	1	7732054	7805082	73029	1	23261	uc010nzv.1	-16970	ENSG00000171735	CAMTA1	calmodulin binding transcription activator 1
chr1	7715201	7715341	141	*	MACS_peak_1416	42.07	Intron (uc001aoi.3/23261, intron 7 of 22)	1	7732054	7805082	73029	1	23261	uc010nzv.1	-16713	ENSG00000171735	CAMTA1	calmodulin binding transcription activator 1
chr1	7719686	7719911	226	*	MACS_peak_1417	33.43	Intron (uc001aoi.3/23261, intron 7 of 22)	1	7732054	7805082	73029	1	23261	uc010nzv.1	-12143	ENSG00000171735	CAMTA1	calmodulin binding transcription activator 1
chr1	7721030	7721130	101	*	MACS_peak_1418	29.65	Intron (uc001aoi.3/23261, intron 7 of 22)	1	7732054	7805082	73029	1	23261	uc010nzv.1	-10924	ENSG00000171735	CAMTA1	calmodulin binding transcription activator 1
chr1	7721723	7721828	106	*	MACS_peak_1419	42.21	Exon (uc001aoi.3/23261, exon 8 of 23)	1	7732054	7805082	73029	1	23261	uc010nzv.1	-10226	ENSG00000171735	CAMTA1	calmodulin binding transcription activator 1
chr1	7725240	7725317	78	*	MACS_peak_1420	32.86	Exon (uc001aoi.3/23261, exon 9 of 23)	1	7732054	7805082	73029	1	23261	uc010nzv.1	-6737	ENSG00000171735	CAMTA1	calmodulin binding transcription activator 1
chr1	7728441	7728526	86	*	MACS_peak_1421	62.2	Intron (uc001aoi.3/23261, intron 9 of 22)	1	7732054	7805082	73029	1	23261	uc010nzv.1	-3528	ENSG00000171735	CAMTA1	calmodulin binding transcription activator 1
chr1	7728957	7729191	235	*	MACS_peak_1422	39.46	Promoter (2-3kb)	1	7732054	7805082	73029	1	23261	uc010nzv.1	-2863	ENSG00000171735	CAMTA1	calmodulin binding transcription activator 1
chr1	7730353	7730490	138	*	MACS_peak_1423	25.64	Promoter (1-2kb)	1	7732054	7805082	73029	1	23261	uc010nzv.1	-1564	ENSG00000171735	CAMTA1	calmodulin binding transcription activator 1
chr1	7730953	7731049	97	*	MACS_peak_1424	23.53	Promoter (1-2kb)	1	7732054	7805082	73029	1	23261	uc010nzv.1	-1005	ENSG00000171735	CAMTA1	calmodulin binding transcription activator 1
chr1	7737962	7738201	240	*	MACS_peak_1425	22.49	Promoter (1-2kb)	1	7740148	7829766	89619	1	23261	uc001aok.4	-1947	ENSG00000171735	CAMTA1	calmodulin binding transcription activator 1
chr1	7738927	7739048	122	*	MACS_peak_1426	27.73	Promoter (1-2kb)	1	7740148	7829766	89619	1	23261	uc001aok.4	-1100	ENSG00000171735	CAMTA1	calmodulin binding transcription activator 1
chr1	7742287	7742509	223	*	MACS_peak_1427	24.09	Promoter (2-3kb)	1	7740148	7829766	89619	1	23261	uc001aok.4	2139	ENSG00000171735	CAMTA1	calmodulin binding transcription activator 1
chr1	7745388	7745611	224	*	MACS_peak_1428	23.19	Intron (uc001aoi.3/23261, intron 11 of 22)	1	7740148	7829766	89619	1	23261	uc001aok.4	5240	ENSG00000171735	CAMTA1	calmodulin binding transcription activator 1
chr1	7746882	7746994	113	*	MACS_peak_1429	21.91	Intron (uc001aoi.3/23261, intron 11 of 22)	1	7740148	7829766	89619	1	23261	uc001aok.4	6734	ENSG00000171735	CAMTA1	calmodulin binding transcription activator 1
chr1	7747390	7747519	130	*	MACS_peak_1430	23.58	Intron (uc001aoi.3/23261, intron 11 of 22)	1	7740148	7829766	89619	1	23261	uc001aok.4	7242	ENSG00000171735	CAMTA1	calmodulin binding transcription activator 1
chr1	7752139	7752270	132	*	MACS_peak_1431	42.91	Intron (uc001aoi.3/23261, intron 11 of 22)	1	7740148	7829766	89619	1	23261	uc001aok.4	11991	ENSG00000171735	CAMTA1	calmodulin binding transcription activator 1
chr1	7754638	7754789	152	*	MACS_peak_1432	29.08	Intron (uc001aoi.3/23261, intron 11 of 22)	1	7740148	7829766	89619	1	23261	uc001aok.4	14490	ENSG00000171735	CAMTA1	calmodulin binding transcription activator 1
chr1	7779883	7779950	68	*	MACS_peak_1433	49.53	Intron (uc001aoi.3/23261, intron 11 of 22)	1	7796404	7829766	33363	1	23261	uc001aoj.3	-16454	ENSG00000171735	CAMTA1	calmodulin binding transcription activator 1
chr1	7785961	7786075	115	*	MACS_peak_1434	22.16	Intron (uc001aoi.3/23261, intron 11 of 22)	1	7796404	7829766	33363	1	23261	uc001aoj.3	-10329	ENSG00000171735	CAMTA1	calmodulin binding transcription activator 1
chr1	7826622	7826694	73	*	MACS_peak_1435	50.75	3' UTR	1	7831329	7841492	10164	1	9341	uc001aol.3	-4635	ENSG00000049245	VAMP3	vesicle associated membrane protein 3
chr1	7842230	7842391	162	*	MACS_peak_1436	24.47	Promoter (1-2kb)	1	7844380	7864018	19639	1	8863	uc001aon.3	-1989	ENSG00000049246	PER3	period circadian regulator 3
chr1	7842471	7842629	159	*	MACS_peak_1437	22.16	Promoter (1-2kb)	1	7844380	7864018	19639	1	8863	uc001aon.3	-1751	ENSG00000049246	PER3	period circadian regulator 3
chr1	7843294	7843431	138	*	MACS_peak_1438	25.64	Promoter (<=1kb)	1	7844380	7864018	19639	1	8863	uc001aon.3	-949	ENSG00000049246	PER3	period circadian regulator 3
chr1	7845044	7845131	88	*	MACS_peak_1439	41.24	Promoter (<=1kb)	1	7844714	7905237	60524	1	8863	uc010nzw.2	330	ENSG00000049246	PER3	period circadian regulator 3
chr1	7871736	7871809	74	*	MACS_peak_1440	61.14	Intron (uc009vmg.1/8863, intron 13 of 18)	1	7844714	7905237	60524	1	8863	uc010nzw.2	27022	ENSG00000049246	PER3	period circadian regulator 3
chr1	7899995	7900151	157	*	MACS_peak_1441	40.53	Intron (uc001aoo.3/8863, intron 20 of 20)	1	7907672	7913178	5507	2	10911	uc001aor.3	13027	ENSG00000049247	UTS2	urotensin 2
chr1	7916230	7916350	121	*	MACS_peak_1442	57.61	Promoter (2-3kb)	1	7907672	7913565	5894	2	10911	uc001aos.3	-2665	ENSG00000049247	UTS2	urotensin 2
chr1	7919390	7919522	133	*	MACS_peak_1443	31.99	Intron (uc001aoq.3/10911, intron 1 of 7)	1	7907672	7913565	5894	2	10911	uc001aos.3	-5825	ENSG00000049247	UTS2	urotensin 2
chr1	7919652	7919844	193	*	MACS_peak_1444	26.19	Intron (uc001aoq.3/10911, intron 1 of 7)	1	7907672	7913565	5894	2	10911	uc001aos.3	-6087	ENSG00000049247	UTS2	urotensin 2
chr1	7920248	7920590	343	*	MACS_peak_1445	57.21	Intron (uc001aoq.3/10911, intron 1 of 7)	1	7907672	7913565	5894	2	10911	uc001aos.3	-6683	ENSG00000049247	UTS2	urotensin 2
chr1	7923030	7923190	161	*	MACS_peak_1446	134.63	Intron (uc001aoq.3/10911, intron 1 of 7)	1	7907672	7913565	5894	2	10911	uc001aos.3	-9465	ENSG00000049247	UTS2	urotensin 2
chr1	7926608	7926769	162	*	MACS_peak_1447	25.36	Intron (uc001aoq.3/10911, intron 1 of 7)	1	7907672	7913565	5894	2	10911	uc001aos.3	-13043	ENSG00000049247	UTS2	urotensin 2
chr1	7928620	7928736	117	*	MACS_peak_1448	36.24	Intron (uc001aoq.3/10911, intron 1 of 7)	1	7907672	7913565	5894	2	10911	uc001aos.3	-15055	ENSG00000049247	UTS2	urotensin 2
chr1	7928847	7929000	154	*	MACS_peak_1449	24.68	Intron (uc001aoq.3/10911, intron 1 of 7)	1	7907672	7913565	5894	2	10911	uc001aos.3	-15282	ENSG00000049247	UTS2	urotensin 2
chr1	7977102	7977269	168	*	MACS_peak_1450	23.19	3' UTR	1	7903143	7973294	70152	2	10911	uc001aoq.3	-3808	ENSG00000049247	UTS2	urotensin 2
chr1	7992695	7992900	206	*	MACS_peak_1451	189.96	Intron (uc001aot.3/3604, intron 8 of 8)	1	7975931	8003225	27295	2	3604	uc001aot.3	10325	ENSG00000049249	TNFRSF9	TNF receptor superfamily member 9
chr1	8030487	8030597	111	*	MACS_peak_1452	35.18	Intron (uc001aou.4/11315, intron 4 of 6)	1	8021714	8045342	23629	1	11315	uc001aox.4	8773	ENSG00000116288	PARK7	Parkinsonism associated deglycase
chr1	8032464	8032548	85	*	MACS_peak_1453	61.84	Intron (uc001aou.4/11315, intron 5 of 6)	1	8021714	8045342	23629	1	11315	uc001aox.4	10750	ENSG00000116288	PARK7	Parkinsonism associated deglycase
chr1	8050535	8050745	211	*	MACS_peak_1454	102.73	Distal Intergenic	1	8073487	8075752	2266	2	54206	uc001apa.1	25007	ENSG00000116285	ERRFI1	ERBB receptor feedback inhibitor 1
chr1	8055147	8055245	99	*	MACS_peak_1455	42.52	Distal Intergenic	1	8073487	8075752	2266	2	54206	uc001apa.1	20507	ENSG00000116285	ERRFI1	ERBB receptor feedback inhibitor 1
chr1	8062625	8062757	133	*	MACS_peak_1456	27.67	Distal Intergenic	1	8073487	8075752	2266	2	54206	uc001apa.1	12995	ENSG00000116285	ERRFI1	ERBB receptor feedback inhibitor 1
chr1	8079880	8080025	146	*	MACS_peak_1457	32.99	Intron (uc001aoz.3/54206, intron 1 of 3)	1	8073487	8075752	2266	2	54206	uc001apa.1	-4128	ENSG00000116285	ERRFI1	ERBB receptor feedback inhibitor 1
chr1	8085650	8085940	291	*	MACS_peak_1458	24.98	Promoter (<=1kb)	1	8071779	8086393	14615	2	54206	uc001aoz.3	453	ENSG00000116285	ERRFI1	ERBB receptor feedback inhibitor 1
chr1	8087341	8087641	301	*	MACS_peak_1459	46.55	Promoter (<=1kb)	1	8071779	8086393	14615	2	54206	uc001aoz.3	-948	ENSG00000116285	ERRFI1	ERBB receptor feedback inhibitor 1
chr1	8091548	8091652	105	*	MACS_peak_1460	28.4	Distal Intergenic	1	8071779	8086393	14615	2	54206	uc001aoz.3	-5155	ENSG00000116285	ERRFI1	ERBB receptor feedback inhibitor 1
chr1	8100679	8100824	146	*	MACS_peak_1461	46.9	Distal Intergenic	1	8071779	8086393	14615	2	54206	uc001aoz.3	-14286	ENSG00000116285	ERRFI1	ERBB receptor feedback inhibitor 1
chr1	8103136	8103210	75	*	MACS_peak_1462	154.48	Distal Intergenic	1	8071779	8086393	14615	2	54206	uc001aoz.3	-16743	ENSG00000116285	ERRFI1	ERBB receptor feedback inhibitor 1
chr1	8103853	8104052	200	*	MACS_peak_1463	57.59	Distal Intergenic	1	8071779	8086393	14615	2	54206	uc001aoz.3	-17460	ENSG00000116285	ERRFI1	ERBB receptor feedback inhibitor 1
chr1	8107720	8108016	297	*	MACS_peak_1464	80.44	Distal Intergenic	1	8071779	8086393	14615	2	54206	uc001aoz.3	-21327	ENSG00000116285	ERRFI1	ERBB receptor feedback inhibitor 1
chr1	8121991	8122121	131	*	MACS_peak_1465	47.89	Distal Intergenic	1	8071779	8086393	14615	2	54206	uc001aoz.3	-35598	ENSG00000116285	ERRFI1	ERBB receptor feedback inhibitor 1
chr1	8128512	8128635	124	*	MACS_peak_1466	38.37	Distal Intergenic	1	8071779	8086393	14615	2	54206	uc001aoz.3	-42119	ENSG00000116285	ERRFI1	ERBB receptor feedback inhibitor 1
chr1	8130727	8130839	113	*	MACS_peak_1467	36.34	Distal Intergenic	1	8071779	8086393	14615	2	54206	uc001aoz.3	-44334	ENSG00000116285	ERRFI1	ERBB receptor feedback inhibitor 1
chr1	8135406	8135501	96	*	MACS_peak_1468	27.81	Distal Intergenic	1	8071779	8086393	14615	2	54206	uc001aoz.3	-49013	ENSG00000116285	ERRFI1	ERBB receptor feedback inhibitor 1
chr1	8137877	8138115	239	*	MACS_peak_1469	44.37	Distal Intergenic	1	8071779	8086393	14615	2	54206	uc001aoz.3	-51484	ENSG00000116285	ERRFI1	ERBB receptor feedback inhibitor 1
chr1	8138198	8138542	345	*	MACS_peak_1470	47.34	Distal Intergenic	1	8071779	8086393	14615	2	54206	uc001aoz.3	-51805	ENSG00000116285	ERRFI1	ERBB receptor feedback inhibitor 1
chr1	8138575	8138734	160	*	MACS_peak_1471	40.08	Distal Intergenic	1	8071779	8086393	14615	2	54206	uc001aoz.3	-52182	ENSG00000116285	ERRFI1	ERBB receptor feedback inhibitor 1
chr1	8142459	8142618	160	*	MACS_peak_1472	29.04	Distal Intergenic	1	8071779	8086393	14615	2	54206	uc001aoz.3	-56066	ENSG00000116285	ERRFI1	ERBB receptor feedback inhibitor 1
chr1	8157635	8157793	159	*	MACS_peak_1473	42.93	Distal Intergenic	1	8071779	8086393	14615	2	54206	uc001aoz.3	-71242	ENSG00000116285	ERRFI1	ERBB receptor feedback inhibitor 1
chr1	8182836	8182940	105	*	MACS_peak_1474	25.32	Distal Intergenic	1	8071779	8086393	14615	2	54206	uc001aoz.3	-96443	ENSG00000116285	ERRFI1	ERBB receptor feedback inhibitor 1
chr1	8183088	8183222	135	*	MACS_peak_1475	21.02	Distal Intergenic	1	8071779	8086393	14615	2	54206	uc001aoz.3	-96695	ENSG00000116285	ERRFI1	ERBB receptor feedback inhibitor 1
chr1	8191135	8191278	144	*	MACS_peak_1476	23.15	Distal Intergenic	1	8071779	8086393	14615	2	54206	uc001aoz.3	-104742	ENSG00000116285	ERRFI1	ERBB receptor feedback inhibitor 1
chr1	8193222	8193647	426	*	MACS_peak_1477	121.19	Distal Intergenic	1	8071779	8086393	14615	2	54206	uc001aoz.3	-106829	ENSG00000116285	ERRFI1	ERBB receptor feedback inhibitor 1
chr1	8197905	8198030	126	*	MACS_peak_1478	24.06	Distal Intergenic	1	8071779	8086393	14615	2	54206	uc001aoz.3	-111512	ENSG00000116285	ERRFI1	ERBB receptor feedback inhibitor 1
chr1	8200484	8200607	124	*	MACS_peak_1479	22.16	Distal Intergenic	1	8071779	8086393	14615	2	54206	uc001aoz.3	-114091	ENSG00000116285	ERRFI1	ERBB receptor feedback inhibitor 1
chr1	8208959	8209089	131	*	MACS_peak_1480	32.23	Distal Intergenic	1	8071779	8086393	14615	2	54206	uc001aoz.3	-122566	ENSG00000116285	ERRFI1	ERBB receptor feedback inhibitor 1
chr1	8214838	8214965	128	*	MACS_peak_1481	30.74	Distal Intergenic	1	8071779	8086393	14615	2	54206	uc001aoz.3	-128445	ENSG00000116285	ERRFI1	ERBB receptor feedback inhibitor 1
chr1	8217747	8217907	161	*	MACS_peak_1482	27.27	Distal Intergenic	1	8071779	8086393	14615	2	54206	uc001aoz.3	-131354	ENSG00000116285	ERRFI1	ERBB receptor feedback inhibitor 1
chr1	8227561	8227622	62	*	MACS_peak_1483	47.64	Distal Intergenic	1	8071779	8086393	14615	2	54206	uc001aoz.3	-141168	ENSG00000116285	ERRFI1	ERBB receptor feedback inhibitor 1
chr1	8230424	8230515	92	*	MACS_peak_1484	20.48	Distal Intergenic	1	8071779	8086393	14615	2	54206	uc001aoz.3	-144031	ENSG00000116285	ERRFI1	ERBB receptor feedback inhibitor 1
chr1	8234609	8234717	109	*	MACS_peak_1485	21.24	Distal Intergenic	1	8071779	8086393	14615	2	54206	uc001aoz.3	-148216	ENSG00000116285	ERRFI1	ERBB receptor feedback inhibitor 1
chr1	8251477	8251571	95	*	MACS_peak_1486	35.39	Distal Intergenic	1	8384390	8404227	19838	1	50651	uc001apb.3	-132819	ENSG00000162426	SLC45A1	solute carrier family 45 member 1
chr1	8254374	8254437	64	*	MACS_peak_1487	45.68	Distal Intergenic	1	8384390	8404227	19838	1	50651	uc001apb.3	-129953	ENSG00000162426	SLC45A1	solute carrier family 45 member 1
chr1	8254659	8254869	211	*	MACS_peak_1488	39.08	Distal Intergenic	1	8384390	8404227	19838	1	50651	uc001apb.3	-129521	ENSG00000162426	SLC45A1	solute carrier family 45 member 1
chr1	8255050	8255142	93	*	MACS_peak_1489	36.34	Distal Intergenic	1	8384390	8404227	19838	1	50651	uc001apb.3	-129248	ENSG00000162426	SLC45A1	solute carrier family 45 member 1
chr1	8260504	8260711	208	*	MACS_peak_1490	27.25	Distal Intergenic	1	8384390	8404227	19838	1	50651	uc001apb.3	-123679	ENSG00000162426	SLC45A1	solute carrier family 45 member 1
chr1	8261523	8261770	248	*	MACS_peak_1491	55.07	Distal Intergenic	1	8384390	8404227	19838	1	50651	uc001apb.3	-122620	ENSG00000162426	SLC45A1	solute carrier family 45 member 1
chr1	8264556	8264664	109	*	MACS_peak_1492	24.3	Distal Intergenic	1	8384390	8404227	19838	1	50651	uc001apb.3	-119726	ENSG00000162426	SLC45A1	solute carrier family 45 member 1
chr1	8264728	8264817	90	*	MACS_peak_1493	24.11	Distal Intergenic	1	8384390	8404227	19838	1	50651	uc001apb.3	-119573	ENSG00000162426	SLC45A1	solute carrier family 45 member 1
chr1	8271130	8271269	140	*	MACS_peak_1494	26.38	Distal Intergenic	1	8384390	8404227	19838	1	50651	uc001apb.3	-113121	ENSG00000162426	SLC45A1	solute carrier family 45 member 1
chr1	8272178	8272462	285	*	MACS_peak_1495	21.23	Distal Intergenic	1	8384390	8404227	19838	1	50651	uc001apb.3	-111928	ENSG00000162426	SLC45A1	solute carrier family 45 member 1
chr1	8286798	8287182	385	*	MACS_peak_1496	63.89	Distal Intergenic	1	8384390	8404227	19838	1	50651	uc001apb.3	-97208	ENSG00000162426	SLC45A1	solute carrier family 45 member 1
chr1	8296446	8296541	96	*	MACS_peak_1497	86.62	Distal Intergenic	1	8384390	8404227	19838	1	50651	uc001apb.3	-87849	ENSG00000162426	SLC45A1	solute carrier family 45 member 1
chr1	8311733	8311886	154	*	MACS_peak_1498	22.16	Distal Intergenic	1	8384390	8404227	19838	1	50651	uc001apb.3	-72504	ENSG00000162426	SLC45A1	solute carrier family 45 member 1
chr1	8315447	8315555	109	*	MACS_peak_1499	89.56	Distal Intergenic	1	8384390	8404227	19838	1	50651	uc001apb.3	-68835	ENSG00000162426	SLC45A1	solute carrier family 45 member 1
chr1	8319304	8319486	183	*	MACS_peak_1500	37.76	Distal Intergenic	1	8384390	8404227	19838	1	50651	uc001apb.3	-64904	ENSG00000162426	SLC45A1	solute carrier family 45 member 1
chr1	8320155	8320391	237	*	MACS_peak_1501	40.83	Distal Intergenic	1	8384390	8404227	19838	1	50651	uc001apb.3	-63999	ENSG00000162426	SLC45A1	solute carrier family 45 member 1
chr1	8332074	8332177	104	*	MACS_peak_1502	28.27	Distal Intergenic	1	8384390	8404227	19838	1	50651	uc001apb.3	-52213	ENSG00000162426	SLC45A1	solute carrier family 45 member 1
chr1	8336930	8337010	81	*	MACS_peak_1503	39.89	Distal Intergenic	1	8384390	8404227	19838	1	50651	uc001apb.3	-47380	ENSG00000162426	SLC45A1	solute carrier family 45 member 1
chr1	8364572	8364713	142	*	MACS_peak_1504	30.94	Distal Intergenic	1	8384390	8404227	19838	1	50651	uc001apb.3	-19677	ENSG00000162426	SLC45A1	solute carrier family 45 member 1
chr1	8371092	8371216	125	*	MACS_peak_1505	34.25	Distal Intergenic	1	8384390	8404227	19838	1	50651	uc001apb.3	-13174	ENSG00000162426	SLC45A1	solute carrier family 45 member 1
chr1	8377229	8377469	241	*	MACS_peak_1506	34.22	Distal Intergenic	1	8384390	8404227	19838	1	50651	uc001apb.3	-6921	ENSG00000162426	SLC45A1	solute carrier family 45 member 1
chr1	8380673	8380823	151	*	MACS_peak_1507	157.86	Distal Intergenic	1	8384390	8404227	19838	1	50651	uc001apb.3	-3567	ENSG00000162426	SLC45A1	solute carrier family 45 member 1
chr1	8382313	8382426	114	*	MACS_peak_1508	84	Promoter (1-2kb)	1	8384390	8404227	19838	1	50651	uc001apb.3	-1964	ENSG00000162426	SLC45A1	solute carrier family 45 member 1
chr1	8389957	8390060	104	*	MACS_peak_1509	25.87	Promoter (<=1kb)	1	8390198	8404227	14030	1	50651	uc001apc.3	-138	ENSG00000162426	SLC45A1	solute carrier family 45 member 1
chr1	8395770	8395940	171	*	MACS_peak_1510	37.62	Intron (uc001apb.3/50651, intron 5 of 7)	1	8390198	8404227	14030	1	50651	uc001apc.3	5572	ENSG00000162426	SLC45A1	solute carrier family 45 member 1
chr1	8397865	8398002	138	*	MACS_peak_1511	27.09	Exon (uc001apb.3/50651, exon 6 of 8)	1	8390198	8404227	14030	1	50651	uc001apc.3	7667	ENSG00000162426	SLC45A1	solute carrier family 45 member 1
chr1	8399123	8399232	110	*	MACS_peak_1512	25.11	Intron (uc001apb.3/50651, intron 6 of 7)	1	8390198	8404227	14030	1	50651	uc001apc.3	8925	ENSG00000162426	SLC45A1	solute carrier family 45 member 1
chr1	8404437	8404530	94	*	MACS_peak_1513	22.99	Downstream (<=300bp)	1	8390198	8404227	14030	1	50651	uc001apc.3	14239	ENSG00000162426	SLC45A1	solute carrier family 45 member 1
chr1	8407728	8408006	279	*	MACS_peak_1514	32.85	Distal Intergenic	1	8390198	8404227	14030	1	50651	uc001apc.3	17530	ENSG00000162426	SLC45A1	solute carrier family 45 member 1
chr1	8415352	8415599	248	*	MACS_peak_1515	23.19	Exon (uc001apd.3/473, exon 12 of 13)	1	8390198	8404227	14030	1	50651	uc001apc.3	25154	ENSG00000162426	SLC45A1	solute carrier family 45 member 1
chr1	8421429	8421656	228	*	MACS_peak_1516	37.03	Exon (uc001apd.3/473, exon 8 of 13)	1	8390198	8404227	14030	1	50651	uc001apc.3	31231	ENSG00000162426	SLC45A1	solute carrier family 45 member 1
chr1	8421709	8421785	77	*	MACS_peak_1517	42.21	Intron (uc001apd.3/473, intron 7 of 12)	1	8390198	8404227	14030	1	50651	uc001apc.3	31511	ENSG00000162426	SLC45A1	solute carrier family 45 member 1
chr1	8423873	8424282	410	*	MACS_peak_1518	152.67	5' UTR	1	8390198	8404227	14030	1	50651	uc001apc.3	33675	ENSG00000162426	SLC45A1	solute carrier family 45 member 1
chr1	8427714	8427832	119	*	MACS_peak_1519	32.99	Intron (uc001apd.3/473, intron 2 of 12)	1	8390198	8404227	14030	1	50651	uc001apc.3	37516	ENSG00000162426	SLC45A1	solute carrier family 45 member 1
chr1	8429857	8430003	147	*	MACS_peak_1520	21.24	Intron (uc001apd.3/473, intron 2 of 12)	1	8390198	8404227	14030	1	50651	uc001apc.3	39659	ENSG00000162426	SLC45A1	solute carrier family 45 member 1
chr1	8434057	8434311	255	*	MACS_peak_1521	39.08	Intron (uc001apd.3/473, intron 2 of 12)	1	8390198	8404227	14030	1	50651	uc001apc.3	43859	ENSG00000162426	SLC45A1	solute carrier family 45 member 1
chr1	8434480	8434626	147	*	MACS_peak_1522	20.49	Intron (uc001apd.3/473, intron 2 of 12)	1	8390198	8404227	14030	1	50651	uc001apc.3	44282	ENSG00000162426	SLC45A1	solute carrier family 45 member 1
chr1	8438269	8438401	133	*	MACS_peak_1523	49.87	Intron (uc001apd.3/473, intron 2 of 12)	1	8412464	8483747	71284	2	473	uc001apd.3	45346	ENSG00000142599	RERE	arginine-glutamic acid dipeptide repeats
chr1	8439313	8439554	242	*	MACS_peak_1524	44.01	Intron (uc001apd.3/473, intron 2 of 12)	1	8412464	8483747	71284	2	473	uc001apd.3	44193	ENSG00000142599	RERE	arginine-glutamic acid dipeptide repeats
chr1	8442150	8442366	217	*	MACS_peak_1525	25.77	Intron (uc001apd.3/473, intron 2 of 12)	1	8412464	8483747	71284	2	473	uc001apd.3	41381	ENSG00000142599	RERE	arginine-glutamic acid dipeptide repeats
chr1	8444889	8445110	222	*	MACS_peak_1526	30.74	Intron (uc001apd.3/473, intron 2 of 12)	1	8412464	8483747	71284	2	473	uc001apd.3	38637	ENSG00000142599	RERE	arginine-glutamic acid dipeptide repeats
chr1	8523710	8523850	141	*	MACS_peak_1527	22.16	Intron (uc001ape.3/473, intron 12 of 23)	1	8412464	8483747	71284	2	473	uc001apd.3	-39963	ENSG00000142599	RERE	arginine-glutamic acid dipeptide repeats
chr1	8524388	8524793	406	*	MACS_peak_1528	68.64	Intron (uc001ape.3/473, intron 12 of 23)	1	8412464	8483747	71284	2	473	uc001apd.3	-40641	ENSG00000142599	RERE	arginine-glutamic acid dipeptide repeats
chr1	8624860	8624935	76	*	MACS_peak_1529	76.89	Intron (uc001ape.3/473, intron 5 of 23)	1	8420172	8585844	165673	2	473	uc010nzx.1	-39016	ENSG00000142599	RERE	arginine-glutamic acid dipeptide repeats
chr1	8628220	8628350	131	*	MACS_peak_1530	43.55	Intron (uc001ape.3/473, intron 5 of 23)	1	8420172	8585844	165673	2	473	uc010nzx.1	-42376	ENSG00000142599	RERE	arginine-glutamic acid dipeptide repeats
chr1	8661676	8661855	180	*	MACS_peak_1531	116.14	Intron (uc001ape.3/473, intron 5 of 23)	1	8420172	8585844	165673	2	473	uc010nzx.1	-75832	ENSG00000142599	RERE	arginine-glutamic acid dipeptide repeats
chr1	8665921	8666083	163	*	MACS_peak_1532	46.03	Intron (uc001ape.3/473, intron 5 of 23)	1	8420172	8585844	165673	2	473	uc010nzx.1	-80077	ENSG00000142599	RERE	arginine-glutamic acid dipeptide repeats
chr1	8693474	8693640	167	*	MACS_peak_1533	41.35	Intron (uc001ape.3/473, intron 3 of 23)	1	8420172	8585844	165673	2	473	uc010nzx.1	-107630	ENSG00000142599	RERE	arginine-glutamic acid dipeptide repeats
chr1	8728982	8729151	170	*	MACS_peak_1534	188.69	Intron (uc001ape.3/473, intron 2 of 23)	1	8525030	8813897	288868	2	473	uc001aph.1	84746	ENSG00000142599	RERE	arginine-glutamic acid dipeptide repeats
chr1	8735779	8735858	80	*	MACS_peak_1535	61.14	Intron (uc001ape.3/473, intron 2 of 23)	1	8525030	8813897	288868	2	473	uc001aph.1	78039	ENSG00000142599	RERE	arginine-glutamic acid dipeptide repeats
chr1	8761339	8761420	82	*	MACS_peak_1536	38.22	Intron (uc001ape.3/473, intron 2 of 23)	1	8525030	8813897	288868	2	473	uc001aph.1	52477	ENSG00000142599	RERE	arginine-glutamic acid dipeptide repeats
chr1	8762204	8762421	218	*	MACS_peak_1537	79.05	Intron (uc001ape.3/473, intron 2 of 23)	1	8525030	8813897	288868	2	473	uc001aph.1	51476	ENSG00000142599	RERE	arginine-glutamic acid dipeptide repeats
chr1	8763073	8763286	214	*	MACS_peak_1538	28.77	Intron (uc001ape.3/473, intron 2 of 23)	1	8525030	8813897	288868	2	473	uc001aph.1	50611	ENSG00000142599	RERE	arginine-glutamic acid dipeptide repeats
chr1	8771313	8771523	211	*	MACS_peak_1539	36.66	Intron (uc001ape.3/473, intron 2 of 23)	1	8525030	8813897	288868	2	473	uc001aph.1	42374	ENSG00000142599	RERE	arginine-glutamic acid dipeptide repeats
chr1	8806845	8806995	151	*	MACS_peak_1540	44.48	Intron (uc001ape.3/473, intron 2 of 23)	1	8525030	8813897	288868	2	473	uc001aph.1	6902	ENSG00000142599	RERE	arginine-glutamic acid dipeptide repeats
chr1	8836408	8836484	77	*	MACS_peak_1541	49.53	Intron (uc001ape.3/473, intron 2 of 23)	1	8525030	8813897	288868	2	473	uc001aph.1	-22511	ENSG00000142599	RERE	arginine-glutamic acid dipeptide repeats
chr1	8848906	8849093	188	*	MACS_peak_1542	45.79	Intron (uc001ape.3/473, intron 2 of 23)	1	8412464	8877699	465236	2	473	uc001ape.3	28606	ENSG00000142599	RERE	arginine-glutamic acid dipeptide repeats
chr1	8869035	8869170	136	*	MACS_peak_1543	47.69	Intron (uc001ape.3/473, intron 1 of 23)	1	8412464	8877699	465236	2	473	uc001ape.3	8529	ENSG00000142599	RERE	arginine-glutamic acid dipeptide repeats
chr1	8875874	8875958	85	*	MACS_peak_1544	29.79	Promoter (1-2kb)	1	8412464	8877699	465236	2	473	uc001ape.3	1741	ENSG00000142599	RERE	arginine-glutamic acid dipeptide repeats
chr1	8877179	8877266	88	*	MACS_peak_1545	38.87	Promoter (<=1kb)	1	8412464	8877699	465236	2	473	uc001ape.3	433	ENSG00000142599	RERE	arginine-glutamic acid dipeptide repeats
chr1	8883637	8883789	153	*	MACS_peak_1546	33.33	Distal Intergenic	1	8412464	8877699	465236	2	473	uc001apf.3	-5938	ENSG00000142599	RERE	arginine-glutamic acid dipeptide repeats
chr1	8904057	8904235	179	*	MACS_peak_1547	334.84	Distal Intergenic	1	8412464	8877699	465236	2	473	uc001apf.3	-26358	ENSG00000142599	RERE	arginine-glutamic acid dipeptide repeats
chr1	8905663	8905728	66	*	MACS_peak_1548	52.15	Distal Intergenic	1	8921059	8931635	10577	2	2023	uc001api.2	25907	ENSG00000074800	ENO1	enolase 1
chr1	8918249	8918338	90	*	MACS_peak_1549	25.87	Distal Intergenic	1	8921059	8931635	10577	2	2023	uc001api.2	13297	ENSG00000074800	ENO1	enolase 1
chr1	8926492	8926628	137	*	MACS_peak_1550	23.19	Exon (uc001api.2/2023, exon 4 of 9)	1	8921059	8931635	10577	2	2023	uc001api.2	5007	ENSG00000074800	ENO1	enolase 1
chr1	8931463	8931540	78	*	MACS_peak_1551	34.79	Promoter (<=1kb)	1	8921059	8931635	10577	2	2023	uc001api.2	95	ENSG00000074800	ENO1	enolase 1
chr1	8933499	8933709	211	*	MACS_peak_1552	31.35	Promoter (1-2kb)	1	8921059	8931635	10577	2	2023	uc001api.2	-1864	ENSG00000074800	ENO1	enolase 1
chr1	8933740	8933865	126	*	MACS_peak_1553	47.34	Promoter (2-3kb)	1	8921059	8931635	10577	2	2023	uc001api.2	-2105	ENSG00000074800	ENO1	enolase 1
chr1	8944452	8944552	101	*	MACS_peak_1554	24.8	Distal Intergenic	1	8931006	8939151	8146	2	2023	uc009vmm.3	-5301	ENSG00000074800	ENO1	enolase 1
chr1	8950128	8950378	251	*	MACS_peak_1555	81.58	Distal Intergenic	1	8931006	8939151	8146	2	2023	uc009vmm.3	-10977	ENSG00000074800	ENO1	enolase 1
chr1	8964036	8964291	256	*	MACS_peak_1556	49.17	Distal Intergenic	1	8931006	8939151	8146	2	2023	uc009vmm.3	-24885	ENSG00000074800	ENO1	enolase 1
chr1	8971328	8971523	196	*	MACS_peak_1557	48.4	Distal Intergenic	1	8931006	8939151	8146	2	2023	uc009vmm.3	-32177	ENSG00000074800	ENO1	enolase 1
chr1	8973557	8973835	279	*	MACS_peak_1558	45.39	Distal Intergenic	1	9005893	9012710	6818	1	765	uc021ofu.2	-32058	ENSG00000131686	CA6	carbonic anhydrase 6
chr1	8996489	8996558	70	*	MACS_peak_1559	50.44	Distal Intergenic	1	9005893	9012710	6818	1	765	uc021ofu.2	-9335	ENSG00000131686	CA6	carbonic anhydrase 6
chr1	9007264	9007455	192	*	MACS_peak_1560	31.92	Promoter (1-2kb)	1	9005893	9035148	29256	1	765	uc031pld.1	1371	ENSG00000131686	CA6	carbonic anhydrase 6
chr1	9007701	9007856	156	*	MACS_peak_1561	38.12	Promoter (1-2kb)	1	9005893	9035148	29256	1	765	uc031pld.1	1808	ENSG00000131686	CA6	carbonic anhydrase 6
chr1	9013679	9013738	60	*	MACS_peak_1562	56.09	Intron (uc031plc.1/765, intron 2 of 7)	1	9005893	9035148	29256	1	765	uc031pld.1	7786	ENSG00000131686	CA6	carbonic anhydrase 6
chr1	9033818	9033921	104	*	MACS_peak_1563	28.27	Intron (uc031plc.1/765, intron 7 of 7)	1	9005893	9035148	29256	1	765	uc031pld.1	27925	ENSG00000131686	CA6	carbonic anhydrase 6
chr1	9049883	9050039	157	*	MACS_peak_1564	37.39	Distal Intergenic	1	9063359	9086404	23046	2	155184	uc009vmo.1	36365	ENSG00000197241	SLC2A7	solute carrier family 2 member 7
chr1	9050083	9050229	147	*	MACS_peak_1565	23.19	Distal Intergenic	1	9063359	9086404	23046	2	155184	uc009vmo.1	36175	ENSG00000197241	SLC2A7	solute carrier family 2 member 7
chr1	9054235	9054348	114	*	MACS_peak_1566	32.57	Distal Intergenic	1	9063359	9086404	23046	2	155184	uc009vmo.1	32056	ENSG00000197241	SLC2A7	solute carrier family 2 member 7
chr1	9065250	9065394	145	*	MACS_peak_1567	39.97	Intron (uc009vmo.1/155184, intron 10 of 11)	1	9063359	9086404	23046	2	155184	uc009vmo.1	21010	ENSG00000197241	SLC2A7	solute carrier family 2 member 7
chr1	9066826	9067034	209	*	MACS_peak_1568	27.75	Intron (uc009vmo.1/155184, intron 10 of 11)	1	9063359	9086404	23046	2	155184	uc009vmo.1	19370	ENSG00000197241	SLC2A7	solute carrier family 2 member 7
chr1	9071216	9071413	198	*	MACS_peak_1569	32.54	Intron (uc009vmo.1/155184, intron 8 of 11)	1	9063359	9086404	23046	2	155184	uc009vmo.1	14991	ENSG00000197241	SLC2A7	solute carrier family 2 member 7
chr1	9072299	9072483	185	*	MACS_peak_1570	35.89	Intron (uc009vmo.1/155184, intron 8 of 11)	1	9063359	9086404	23046	2	155184	uc009vmo.1	13921	ENSG00000197241	SLC2A7	solute carrier family 2 member 7
chr1	9078652	9078727	76	*	MACS_peak_1571	44.36	Intron (uc009vmo.1/155184, intron 4 of 11)	1	9063359	9086404	23046	2	155184	uc009vmo.1	7677	ENSG00000197241	SLC2A7	solute carrier family 2 member 7
chr1	9094002	9094079	78	*	MACS_peak_1572	47.98	Distal Intergenic	1	9063359	9086404	23046	2	155184	uc009vmo.1	-7598	ENSG00000197241	SLC2A7	solute carrier family 2 member 7
chr1	9098416	9098560	145	*	MACS_peak_1573	30.45	Exon (uc010nzy.2/6518, exon 8 of 10)	1	9097005	9109319	12315	2	6518	uc010nzy.2	10759	ENSG00000142583	SLC2A5	solute carrier family 2 member 5
chr1	9106373	9106445	73	*	MACS_peak_1574	35.91	Promoter (2-3kb)	1	9097005	9109319	12315	2	6518	uc010nzy.2	2874	ENSG00000142583	SLC2A5	solute carrier family 2 member 5
chr1	9106619	9106774	156	*	MACS_peak_1575	45.88	Promoter (2-3kb)	1	9097005	9109319	12315	2	6518	uc010nzy.2	2545	ENSG00000142583	SLC2A5	solute carrier family 2 member 5
chr1	9119950	9120262	313	*	MACS_peak_1576	652.09	Intron (uc010nzz.2/6518, intron 1 of 9)	1	9097005	9129653	32649	2	6518	uc010nzz.2	9391	ENSG00000142583	SLC2A5	solute carrier family 2 member 5
chr1	9121027	9121195	169	*	MACS_peak_1577	30.74	Intron (uc010nzz.2/6518, intron 1 of 9)	1	9097005	9129653	32649	2	6518	uc010nzz.2	8458	ENSG00000142583	SLC2A5	solute carrier family 2 member 5
chr1	9121433	9121584	152	*	MACS_peak_1578	22.34	Intron (uc010nzz.2/6518, intron 1 of 9)	1	9097005	9129653	32649	2	6518	uc010nzz.2	8069	ENSG00000142583	SLC2A5	solute carrier family 2 member 5
chr1	9127210	9127331	122	*	MACS_peak_1579	21.62	Promoter (2-3kb)	1	9097005	9129653	32649	2	6518	uc010nzz.2	2322	ENSG00000142583	SLC2A5	solute carrier family 2 member 5
chr1	9138848	9138999	152	*	MACS_peak_1580	39.08	Intron (uc021ofv.1/6518, intron 2 of 4)	1	9101427	9129887	28461	2	6518	uc001app.4	-8961	ENSG00000142583	SLC2A5	solute carrier family 2 member 5
chr1	9139074	9139456	383	*	MACS_peak_1581	72.67	Intron (uc021ofv.1/6518, intron 2 of 4)	1	9117507	9148510	31004	2	6518	uc021ofv.1	9054	ENSG00000142583	SLC2A5	solute carrier family 2 member 5
chr1	9139629	9139744	116	*	MACS_peak_1582	22.16	Intron (uc021ofv.1/6518, intron 2 of 4)	1	9117507	9148510	31004	2	6518	uc021ofv.1	8766	ENSG00000142583	SLC2A5	solute carrier family 2 member 5
chr1	9140686	9140830	145	*	MACS_peak_1583	25.46	Intron (uc021ofv.1/6518, intron 2 of 4)	1	9117507	9148510	31004	2	6518	uc021ofv.1	7680	ENSG00000142583	SLC2A5	solute carrier family 2 member 5
chr1	9144900	9145264	365	*	MACS_peak_1584	46.55	Exon (uc021ofv.1/6518, exon 2 of 5)	1	9117507	9148510	31004	2	6518	uc021ofv.1	3246	ENSG00000142583	SLC2A5	solute carrier family 2 member 5
chr1	9145771	9146133	363	*	MACS_peak_1585	62.37	Promoter (2-3kb)	1	9117507	9148510	31004	2	6518	uc021ofv.1	2377	ENSG00000142583	SLC2A5	solute carrier family 2 member 5
chr1	9146197	9146450	254	*	MACS_peak_1586	57.21	Promoter (2-3kb)	1	9117507	9148510	31004	2	6518	uc021ofv.1	2060	ENSG00000142583	SLC2A5	solute carrier family 2 member 5
chr1	9154019	9154145	127	*	MACS_peak_1587	32.73	Distal Intergenic	1	9117507	9148510	31004	2	6518	uc021ofv.1	-5509	ENSG00000142583	SLC2A5	solute carrier family 2 member 5
chr1	9174008	9174093	86	*	MACS_peak_1588	145.52	Intron (uc001apq.1/80045, intron 1 of 3)	1	9164476	9189229	24754	2	80045	uc001apq.1	15136	ENSG00000180758	GPR157	G protein-coupled receptor 157
chr1	9180140	9180281	142	*	MACS_peak_1589	23.37	Intron (uc001apq.1/80045, intron 1 of 3)	1	9164476	9189229	24754	2	80045	uc001apq.1	8948	ENSG00000180758	GPR157	G protein-coupled receptor 157
chr1	9188327	9188639	313	*	MACS_peak_1590	24.52	Promoter (<=1kb)	1	9164476	9189229	24754	2	80045	uc001apq.1	590	ENSG00000180758	GPR157	G protein-coupled receptor 157
chr1	9191865	9191946	82	*	MACS_peak_1591	45.52	Promoter (2-3kb)	1	9169158	9189229	20072	2	80045	uc001apr.3	-2636	ENSG00000180758	GPR157	G protein-coupled receptor 157
chr1	9204985	9205320	336	*	MACS_peak_1592	27.95	Distal Intergenic	1	9211727	9211836	110	2	407040	uc021ofw.1	6516	ENSG00000284357	MIR34A	microRNA 34a
chr1	9216513	9216633	121	*	MACS_peak_1593	31.62	Intron (uc009vmq.3/uc009vmq.3, intron 1 of 1)	1	9211727	9211836	110	2	407040	uc021ofw.1	-4677	ENSG00000284357	MIR34A	microRNA 34a
chr1	9223184	9223335	152	*	MACS_peak_1594	23.88	Intron (uc009vmq.3/uc009vmq.3, intron 1 of 1)	1	9211727	9211836	110	2	407040	uc021ofw.1	-11348	ENSG00000284357	MIR34A	microRNA 34a
chr1	9224130	9224228	99	*	MACS_peak_1595	21.01	Intron (uc009vmq.3/uc009vmq.3, intron 1 of 1)	1	9211727	9211836	110	2	407040	uc021ofw.1	-12294	ENSG00000284357	MIR34A	microRNA 34a
chr1	9228550	9228628	79	*	MACS_peak_1596	46.52	Intron (uc009vmq.3/uc009vmq.3, intron 1 of 1)	1	9211727	9211836	110	2	407040	uc021ofw.1	-16714	ENSG00000284357	MIR34A	microRNA 34a
chr1	9229960	9230226	267	*	MACS_peak_1597	24.61	Intron (uc009vmq.3/uc009vmq.3, intron 1 of 1)	1	9211727	9211836	110	2	407040	uc021ofw.1	-18124	ENSG00000284357	MIR34A	microRNA 34a
chr1	9230724	9230880	157	*	MACS_peak_1598	27.49	Intron (uc009vmq.3/uc009vmq.3, intron 1 of 1)	1	9211727	9211836	110	2	407040	uc021ofw.1	-18888	ENSG00000284357	MIR34A	microRNA 34a
chr1	9234218	9234358	141	*	MACS_peak_1599	34.4	Intron (uc009vmq.3/uc009vmq.3, intron 1 of 1)	1	9211727	9211836	110	2	407040	uc021ofw.1	-22382	ENSG00000284357	MIR34A	microRNA 34a
chr1	9240484	9240664	181	*	MACS_peak_1600	27.66	Intron (uc009vmq.3/uc009vmq.3, intron 1 of 1)	1	9211727	9211836	110	2	407040	uc021ofw.1	-28648	ENSG00000284357	MIR34A	microRNA 34a
chr1	9240711	9240836	126	*	MACS_peak_1601	26.43	Intron (uc009vmq.3/uc009vmq.3, intron 1 of 1)	1	9211727	9211836	110	2	407040	uc021ofw.1	-28875	ENSG00000284357	MIR34A	microRNA 34a
chr1	9241993	9242450	458	*	MACS_peak_1602	31.73	5' UTR	1	9211727	9211836	110	2	407040	uc021ofw.1	-30157	ENSG00000284357	MIR34A	microRNA 34a
chr1	9244067	9244201	135	*	MACS_peak_1603	26.71	Distal Intergenic	1	9211727	9211836	110	2	407040	uc021ofw.1	-32231	ENSG00000284357	MIR34A	microRNA 34a
chr1	9255941	9256125	185	*	MACS_peak_1604	20.4	Distal Intergenic	1	9294863	9331394	36532	1	9563	uc001apt.3	-38738	ENSG00000049239	H6PD	hexose-6-phosphate dehydrogenase/glucose 1-dehydrogenase
chr1	9257940	9258214	275	*	MACS_peak_1605	35.11	Distal Intergenic	1	9294863	9331394	36532	1	9563	uc001apt.3	-36649	ENSG00000049239	H6PD	hexose-6-phosphate dehydrogenase/glucose 1-dehydrogenase
chr1	9261776	9261878	103	*	MACS_peak_1606	30.64	Distal Intergenic	1	9294863	9331394	36532	1	9563	uc001apt.3	-32985	ENSG00000049239	H6PD	hexose-6-phosphate dehydrogenase/glucose 1-dehydrogenase
chr1	9284933	9285110	178	*	MACS_peak_1607	71.64	Distal Intergenic	1	9294863	9331394	36532	1	9563	uc001apt.3	-9753	ENSG00000049239	H6PD	hexose-6-phosphate dehydrogenase/glucose 1-dehydrogenase
chr1	9285355	9285503	149	*	MACS_peak_1608	96.35	Distal Intergenic	1	9294863	9331394	36532	1	9563	uc001apt.3	-9360	ENSG00000049239	H6PD	hexose-6-phosphate dehydrogenase/glucose 1-dehydrogenase
chr1	9285565	9285735	171	*	MACS_peak_1609	46.3	Distal Intergenic	1	9294863	9331394	36532	1	9563	uc001apt.3	-9128	ENSG00000049239	H6PD	hexose-6-phosphate dehydrogenase/glucose 1-dehydrogenase
chr1	9285772	9286119	348	*	MACS_peak_1610	39.99	Distal Intergenic	1	9294863	9331394	36532	1	9563	uc001apt.3	-8744	ENSG00000049239	H6PD	hexose-6-phosphate dehydrogenase/glucose 1-dehydrogenase
chr1	9291952	9292183	232	*	MACS_peak_1611	29.54	Promoter (2-3kb)	1	9294863	9331394	36532	1	9563	uc001apt.3	-2680	ENSG00000049239	H6PD	hexose-6-phosphate dehydrogenase/glucose 1-dehydrogenase
chr1	9293040	9293353	314	*	MACS_peak_1612	33.24	Promoter (1-2kb)	1	9294863	9331394	36532	1	9563	uc001apt.3	-1510	ENSG00000049239	H6PD	hexose-6-phosphate dehydrogenase/glucose 1-dehydrogenase
chr1	9295215	9295528	314	*	MACS_peak_1613	27.39	Promoter (<=1kb)	1	9294863	9331394	36532	1	9563	uc001apt.3	352	ENSG00000049239	H6PD	hexose-6-phosphate dehydrogenase/glucose 1-dehydrogenase
chr1	9301053	9301224	172	*	MACS_peak_1614	35.73	Intron (uc001apt.3/9563, intron 1 of 4)	1	9294863	9331394	36532	1	9563	uc001apt.3	6190	ENSG00000049239	H6PD	hexose-6-phosphate dehydrogenase/glucose 1-dehydrogenase
chr1	9304489	9304815	327	*	MACS_peak_1615	42.86	Intron (uc001apt.3/9563, intron 1 of 4)	1	9294863	9331394	36532	1	9563	uc001apt.3	9626	ENSG00000049239	H6PD	hexose-6-phosphate dehydrogenase/glucose 1-dehydrogenase
chr1	9304864	9305049	186	*	MACS_peak_1616	31.66	5' UTR	1	9294863	9331394	36532	1	9563	uc001apt.3	10001	ENSG00000049239	H6PD	hexose-6-phosphate dehydrogenase/glucose 1-dehydrogenase
chr1	9305102	9305225	124	*	MACS_peak_1617	26.67	Exon (uc001apt.3/9563, exon 2 of 5)	1	9294863	9331394	36532	1	9563	uc001apt.3	10239	ENSG00000049239	H6PD	hexose-6-phosphate dehydrogenase/glucose 1-dehydrogenase
chr1	9308418	9308622	205	*	MACS_peak_1618	23.19	Intron (uc001apt.3/9563, intron 3 of 4)	1	9294863	9331394	36532	1	9563	uc001apt.3	13555	ENSG00000049239	H6PD	hexose-6-phosphate dehydrogenase/glucose 1-dehydrogenase
chr1	9311584	9311734	151	*	MACS_peak_1619	32.65	Intron (uc001apt.3/9563, intron 3 of 4)	1	9294863	9331394	36532	1	9563	uc001apt.3	16721	ENSG00000049239	H6PD	hexose-6-phosphate dehydrogenase/glucose 1-dehydrogenase
chr1	9322190	9322326	137	*	MACS_peak_1620	26.2	Exon (uc001apt.3/9563, exon 4 of 5)	1	9294863	9331394	36532	1	9563	uc001apt.3	27327	ENSG00000049239	H6PD	hexose-6-phosphate dehydrogenase/glucose 1-dehydrogenase
chr1	9322410	9322571	162	*	MACS_peak_1621	27.3	Intron (uc001apt.3/9563, intron 4 of 4)	1	9294863	9331394	36532	1	9563	uc001apt.3	27547	ENSG00000049239	H6PD	hexose-6-phosphate dehydrogenase/glucose 1-dehydrogenase
chr1	9322949	9323151	203	*	MACS_peak_1622	23.29	Intron (uc001apt.3/9563, intron 4 of 4)	1	9294863	9331394	36532	1	9563	uc001apt.3	28086	ENSG00000049239	H6PD	hexose-6-phosphate dehydrogenase/glucose 1-dehydrogenase
chr1	9339769	9339964	196	*	MACS_peak_1623	87.69	Distal Intergenic	1	9352941	9429590	76650	1	80176	uc010oae.2	-12977	ENSG00000171621	SPSB1	splA/ryanodine receptor domain and SOCS box containing 1
chr1	9343465	9343610	146	*	MACS_peak_1624	22.16	Distal Intergenic	1	9352941	9429590	76650	1	80176	uc010oae.2	-9331	ENSG00000171621	SPSB1	splA/ryanodine receptor domain and SOCS box containing 1
chr1	9344066	9344222	157	*	MACS_peak_1625	42.89	Distal Intergenic	1	9352941	9429590	76650	1	80176	uc010oae.2	-8719	ENSG00000171621	SPSB1	splA/ryanodine receptor domain and SOCS box containing 1
chr1	9350568	9350848	281	*	MACS_peak_1626	26.19	Promoter (2-3kb)	1	9352941	9429590	76650	1	80176	uc010oae.2	-2093	ENSG00000171621	SPSB1	splA/ryanodine receptor domain and SOCS box containing 1
chr1	9352314	9352524	211	*	MACS_peak_1627	48.66	Promoter (<=1kb)	1	9352941	9429590	76650	1	80176	uc010oae.2	-417	ENSG00000171621	SPSB1	splA/ryanodine receptor domain and SOCS box containing 1
chr1	9352569	9352728	160	*	MACS_peak_1628	21.96	Promoter (<=1kb)	1	9352941	9429590	76650	1	80176	uc010oae.2	-213	ENSG00000171621	SPSB1	splA/ryanodine receptor domain and SOCS box containing 1
chr1	9354297	9354377	81	*	MACS_peak_1629	29.55	Promoter (1-2kb)	1	9352941	9429590	76650	1	80176	uc010oae.2	1356	ENSG00000171621	SPSB1	splA/ryanodine receptor domain and SOCS box containing 1
chr1	9355062	9355405	344	*	MACS_peak_1630	71.89	Promoter (2-3kb)	1	9352941	9429590	76650	1	80176	uc010oae.2	2121	ENSG00000171621	SPSB1	splA/ryanodine receptor domain and SOCS box containing 1
chr1	9362902	9363015	114	*	MACS_peak_1631	28.53	Intron (uc010oae.2/80176, intron 1 of 2)	1	9352941	9429590	76650	1	80176	uc010oae.2	9961	ENSG00000171621	SPSB1	splA/ryanodine receptor domain and SOCS box containing 1
chr1	9363185	9363338	154	*	MACS_peak_1632	23.86	Intron (uc010oae.2/80176, intron 1 of 2)	1	9352941	9429590	76650	1	80176	uc010oae.2	10244	ENSG00000171621	SPSB1	splA/ryanodine receptor domain and SOCS box containing 1
chr1	9366028	9366213	186	*	MACS_peak_1633	44.86	Intron (uc010oae.2/80176, intron 1 of 2)	1	9352941	9429590	76650	1	80176	uc010oae.2	13087	ENSG00000171621	SPSB1	splA/ryanodine receptor domain and SOCS box containing 1
chr1	9369241	9369472	232	*	MACS_peak_1634	143.64	Intron (uc010oae.2/80176, intron 1 of 2)	1	9352941	9429590	76650	1	80176	uc010oae.2	16300	ENSG00000171621	SPSB1	splA/ryanodine receptor domain and SOCS box containing 1
chr1	9374588	9374735	148	*	MACS_peak_1635	31.49	Intron (uc010oae.2/80176, intron 1 of 2)	1	9352941	9429590	76650	1	80176	uc010oae.2	21647	ENSG00000171621	SPSB1	splA/ryanodine receptor domain and SOCS box containing 1
chr1	9374767	9375074	308	*	MACS_peak_1636	53.04	Intron (uc010oae.2/80176, intron 1 of 2)	1	9352941	9429590	76650	1	80176	uc010oae.2	21826	ENSG00000171621	SPSB1	splA/ryanodine receptor domain and SOCS box containing 1
chr1	9376768	9376911	144	*	MACS_peak_1637	25.71	Intron (uc010oae.2/80176, intron 1 of 2)	1	9352941	9429590	76650	1	80176	uc010oae.2	23827	ENSG00000171621	SPSB1	splA/ryanodine receptor domain and SOCS box containing 1
chr1	9385716	9386128	413	*	MACS_peak_1638	69.08	Intron (uc010oae.2/80176, intron 1 of 2)	1	9415766	9429590	13825	1	80176	uc001apv.3	-29638	ENSG00000171621	SPSB1	splA/ryanodine receptor domain and SOCS box containing 1
chr1	9386481	9386663	183	*	MACS_peak_1639	30.79	Intron (uc010oae.2/80176, intron 1 of 2)	1	9415766	9429590	13825	1	80176	uc001apv.3	-29103	ENSG00000171621	SPSB1	splA/ryanodine receptor domain and SOCS box containing 1
chr1	9398889	9399120	232	*	MACS_peak_1640	28.49	Intron (uc010oae.2/80176, intron 1 of 2)	1	9415766	9429590	13825	1	80176	uc001apv.3	-16646	ENSG00000171621	SPSB1	splA/ryanodine receptor domain and SOCS box containing 1
chr1	9399160	9399262	103	*	MACS_peak_1641	31.82	Intron (uc010oae.2/80176, intron 1 of 2)	1	9415766	9429590	13825	1	80176	uc001apv.3	-16504	ENSG00000171621	SPSB1	splA/ryanodine receptor domain and SOCS box containing 1
chr1	9400099	9400284	186	*	MACS_peak_1642	35.68	Intron (uc010oae.2/80176, intron 1 of 2)	1	9415766	9429590	13825	1	80176	uc001apv.3	-15482	ENSG00000171621	SPSB1	splA/ryanodine receptor domain and SOCS box containing 1
chr1	9404495	9404801	307	*	MACS_peak_1643	110.19	Intron (uc010oae.2/80176, intron 1 of 2)	1	9415766	9429590	13825	1	80176	uc001apv.3	-10965	ENSG00000171621	SPSB1	splA/ryanodine receptor domain and SOCS box containing 1
chr1	9406062	9406232	171	*	MACS_peak_1644	30.74	Intron (uc010oae.2/80176, intron 1 of 2)	1	9415766	9429590	13825	1	80176	uc001apv.3	-9534	ENSG00000171621	SPSB1	splA/ryanodine receptor domain and SOCS box containing 1
chr1	9408962	9409142	181	*	MACS_peak_1645	60.62	Intron (uc010oae.2/80176, intron 1 of 2)	1	9415766	9429590	13825	1	80176	uc001apv.3	-6624	ENSG00000171621	SPSB1	splA/ryanodine receptor domain and SOCS box containing 1
chr1	9411696	9412009	314	*	MACS_peak_1646	55.55	Intron (uc010oae.2/80176, intron 1 of 2)	1	9415766	9429590	13825	1	80176	uc001apv.3	-3757	ENSG00000171621	SPSB1	splA/ryanodine receptor domain and SOCS box containing 1
chr1	9418516	9418621	106	*	MACS_peak_1647	31.82	Promoter (2-3kb)	1	9415766	9429590	13825	1	80176	uc001apv.3	2750	ENSG00000171621	SPSB1	splA/ryanodine receptor domain and SOCS box containing 1
chr1	9426151	9426360	210	*	MACS_peak_1648	64.81	Intron (uc010oae.2/80176, intron 2 of 2)	1	9415766	9429590	13825	1	80176	uc001apv.3	10385	ENSG00000171621	SPSB1	splA/ryanodine receptor domain and SOCS box containing 1
chr1	9426379	9426613	235	*	MACS_peak_1649	30.82	Intron (uc010oae.2/80176, intron 2 of 2)	1	9415766	9429590	13825	1	80176	uc001apv.3	10613	ENSG00000171621	SPSB1	splA/ryanodine receptor domain and SOCS box containing 1
chr1	9428360	9428451	92	*	MACS_peak_1650	25.87	3' UTR	1	9415766	9429590	13825	1	80176	uc001apv.3	12594	ENSG00000171621	SPSB1	splA/ryanodine receptor domain and SOCS box containing 1
chr1	9433773	9433889	117	*	MACS_peak_1651	31.8	Distal Intergenic	1	9415766	9429590	13825	1	80176	uc001apv.3	18007	ENSG00000171621	SPSB1	splA/ryanodine receptor domain and SOCS box containing 1
chr1	9436712	9436826	115	*	MACS_peak_1652	32.61	Distal Intergenic	1	9415766	9429590	13825	1	80176	uc001apv.3	20946	ENSG00000171621	SPSB1	splA/ryanodine receptor domain and SOCS box containing 1
chr1	9437917	9438337	421	*	MACS_peak_1653	42.26	Distal Intergenic	1	9415766	9429590	13825	1	80176	uc001apv.3	22151	ENSG00000171621	SPSB1	splA/ryanodine receptor domain and SOCS box containing 1
chr1	9440305	9440509	205	*	MACS_peak_1654	130.42	Distal Intergenic	1	9415766	9429590	13825	1	80176	uc001apv.3	24539	ENSG00000171621	SPSB1	splA/ryanodine receptor domain and SOCS box containing 1
chr1	9440922	9441062	141	*	MACS_peak_1655	26.61	Distal Intergenic	1	9415766	9429590	13825	1	80176	uc001apv.3	25156	ENSG00000171621	SPSB1	splA/ryanodine receptor domain and SOCS box containing 1
chr1	9442987	9443453	467	*	MACS_peak_1656	98.77	Distal Intergenic	1	9415766	9429590	13825	1	80176	uc001apv.3	27221	ENSG00000171621	SPSB1	splA/ryanodine receptor domain and SOCS box containing 1
chr1	9448624	9448932	309	*	MACS_peak_1657	64.4	Distal Intergenic	1	9415766	9429590	13825	1	80176	uc001apv.3	32858	ENSG00000171621	SPSB1	splA/ryanodine receptor domain and SOCS box containing 1
chr1	9448935	9449197	263	*	MACS_peak_1658	36.02	Distal Intergenic	1	9415766	9429590	13825	1	80176	uc001apv.3	33169	ENSG00000171621	SPSB1	splA/ryanodine receptor domain and SOCS box containing 1
chr1	9452452	9452665	214	*	MACS_peak_1659	22.4	Distal Intergenic	1	9415766	9429590	13825	1	80176	uc001apv.3	36686	ENSG00000171621	SPSB1	splA/ryanodine receptor domain and SOCS box containing 1
chr1	9452884	9453050	167	*	MACS_peak_1660	24.89	Distal Intergenic	1	9415766	9429590	13825	1	80176	uc001apv.3	37118	ENSG00000171621	SPSB1	splA/ryanodine receptor domain and SOCS box containing 1
chr1	9456890	9457253	364	*	MACS_peak_1661	68.91	Distal Intergenic	1	9415766	9429590	13825	1	80176	uc001apv.3	41124	ENSG00000171621	SPSB1	splA/ryanodine receptor domain and SOCS box containing 1
chr1	9458151	9458216	66	*	MACS_peak_1662	38.63	Distal Intergenic	1	9415766	9429590	13825	1	80176	uc001apv.3	42385	ENSG00000171621	SPSB1	splA/ryanodine receptor domain and SOCS box containing 1
chr1	9460279	9460361	83	*	MACS_peak_1663	34.12	Distal Intergenic	1	9415766	9429590	13825	1	80176	uc001apv.3	44513	ENSG00000171621	SPSB1	splA/ryanodine receptor domain and SOCS box containing 1
chr1	9464481	9464565	85	*	MACS_peak_1664	27.14	Distal Intergenic	1	9415766	9429590	13825	1	80176	uc001apv.3	48715	ENSG00000171621	SPSB1	splA/ryanodine receptor domain and SOCS box containing 1
chr1	9471183	9471370	188	*	MACS_peak_1665	141.95	Distal Intergenic	1	9415766	9429590	13825	1	80176	uc001apv.3	55417	ENSG00000171621	SPSB1	splA/ryanodine receptor domain and SOCS box containing 1
chr1	9473438	9473766	329	*	MACS_peak_1666	26.19	Distal Intergenic	1	9415766	9429590	13825	1	80176	uc001apv.3	57672	ENSG00000171621	SPSB1	splA/ryanodine receptor domain and SOCS box containing 1
chr1	9474032	9474179	148	*	MACS_peak_1667	21.63	Distal Intergenic	1	9415766	9429590	13825	1	80176	uc001apv.3	58266	ENSG00000171621	SPSB1	splA/ryanodine receptor domain and SOCS box containing 1
chr1	9481425	9481552	128	*	MACS_peak_1668	32.81	Distal Intergenic	1	9415766	9429590	13825	1	80176	uc001apv.3	65659	ENSG00000171621	SPSB1	splA/ryanodine receptor domain and SOCS box containing 1
chr1	9493690	9493845	156	*	MACS_peak_1669	21.17	Distal Intergenic	1	9415766	9429590	13825	1	80176	uc001apv.3	77924	ENSG00000171621	SPSB1	splA/ryanodine receptor domain and SOCS box containing 1
chr1	9500986	9501224	239	*	MACS_peak_1670	33.77	Distal Intergenic	1	9415766	9429590	13825	1	80176	uc001apv.3	85220	ENSG00000171621	SPSB1	splA/ryanodine receptor domain and SOCS box containing 1
chr1	9501813	9501915	103	*	MACS_peak_1671	31.64	Distal Intergenic	1	9415766	9429590	13825	1	80176	uc001apv.3	86047	ENSG00000171621	SPSB1	splA/ryanodine receptor domain and SOCS box containing 1
chr1	9504638	9504747	110	*	MACS_peak_1672	37.92	Distal Intergenic	1	9415766	9429590	13825	1	80176	uc001apv.3	88872	ENSG00000171621	SPSB1	splA/ryanodine receptor domain and SOCS box containing 1
chr1	9510432	9510538	107	*	MACS_peak_1673	37.92	Distal Intergenic	1	9599528	9642831	43304	1	84275	uc001apw.3	-88990	ENSG00000171612	SLC25A33	solute carrier family 25 member 33
chr1	9517037	9517193	157	*	MACS_peak_1674	39.9	Distal Intergenic	1	9599528	9642831	43304	1	84275	uc001apw.3	-82335	ENSG00000171612	SLC25A33	solute carrier family 25 member 33
chr1	9532642	9532803	162	*	MACS_peak_1675	31.29	Distal Intergenic	1	9599528	9642831	43304	1	84275	uc001apw.3	-66725	ENSG00000171612	SLC25A33	solute carrier family 25 member 33
chr1	9532882	9533171	290	*	MACS_peak_1676	48.08	Distal Intergenic	1	9599528	9642831	43304	1	84275	uc001apw.3	-66357	ENSG00000171612	SLC25A33	solute carrier family 25 member 33
chr1	9533242	9533594	353	*	MACS_peak_1677	72.12	Distal Intergenic	1	9599528	9642831	43304	1	84275	uc001apw.3	-65934	ENSG00000171612	SLC25A33	solute carrier family 25 member 33
chr1	9535548	9535688	141	*	MACS_peak_1678	28	Distal Intergenic	1	9599528	9642831	43304	1	84275	uc001apw.3	-63840	ENSG00000171612	SLC25A33	solute carrier family 25 member 33
chr1	9535745	9535852	108	*	MACS_peak_1679	29.65	Distal Intergenic	1	9599528	9642831	43304	1	84275	uc001apw.3	-63676	ENSG00000171612	SLC25A33	solute carrier family 25 member 33
chr1	9536914	9537309	396	*	MACS_peak_1680	124.19	Distal Intergenic	1	9599528	9642831	43304	1	84275	uc001apw.3	-62219	ENSG00000171612	SLC25A33	solute carrier family 25 member 33
chr1	9542296	9542455	160	*	MACS_peak_1681	30.72	Distal Intergenic	1	9599528	9642831	43304	1	84275	uc001apw.3	-57073	ENSG00000171612	SLC25A33	solute carrier family 25 member 33
chr1	9542906	9543070	165	*	MACS_peak_1682	23.19	Distal Intergenic	1	9599528	9642831	43304	1	84275	uc001apw.3	-56458	ENSG00000171612	SLC25A33	solute carrier family 25 member 33
chr1	9543269	9543483	215	*	MACS_peak_1683	55.72	Distal Intergenic	1	9599528	9642831	43304	1	84275	uc001apw.3	-56045	ENSG00000171612	SLC25A33	solute carrier family 25 member 33
chr1	9550618	9550699	82	*	MACS_peak_1684	37.88	Distal Intergenic	1	9599528	9642831	43304	1	84275	uc001apw.3	-48829	ENSG00000171612	SLC25A33	solute carrier family 25 member 33
chr1	9585591	9585682	92	*	MACS_peak_1685	102.99	Distal Intergenic	1	9599528	9642831	43304	1	84275	uc001apw.3	-13846	ENSG00000171612	SLC25A33	solute carrier family 25 member 33
chr1	9589155	9589417	263	*	MACS_peak_1686	20.08	Distal Intergenic	1	9599528	9642831	43304	1	84275	uc001apw.3	-10111	ENSG00000171612	SLC25A33	solute carrier family 25 member 33
chr1	9589422	9589482	61	*	MACS_peak_1687	54.04	Distal Intergenic	1	9599528	9642831	43304	1	84275	uc001apw.3	-10046	ENSG00000171612	SLC25A33	solute carrier family 25 member 33
chr1	9591883	9591940	58	*	MACS_peak_1688	45.86	Distal Intergenic	1	9599528	9642831	43304	1	84275	uc001apw.3	-7588	ENSG00000171612	SLC25A33	solute carrier family 25 member 33
chr1	9593028	9593157	130	*	MACS_peak_1689	32.16	Distal Intergenic	1	9599528	9642831	43304	1	84275	uc001apw.3	-6371	ENSG00000171612	SLC25A33	solute carrier family 25 member 33
chr1	9593312	9593476	165	*	MACS_peak_1690	44.63	Distal Intergenic	1	9599528	9642831	43304	1	84275	uc001apw.3	-6052	ENSG00000171612	SLC25A33	solute carrier family 25 member 33
chr1	9600170	9600239	70	*	MACS_peak_1691	20.06	Promoter (<=1kb)	1	9599528	9642831	43304	1	84275	uc001apw.3	642	ENSG00000171612	SLC25A33	solute carrier family 25 member 33
chr1	9601563	9601637	75	*	MACS_peak_1692	20.06	Promoter (2-3kb)	1	9599528	9642831	43304	1	84275	uc001apw.3	2035	ENSG00000171612	SLC25A33	solute carrier family 25 member 33
chr1	9602892	9603010	119	*	MACS_peak_1693	21.81	Intron (uc001apw.3/84275, intron 1 of 6)	1	9599528	9642831	43304	1	84275	uc001apw.3	3364	ENSG00000171612	SLC25A33	solute carrier family 25 member 33
chr1	9616708	9616803	96	*	MACS_peak_1694	58.3	Intron (uc001apw.3/84275, intron 2 of 6)	1	9599528	9642831	43304	1	84275	uc001apw.3	17180	ENSG00000171612	SLC25A33	solute carrier family 25 member 33
chr1	9649939	9650117	179	*	MACS_peak_1695	24.03	Promoter (1-2kb)	1	9648932	9674935	26004	1	199953	uc021ofy.1	1007	ENSG00000188807	TMEM201	transmembrane protein 201
chr1	9650196	9650577	382	*	MACS_peak_1696	57.25	Promoter (1-2kb)	1	9648932	9674935	26004	1	199953	uc021ofy.1	1264	ENSG00000188807	TMEM201	transmembrane protein 201
chr1	9653951	9654103	153	*	MACS_peak_1697	28.12	Promoter (2-3kb)	1	9656917	9674935	18019	1	199953	uc021ofz.1	-2814	ENSG00000188807	TMEM201	transmembrane protein 201
chr1	9654280	9654387	108	*	MACS_peak_1698	27.51	Promoter (2-3kb)	1	9656917	9674935	18019	1	199953	uc021ofz.1	-2530	ENSG00000188807	TMEM201	transmembrane protein 201
chr1	9655007	9655226	220	*	MACS_peak_1699	21.5	Promoter (1-2kb)	1	9656917	9674935	18019	1	199953	uc021ofz.1	-1691	ENSG00000188807	TMEM201	transmembrane protein 201
chr1	9661208	9661555	348	*	MACS_peak_1700	72.12	Exon (uc001apy.3/199953, exon 5 of 6)	1	9656917	9674935	18019	1	199953	uc021ofz.1	4291	ENSG00000188807	TMEM201	transmembrane protein 201
chr1	9661689	9661834	146	*	MACS_peak_1701	26.67	Intron (uc001apy.3/199953, intron 5 of 5)	1	9656917	9674935	18019	1	199953	uc021ofz.1	4772	ENSG00000188807	TMEM201	transmembrane protein 201
chr1	9662126	9662286	161	*	MACS_peak_1702	24.71	Exon (uc001apy.3/199953, exon 6 of 6)	1	9656917	9674935	18019	1	199953	uc021ofz.1	5209	ENSG00000188807	TMEM201	transmembrane protein 201
chr1	9662525	9662725	201	*	MACS_peak_1703	21.95	3' UTR	1	9656917	9674935	18019	1	199953	uc021ofz.1	5608	ENSG00000188807	TMEM201	transmembrane protein 201
chr1	9672521	9672617	97	*	MACS_peak_1704	25.87	Intron (uc021ofy.1/199953, intron 10 of 10)	1	9656917	9674935	18019	1	199953	uc021ofz.1	15604	ENSG00000188807	TMEM201	transmembrane protein 201
chr1	9673377	9673829	453	*	MACS_peak_1705	68.89	3' UTR	1	9656917	9674935	18019	1	199953	uc021ofz.1	16460	ENSG00000188807	TMEM201	transmembrane protein 201
chr1	9674015	9674235	221	*	MACS_peak_1706	33.77	3' UTR	1	9656917	9674935	18019	1	199953	uc021ofz.1	17098	ENSG00000188807	TMEM201	transmembrane protein 201
chr1	9685821	9686033	213	*	MACS_peak_1707	25.66	Distal Intergenic	1	9711790	9775827	64038	1	5293	uc001aqa.2	-25757	ENSG00000171608	PIK3CD	phosphatidylinositol-4,5-bisphosphate 3-kinase catalytic subunit delta
chr1	9686207	9686345	139	*	MACS_peak_1708	34.1	Distal Intergenic	1	9711790	9775827	64038	1	5293	uc001aqa.2	-25445	ENSG00000171608	PIK3CD	phosphatidylinositol-4,5-bisphosphate 3-kinase catalytic subunit delta
chr1	9686393	9686510	118	*	MACS_peak_1709	26.21	Distal Intergenic	1	9711790	9775827	64038	1	5293	uc001aqa.2	-25280	ENSG00000171608	PIK3CD	phosphatidylinositol-4,5-bisphosphate 3-kinase catalytic subunit delta
chr1	9687716	9687935	220	*	MACS_peak_1710	34.91	Distal Intergenic	1	9711790	9775827	64038	1	5293	uc001aqa.2	-23855	ENSG00000171608	PIK3CD	phosphatidylinositol-4,5-bisphosphate 3-kinase catalytic subunit delta
chr1	9689072	9689244	173	*	MACS_peak_1711	37.35	Distal Intergenic	1	9711790	9775827	64038	1	5293	uc001aqa.2	-22546	ENSG00000171608	PIK3CD	phosphatidylinositol-4,5-bisphosphate 3-kinase catalytic subunit delta
chr1	9689306	9689444	139	*	MACS_peak_1712	22.16	Distal Intergenic	1	9711790	9775827	64038	1	5293	uc001aqa.2	-22346	ENSG00000171608	PIK3CD	phosphatidylinositol-4,5-bisphosphate 3-kinase catalytic subunit delta
chr1	9690751	9690833	83	*	MACS_peak_1713	49.18	Distal Intergenic	1	9711790	9775827	64038	1	5293	uc001aqa.2	-20957	ENSG00000171608	PIK3CD	phosphatidylinositol-4,5-bisphosphate 3-kinase catalytic subunit delta
chr1	9711588	9711706	119	*	MACS_peak_1714	22.9	Promoter (<=1kb)	1	9711790	9775827	64038	1	5293	uc001aqa.2	-84	ENSG00000171608	PIK3CD	phosphatidylinositol-4,5-bisphosphate 3-kinase catalytic subunit delta
chr1	9714186	9714272	87	*	MACS_peak_1715	31.49	Promoter (<=1kb)	1	9712668	9714644	1977	2	644997	uc001aqc.4	372	ENSG00000179840	PIK3CD-AS1	PIK3CD antisense RNA 1
chr1	9736582	9736722	141	*	MACS_peak_1716	32.99	Intron (uc001aqa.2/5293, intron 1 of 3)	1	9751525	9789172	37648	1	5293	uc010oaf.2	-14803	ENSG00000171608	PIK3CD	phosphatidylinositol-4,5-bisphosphate 3-kinase catalytic subunit delta
chr1	9750085	9750332	248	*	MACS_peak_1717	39.25	Promoter (1-2kb)	1	9751525	9789172	37648	1	5293	uc010oaf.2	-1193	ENSG00000171608	PIK3CD	phosphatidylinositol-4,5-bisphosphate 3-kinase catalytic subunit delta
chr1	9750754	9750902	149	*	MACS_peak_1718	58.16	Promoter (<=1kb)	1	9751525	9789172	37648	1	5293	uc010oaf.2	-623	ENSG00000171608	PIK3CD	phosphatidylinositol-4,5-bisphosphate 3-kinase catalytic subunit delta
chr1	9755006	9755088	83	*	MACS_peak_1719	48.38	Intron (uc001aqa.2/5293, intron 1 of 3)	1	9751525	9789172	37648	1	5293	uc021ogb.1	3481	ENSG00000171608	PIK3CD	phosphatidylinositol-4,5-bisphosphate 3-kinase catalytic subunit delta
chr1	9759398	9759718	321	*	MACS_peak_1720	103.98	Intron (uc001aqa.2/5293, intron 1 of 3)	1	9751525	9789172	37648	1	5293	uc021ogb.1	7873	ENSG00000171608	PIK3CD	phosphatidylinositol-4,5-bisphosphate 3-kinase catalytic subunit delta
chr1	9760509	9760640	132	*	MACS_peak_1721	20.45	Intron (uc001aqa.2/5293, intron 1 of 3)	1	9751525	9789172	37648	1	5293	uc021ogb.1	8984	ENSG00000171608	PIK3CD	phosphatidylinositol-4,5-bisphosphate 3-kinase catalytic subunit delta
chr1	9760645	9760728	84	*	MACS_peak_1722	29.55	Intron (uc001aqa.2/5293, intron 1 of 3)	1	9751525	9789172	37648	1	5293	uc021ogb.1	9120	ENSG00000171608	PIK3CD	phosphatidylinositol-4,5-bisphosphate 3-kinase catalytic subunit delta
chr1	9761811	9762053	243	*	MACS_peak_1723	64.66	Intron (uc001aqa.2/5293, intron 1 of 3)	1	9770163	9789172	19010	1	5293	uc001aqe.4	-8110	ENSG00000171608	PIK3CD	phosphatidylinositol-4,5-bisphosphate 3-kinase catalytic subunit delta
chr1	9770668	9770782	115	*	MACS_peak_1724	75.54	Promoter (<=1kb)	1	9770163	9789172	19010	1	5293	uc001aqe.4	505	ENSG00000171608	PIK3CD	phosphatidylinositol-4,5-bisphosphate 3-kinase catalytic subunit delta
chr1	9776434	9776628	195	*	MACS_peak_1725	25.98	5' UTR	1	9770163	9789172	19010	1	5293	uc001aqe.4	6271	ENSG00000171608	PIK3CD	phosphatidylinositol-4,5-bisphosphate 3-kinase catalytic subunit delta
chr1	9778982	9779522	541	*	MACS_peak_1726	28.2	Intron (uc001aqb.4/5293, intron 9 of 23)	1	9770163	9789172	19010	1	5293	uc001aqe.4	8819	ENSG00000171608	PIK3CD	phosphatidylinositol-4,5-bisphosphate 3-kinase catalytic subunit delta
chr1	9780297	9780630	334	*	MACS_peak_1727	45.15	Exon (uc001aqb.4/5293, exon 11 of 24)	1	9770163	9789172	19010	1	5293	uc001aqe.4	10134	ENSG00000171608	PIK3CD	phosphatidylinositol-4,5-bisphosphate 3-kinase catalytic subunit delta
chr1	9784595	9784736	142	*	MACS_peak_1728	36.1	Intron (uc001aqb.4/5293, intron 22 of 23)	1	9789079	9793604	4526	2	22883	uc001aqf.3	8868	ENSG00000171603	CLSTN1	calsyntenin 1
chr1	9787466	9787595	130	*	MACS_peak_1729	25.94	3' UTR	1	9789079	9793604	4526	2	22883	uc001aqf.3	6009	ENSG00000171603	CLSTN1	calsyntenin 1
chr1	9788160	9788217	58	*	MACS_peak_1730	47.64	3' UTR	1	9789079	9793604	4526	2	22883	uc001aqf.3	5387	ENSG00000171603	CLSTN1	calsyntenin 1
chr1	9788665	9788831	167	*	MACS_peak_1731	26.18	3' UTR	1	9789079	9793604	4526	2	22883	uc001aqf.3	4773	ENSG00000171603	CLSTN1	calsyntenin 1
chr1	9815524	9815669	146	*	MACS_peak_1732	33.34	Intron (uc001aqh.3/22883, intron 3 of 18)	1	9789079	9793604	4526	2	22883	uc001aqf.3	-21920	ENSG00000171603	CLSTN1	calsyntenin 1
chr1	9824146	9824227	82	*	MACS_peak_1733	108.27	Intron (uc001aqh.3/22883, intron 2 of 18)	1	9789079	9793604	4526	2	22883	uc001aqf.3	-30542	ENSG00000171603	CLSTN1	calsyntenin 1
chr1	9852634	9852761	128	*	MACS_peak_1734	22.16	Intron (uc001aqh.3/22883, intron 1 of 18)	1	9789079	9884550	95472	2	22883	uc001aqh.3	31789	ENSG00000171603	CLSTN1	calsyntenin 1
chr1	9853933	9854045	113	*	MACS_peak_1735	37.53	Intron (uc001aqh.3/22883, intron 1 of 18)	1	9789079	9884550	95472	2	22883	uc001aqh.3	30505	ENSG00000171603	CLSTN1	calsyntenin 1
chr1	9870080	9870249	170	*	MACS_peak_1736	155.52	Intron (uc001aqh.3/22883, intron 1 of 18)	1	9789079	9884550	95472	2	22883	uc001aqh.3	14301	ENSG00000171603	CLSTN1	calsyntenin 1
chr1	9880462	9880568	107	*	MACS_peak_1737	31.49	Intron (uc001aqh.3/22883, intron 1 of 18)	1	9789079	9884550	95472	2	22883	uc001aqh.3	3982	ENSG00000171603	CLSTN1	calsyntenin 1
chr1	9882897	9883048	152	*	MACS_peak_1738	21.24	Promoter (1-2kb)	1	9789079	9884550	95472	2	22883	uc001aqh.3	1502	ENSG00000171603	CLSTN1	calsyntenin 1
chr1	9896334	9896481	148	*	MACS_peak_1739	20.61	Distal Intergenic	1	9789079	9884550	95472	2	22883	uc010oag.2	-11784	ENSG00000171603	CLSTN1	calsyntenin 1
chr1	9896507	9896751	245	*	MACS_peak_1740	26.19	Distal Intergenic	1	9789079	9884550	95472	2	22883	uc010oag.2	-11957	ENSG00000171603	CLSTN1	calsyntenin 1
chr1	9900444	9900628	185	*	MACS_peak_1741	48.6	Distal Intergenic	1	9789079	9884550	95472	2	22883	uc010oag.2	-15894	ENSG00000171603	CLSTN1	calsyntenin 1
chr1	9902850	9903013	164	*	MACS_peak_1742	39.08	Distal Intergenic	1	9789079	9884550	95472	2	22883	uc010oag.2	-18300	ENSG00000171603	CLSTN1	calsyntenin 1
chr1	9903067	9903213	147	*	MACS_peak_1743	27.66	Distal Intergenic	1	9789079	9884550	95472	2	22883	uc010oag.2	-18517	ENSG00000171603	CLSTN1	calsyntenin 1
chr1	9903619	9903849	231	*	MACS_peak_1744	27.66	Distal Intergenic	1	9789079	9884550	95472	2	22883	uc010oag.2	-19069	ENSG00000171603	CLSTN1	calsyntenin 1
chr1	9903888	9904154	267	*	MACS_peak_1745	55.55	Distal Intergenic	1	9789079	9884550	95472	2	22883	uc010oag.2	-19338	ENSG00000171603	CLSTN1	calsyntenin 1
chr1	9906655	9906916	262	*	MACS_peak_1746	39.9	Distal Intergenic	1	9789079	9884550	95472	2	22883	uc010oag.2	-22105	ENSG00000171603	CLSTN1	calsyntenin 1
chr1	9909266	9909390	125	*	MACS_peak_1747	27.91	3' UTR	1	9789079	9884550	95472	2	22883	uc010oag.2	-24716	ENSG00000171603	CLSTN1	calsyntenin 1
chr1	9909642	9909792	151	*	MACS_peak_1748	21.33	3' UTR	1	9789079	9884550	95472	2	22883	uc010oag.2	-25092	ENSG00000171603	CLSTN1	calsyntenin 1
chr1	9910896	9911030	135	*	MACS_peak_1749	31.75	Intron (uc001aqk.1/56998, intron 5 of 5)	1	9789079	9884550	95472	2	22883	uc010oag.2	-26346	ENSG00000171603	CLSTN1	calsyntenin 1
chr1	9911038	9911188	151	*	MACS_peak_1750	29.96	Intron (uc001aqk.1/56998, intron 5 of 5)	1	9789079	9884550	95472	2	22883	uc010oag.2	-26488	ENSG00000171603	CLSTN1	calsyntenin 1
chr1	9913227	9913395	169	*	MACS_peak_1751	38.42	Intron (uc001aqk.1/56998, intron 5 of 5)	1	9789079	9884550	95472	2	22883	uc010oag.2	-28677	ENSG00000171603	CLSTN1	calsyntenin 1
chr1	9919943	9920092	150	*	MACS_peak_1752	21.43	Intron (uc001aqk.1/56998, intron 5 of 5)	1	9789079	9884550	95472	2	22883	uc010oag.2	-35393	ENSG00000171603	CLSTN1	calsyntenin 1
chr1	9922717	9922808	92	*	MACS_peak_1753	29.79	Intron (uc001aqk.1/56998, intron 5 of 5)	1	9789079	9884550	95472	2	22883	uc010oag.2	-38167	ENSG00000171603	CLSTN1	calsyntenin 1
chr1	9927499	9927634	136	*	MACS_peak_1754	21.63	Intron (uc001aqk.1/56998, intron 5 of 5)	1	9908334	9970316	61983	2	56998	uc001aqk.1	42682	ENSG00000178585	CTNNBIP1	catenin beta interacting protein 1
chr1	9930817	9930915	99	*	MACS_peak_1755	28.14	Intron (uc001aqk.1/56998, intron 5 of 5)	1	9908334	9970316	61983	2	56998	uc001aqk.1	39401	ENSG00000178585	CTNNBIP1	catenin beta interacting protein 1
chr1	9933304	9933451	148	*	MACS_peak_1756	39.25	Intron (uc001aqk.1/56998, intron 3 of 5)	1	9908334	9970316	61983	2	56998	uc001aqk.1	36865	ENSG00000178585	CTNNBIP1	catenin beta interacting protein 1
chr1	9934770	9935149	380	*	MACS_peak_1757	41.09	Intron (uc001aqk.1/56998, intron 3 of 5)	1	9908334	9970316	61983	2	56998	uc001aqk.1	35167	ENSG00000178585	CTNNBIP1	catenin beta interacting protein 1
chr1	9936899	9936969	71	*	MACS_peak_1758	43.91	Intron (uc001aqk.1/56998, intron 3 of 5)	1	9908334	9970316	61983	2	56998	uc001aqk.1	33347	ENSG00000178585	CTNNBIP1	catenin beta interacting protein 1
chr1	9937969	9938183	215	*	MACS_peak_1759	30.34	5' UTR	1	9908334	9970316	61983	2	56998	uc001aqk.1	32133	ENSG00000178585	CTNNBIP1	catenin beta interacting protein 1
chr1	9944154	9944486	333	*	MACS_peak_1760	115.87	Intron (uc001aqk.1/56998, intron 1 of 5)	1	9908334	9970316	61983	2	56998	uc001aqk.1	25830	ENSG00000178585	CTNNBIP1	catenin beta interacting protein 1
chr1	9944567	9944758	192	*	MACS_peak_1761	45.32	Intron (uc001aqk.1/56998, intron 1 of 5)	1	9908334	9970316	61983	2	56998	uc001aqk.1	25558	ENSG00000178585	CTNNBIP1	catenin beta interacting protein 1
chr1	9950316	9950412	97	*	MACS_peak_1762	36.26	Intron (uc001aqk.1/56998, intron 1 of 5)	1	9908334	9970316	61983	2	56998	uc001aqk.1	19904	ENSG00000178585	CTNNBIP1	catenin beta interacting protein 1
chr1	9950458	9950735	278	*	MACS_peak_1763	70.17	Intron (uc001aqk.1/56998, intron 1 of 5)	1	9908334	9970316	61983	2	56998	uc001aqk.1	19581	ENSG00000178585	CTNNBIP1	catenin beta interacting protein 1
chr1	9950793	9950913	121	*	MACS_peak_1764	46.24	Intron (uc001aqk.1/56998, intron 1 of 5)	1	9908334	9970316	61983	2	56998	uc001aqk.1	19403	ENSG00000178585	CTNNBIP1	catenin beta interacting protein 1
chr1	9951375	9951540	166	*	MACS_peak_1765	36.43	Intron (uc001aqk.1/56998, intron 1 of 5)	1	9908334	9970316	61983	2	56998	uc001aqk.1	18776	ENSG00000178585	CTNNBIP1	catenin beta interacting protein 1
chr1	9953140	9953273	134	*	MACS_peak_1766	31.28	Intron (uc001aqk.1/56998, intron 1 of 5)	1	9908334	9970316	61983	2	56998	uc001aqk.1	17043	ENSG00000178585	CTNNBIP1	catenin beta interacting protein 1
chr1	10002646	10002789	144	*	MACS_peak_1767	23.93	Promoter (<=1kb)	1	9989776	10002840	13065	2	84328	uc001aqm.3	51	ENSG00000162441	LZIC	leucine zipper and CTNNBIP1 domain containing
chr1	10038816	10038972	157	*	MACS_peak_1768	33.96	Intron (uc001aqp.3/64802, intron 3 of 4)	1	10057255	10076078	18824	1	116362	uc001aqq.3	-18283	ENSG00000162444	RBP7	retinol binding protein 7
chr1	10056469	10056669	201	*	MACS_peak_1769	30.64	Promoter (<=1kb)	1	10057255	10076078	18824	1	116362	uc001aqq.3	-586	ENSG00000162444	RBP7	retinol binding protein 7
chr1	10056697	10056782	86	*	MACS_peak_1770	28.27	Promoter (<=1kb)	1	10057255	10076078	18824	1	116362	uc001aqq.3	-473	ENSG00000162444	RBP7	retinol binding protein 7
chr1	10057340	10057511	172	*	MACS_peak_1771	25.94	Promoter (<=1kb)	1	10057255	10076078	18824	1	116362	uc009vms.3	85	ENSG00000162444	RBP7	retinol binding protein 7
chr1	10058331	10058584	254	*	MACS_peak_1772	23.03	Promoter (1-2kb)	1	10057255	10076078	18824	1	116362	uc009vms.3	1076	ENSG00000162444	RBP7	retinol binding protein 7
chr1	10063529	10063674	146	*	MACS_peak_1773	44.52	Intron (uc001aqq.3/116362, intron 1 of 3)	1	10057255	10076078	18824	1	116362	uc009vms.3	6274	ENSG00000162444	RBP7	retinol binding protein 7
chr1	10085543	10085668	126	*	MACS_peak_1774	38.11	Distal Intergenic	1	10093041	10241296	148256	1	10277	uc001aqr.4	-7373	ENSG00000130939	UBE4B	ubiquitination factor E4B
chr1	10091145	10091239	95	*	MACS_peak_1775	21.31	Promoter (1-2kb)	1	10093041	10241296	148256	1	10277	uc001aqr.4	-1802	ENSG00000130939	UBE4B	ubiquitination factor E4B
chr1	10132075	10132257	183	*	MACS_peak_1776	78.2	5' UTR	1	10093041	10241296	148256	1	10277	uc021ogc.1	39034	ENSG00000130939	UBE4B	ubiquitination factor E4B
chr1	10139470	10139570	101	*	MACS_peak_1777	42.52	Intron (uc001aqr.4/10277, intron 2 of 26)	1	10093041	10241296	148256	1	10277	uc021ogc.1	46429	ENSG00000130939	UBE4B	ubiquitination factor E4B
chr1	10143857	10143963	107	*	MACS_peak_1778	29.65	Intron (uc001aqr.4/10277, intron 2 of 26)	1	10093041	10241296	148256	1	10277	uc021ogc.1	50816	ENSG00000130939	UBE4B	ubiquitination factor E4B
chr1	10145439	10145595	157	*	MACS_peak_1779	59.15	Intron (uc001aqr.4/10277, intron 2 of 26)	1	10093041	10241296	148256	1	10277	uc021ogc.1	52398	ENSG00000130939	UBE4B	ubiquitination factor E4B
chr1	10155833	10155951	119	*	MACS_peak_1780	31.88	Intron (uc001aqr.4/10277, intron 3 of 26)	1	10093041	10241296	148256	1	10277	uc021ogc.1	62792	ENSG00000130939	UBE4B	ubiquitination factor E4B
chr1	10166483	10166646	164	*	MACS_peak_1781	30.74	Exon (uc001aqs.4/10277, exon 7 of 28)	1	10231014	10241296	10283	1	10277	uc001aqu.3	-64368	ENSG00000130939	UBE4B	ubiquitination factor E4B
chr1	10168132	10168322	191	*	MACS_peak_1782	59.51	Intron (uc001aqr.4/10277, intron 6 of 26)	1	10231014	10241296	10283	1	10277	uc001aqu.3	-62692	ENSG00000130939	UBE4B	ubiquitination factor E4B
chr1	10168637	10168758	122	*	MACS_peak_1783	41.78	Intron (uc001aqr.4/10277, intron 6 of 26)	1	10231014	10241296	10283	1	10277	uc001aqu.3	-62256	ENSG00000130939	UBE4B	ubiquitination factor E4B
chr1	10171030	10171185	156	*	MACS_peak_1784	357.39	Intron (uc001aqr.4/10277, intron 6 of 26)	1	10231014	10241296	10283	1	10277	uc001aqu.3	-59829	ENSG00000130939	UBE4B	ubiquitination factor E4B
chr1	10215492	10215655	164	*	MACS_peak_1785	31.96	Intron (uc001aqr.4/10277, intron 20 of 26)	1	10231014	10241296	10283	1	10277	uc001aqu.3	-15359	ENSG00000130939	UBE4B	ubiquitination factor E4B
chr1	10254462	10254597	136	*	MACS_peak_1786	85.47	Distal Intergenic	1	10270764	10334469	63706	1	23095	uc009vmt.3	-16167	ENSG00000054523	KIF1B	kinesin family member 1B
chr1	10436882	10437055	174	*	MACS_peak_1787	52.33	3' UTR	1	10459085	10480201	21117	1	5226	uc001arc.3	-22030	ENSG00000142657	PGD	phosphogluconate dehydrogenase
chr1	10457854	10457993	140	*	MACS_peak_1788	23.12	Promoter (1-2kb)	1	10459085	10480201	21117	1	5226	uc001arc.3	-1092	ENSG00000142657	PGD	phosphogluconate dehydrogenase
chr1	10480704	10480862	159	*	MACS_peak_1789	31.27	Distal Intergenic	1	10490159	10512060	21902	1	100526739	uc001arf.3	-9297	ENSG00000251503	CENPS-CORT	CENPS-CORT readthrough
chr1	10484202	10484357	156	*	MACS_peak_1790	23.15	Distal Intergenic	1	10490159	10512060	21902	1	100526739	uc001arf.3	-5802	ENSG00000251503	CENPS-CORT	CENPS-CORT readthrough
chr1	10488175	10488358	184	*	MACS_peak_1791	30.82	Promoter (1-2kb)	1	10490159	10512060	21902	1	100526739	uc001arf.3	-1801	ENSG00000251503	CENPS-CORT	CENPS-CORT readthrough
chr1	10531269	10531416	148	*	MACS_peak_1792	20.32	Promoter (1-2kb)	1	10520603	10532613	12011	2	1676	uc001arj.3	1197	ENSG00000160049	DFFA	DNA fragmentation factor subunit alpha
chr1	10535444	10535558	115	*	MACS_peak_1793	26.37	Promoter (<=1kb)	1	10535003	10690815	155813	1	5195	uc010oan.2	441	ENSG00000142655	PEX14	peroxisomal biogenesis factor 14
chr1	10548532	10548687	156	*	MACS_peak_1794	31.34	Intron (uc001arl.3/5195, intron 1 of 2)	1	10535003	10690815	155813	1	5195	uc010oan.2	13529	ENSG00000142655	PEX14	peroxisomal biogenesis factor 14
chr1	10553167	10553304	138	*	MACS_peak_1795	22.16	Intron (uc001arl.3/5195, intron 1 of 2)	1	10535003	10690815	155813	1	5195	uc010oan.2	18164	ENSG00000142655	PEX14	peroxisomal biogenesis factor 14
chr1	10554630	10554814	185	*	MACS_peak_1796	39.43	Intron (uc001arl.3/5195, intron 1 of 2)	1	10535003	10690815	155813	1	5195	uc010oan.2	19627	ENSG00000142655	PEX14	peroxisomal biogenesis factor 14
chr1	10554839	10554928	90	*	MACS_peak_1797	24.8	Intron (uc001arl.3/5195, intron 1 of 2)	1	10535003	10690815	155813	1	5195	uc010oan.2	19836	ENSG00000142655	PEX14	peroxisomal biogenesis factor 14
chr1	10556336	10556516	181	*	MACS_peak_1798	38.61	Intron (uc001arl.3/5195, intron 2 of 2)	1	10535003	10690815	155813	1	5195	uc010oan.2	21333	ENSG00000142655	PEX14	peroxisomal biogenesis factor 14
chr1	10567650	10567815	166	*	MACS_peak_1799	31.66	Intron (uc001arl.3/5195, intron 2 of 2)	1	10588312	10690815	102504	1	5195	uc009vmw.3	-20497	ENSG00000142655	PEX14	peroxisomal biogenesis factor 14
chr1	10574205	10574266	62	*	MACS_peak_1800	62.89	Intron (uc001arl.3/5195, intron 2 of 2)	1	10588312	10690815	102504	1	5195	uc009vmw.3	-14046	ENSG00000142655	PEX14	peroxisomal biogenesis factor 14
chr1	10651665	10651766	102	*	MACS_peak_1801	56.55	Intron (uc009vmu.1/5195, intron 3 of 4)	1	10588312	10690815	102504	1	5195	uc009vmw.3	63353	ENSG00000142655	PEX14	peroxisomal biogenesis factor 14
chr1	10658860	10659017	158	*	MACS_peak_1802	22.96	Intron (uc009vmu.1/5195, intron 3 of 4)	1	10718064	10721455	3392	2	54897	uc001arq.1	62438	ENSG00000130940	CASZ1	castor zinc finger 1
chr1	10659320	10659399	80	*	MACS_peak_1803	42.21	Exon (uc001arn.3/5195, exon 4 of 9)	1	10718064	10721455	3392	2	54897	uc001arq.1	62056	ENSG00000130940	CASZ1	castor zinc finger 1
chr1	10665516	10665628	113	*	MACS_peak_1804	39.35	Intron (uc009vmu.1/5195, intron 3 of 4)	1	10718064	10721455	3392	2	54897	uc001arq.1	55827	ENSG00000130940	CASZ1	castor zinc finger 1
chr1	10682196	10682442	247	*	MACS_peak_1805	40.08	Intron (uc009vmu.1/5195, intron 4 of 4)	1	10718064	10721455	3392	2	54897	uc001arq.1	39013	ENSG00000130940	CASZ1	castor zinc finger 1
chr1	10684222	10684317	96	*	MACS_peak_1806	31.17	Intron (uc001arn.3/5195, intron 6 of 8)	1	10718064	10721455	3392	2	54897	uc001arq.1	37138	ENSG00000130940	CASZ1	castor zinc finger 1
chr1	10694097	10694200	104	*	MACS_peak_1807	27.02	Distal Intergenic	1	10718064	10721455	3392	2	54897	uc001arq.1	27255	ENSG00000130940	CASZ1	castor zinc finger 1
chr1	10700549	10700658	110	*	MACS_peak_1808	28.27	Intron (uc001aro.4/54897, intron 20 of 20)	1	10718064	10721455	3392	2	54897	uc001arq.1	20797	ENSG00000130940	CASZ1	castor zinc finger 1
chr1	10701443	10701585	143	*	MACS_peak_1809	29.31	Intron (uc001aro.4/54897, intron 20 of 20)	1	10718064	10721455	3392	2	54897	uc001arq.1	19870	ENSG00000130940	CASZ1	castor zinc finger 1
chr1	10708917	10709101	185	*	MACS_peak_1810	33.45	Intron (uc001aro.4/54897, intron 15 of 20)	1	10718064	10721455	3392	2	54897	uc001arq.1	12354	ENSG00000130940	CASZ1	castor zinc finger 1
chr1	10713633	10713808	176	*	MACS_peak_1811	31.37	Exon (uc001aro.4/54897, exon 11 of 21)	1	10718064	10721455	3392	2	54897	uc001arq.1	7647	ENSG00000130940	CASZ1	castor zinc finger 1
chr1	10723479	10723594	116	*	MACS_peak_1812	33.03	Promoter (2-3kb)	1	10718064	10721455	3392	2	54897	uc001arq.1	-2024	ENSG00000130940	CASZ1	castor zinc finger 1
chr1	10728875	10728950	76	*	MACS_peak_1813	44.36	Intron (uc001aro.4/54897, intron 4 of 20)	1	10718064	10721455	3392	2	54897	uc001arq.1	-7420	ENSG00000130940	CASZ1	castor zinc finger 1
chr1	10731698	10731857	160	*	MACS_peak_1814	22.16	Intron (uc001aro.4/54897, intron 4 of 20)	1	10718064	10721455	3392	2	54897	uc001arq.1	-10243	ENSG00000130940	CASZ1	castor zinc finger 1
chr1	10735639	10735761	123	*	MACS_peak_1815	23.19	Intron (uc001aro.4/54897, intron 4 of 20)	1	10718064	10721455	3392	2	54897	uc001arq.1	-14184	ENSG00000130940	CASZ1	castor zinc finger 1
chr1	10736175	10736348	174	*	MACS_peak_1816	35.51	Intron (uc001aro.4/54897, intron 4 of 20)	1	10718064	10721455	3392	2	54897	uc001arq.1	-14720	ENSG00000130940	CASZ1	castor zinc finger 1
chr1	10737036	10737191	156	*	MACS_peak_1817	25.94	Intron (uc001aro.4/54897, intron 4 of 20)	1	10718064	10721455	3392	2	54897	uc001arq.1	-15581	ENSG00000130940	CASZ1	castor zinc finger 1
chr1	10739503	10739624	122	*	MACS_peak_1818	28.3	Intron (uc001aro.4/54897, intron 4 of 20)	1	10713041	10754507	41467	2	54897	uc009vmx.2	14883	ENSG00000130940	CASZ1	castor zinc finger 1
chr1	10739910	10740059	150	*	MACS_peak_1819	22.54	Intron (uc001aro.4/54897, intron 4 of 20)	1	10713041	10754507	41467	2	54897	uc009vmx.2	14448	ENSG00000130940	CASZ1	castor zinc finger 1
chr1	10740370	10740638	269	*	MACS_peak_1820	44.82	Intron (uc001aro.4/54897, intron 4 of 20)	1	10713041	10754507	41467	2	54897	uc009vmx.2	13869	ENSG00000130940	CASZ1	castor zinc finger 1
chr1	10744910	10745034	125	*	MACS_peak_1821	33.61	Intron (uc001aro.4/54897, intron 4 of 20)	1	10713041	10754507	41467	2	54897	uc009vmx.2	9473	ENSG00000130940	CASZ1	castor zinc finger 1
chr1	10746812	10747030	219	*	MACS_peak_1822	25.6	Intron (uc001aro.4/54897, intron 4 of 20)	1	10713041	10754507	41467	2	54897	uc009vmx.2	7477	ENSG00000130940	CASZ1	castor zinc finger 1
chr1	10747254	10747405	152	*	MACS_peak_1823	27.99	Intron (uc001aro.4/54897, intron 4 of 20)	1	10713041	10754507	41467	2	54897	uc009vmx.2	7102	ENSG00000130940	CASZ1	castor zinc finger 1
chr1	10747495	10747608	114	*	MACS_peak_1824	25.59	Intron (uc001aro.4/54897, intron 4 of 20)	1	10713041	10754507	41467	2	54897	uc009vmx.2	6899	ENSG00000130940	CASZ1	castor zinc finger 1
chr1	10754336	10754463	128	*	MACS_peak_1825	26.19	Promoter (<=1kb)	1	10713041	10754507	41467	2	54897	uc009vmx.2	44	ENSG00000130940	CASZ1	castor zinc finger 1
chr1	10759139	10759269	131	*	MACS_peak_1826	22.16	Intron (uc001aro.4/54897, intron 3 of 20)	1	10713041	10754507	41467	2	54897	uc009vmx.2	-4632	ENSG00000130940	CASZ1	castor zinc finger 1
chr1	10760005	10760185	181	*	MACS_peak_1827	526.91	Intron (uc001aro.4/54897, intron 3 of 20)	1	10713041	10754507	41467	2	54897	uc009vmx.2	-5498	ENSG00000130940	CASZ1	castor zinc finger 1
chr1	10766571	10766715	145	*	MACS_peak_1828	27.88	Intron (uc001aro.4/54897, intron 2 of 20)	1	10713041	10754507	41467	2	54897	uc009vmx.2	-12064	ENSG00000130940	CASZ1	castor zinc finger 1
chr1	10770170	10770332	163	*	MACS_peak_1829	28.17	Intron (uc001aro.4/54897, intron 2 of 20)	1	10713041	10754507	41467	2	54897	uc009vmx.2	-15663	ENSG00000130940	CASZ1	castor zinc finger 1
chr1	10782273	10782340	68	*	MACS_peak_1830	39.39	Intron (uc001aro.4/54897, intron 2 of 20)	1	10713041	10754507	41467	2	54897	uc009vmx.2	-27766	ENSG00000130940	CASZ1	castor zinc finger 1
chr1	10784629	10784917	289	*	MACS_peak_1831	42.26	Intron (uc001aro.4/54897, intron 2 of 20)	1	10713041	10754507	41467	2	54897	uc009vmx.2	-30122	ENSG00000130940	CASZ1	castor zinc finger 1
chr1	10786454	10786665	212	*	MACS_peak_1832	30.01	Intron (uc001aro.4/54897, intron 2 of 20)	1	10713041	10754507	41467	2	54897	uc009vmx.2	-31947	ENSG00000130940	CASZ1	castor zinc finger 1
chr1	10792503	10792679	177	*	MACS_peak_1833	36.53	Intron (uc001aro.4/54897, intron 2 of 20)	1	10713041	10754507	41467	2	54897	uc009vmx.2	-37996	ENSG00000130940	CASZ1	castor zinc finger 1
chr1	10792831	10793070	240	*	MACS_peak_1834	49.2	Intron (uc001aro.4/54897, intron 2 of 20)	1	10713041	10754507	41467	2	54897	uc009vmx.2	-38324	ENSG00000130940	CASZ1	castor zinc finger 1
chr1	10795980	10796074	95	*	MACS_peak_1835	27.02	Intron (uc001aro.4/54897, intron 2 of 20)	1	10713041	10754507	41467	2	54897	uc009vmx.2	-41473	ENSG00000130940	CASZ1	castor zinc finger 1
chr1	10796392	10796511	120	*	MACS_peak_1836	24.8	Intron (uc001aro.4/54897, intron 2 of 20)	1	10713041	10754507	41467	2	54897	uc009vmx.2	-41885	ENSG00000130940	CASZ1	castor zinc finger 1
chr1	10800505	10800664	160	*	MACS_peak_1837	48.73	Intron (uc001aro.4/54897, intron 2 of 20)	1	10713041	10754507	41467	2	54897	uc009vmx.2	-45998	ENSG00000130940	CASZ1	castor zinc finger 1
chr1	10802973	10803061	89	*	MACS_peak_1838	36.04	Intron (uc001aro.4/54897, intron 2 of 20)	1	10713041	10754507	41467	2	54897	uc009vmx.2	-48466	ENSG00000130940	CASZ1	castor zinc finger 1
chr1	10831962	10832076	115	*	MACS_peak_1839	22.16	Intron (uc001aro.4/54897, intron 1 of 20)	1	10696666	10856733	160068	2	54897	uc001aro.4	24657	ENSG00000130940	CASZ1	castor zinc finger 1
chr1	10838704	10838911	208	*	MACS_peak_1840	30.74	Intron (uc001aro.4/54897, intron 1 of 20)	1	10696666	10856733	160068	2	54897	uc001aro.4	17822	ENSG00000130940	CASZ1	castor zinc finger 1
chr1	10841149	10841283	135	*	MACS_peak_1841	23.01	Intron (uc001aro.4/54897, intron 1 of 20)	1	10696666	10856733	160068	2	54897	uc001aro.4	15450	ENSG00000130940	CASZ1	castor zinc finger 1
chr1	10841355	10841509	155	*	MACS_peak_1842	39.9	Intron (uc001aro.4/54897, intron 1 of 20)	1	10696666	10856733	160068	2	54897	uc001aro.4	15224	ENSG00000130940	CASZ1	castor zinc finger 1
chr1	10841667	10841812	146	*	MACS_peak_1843	22.95	Intron (uc001aro.4/54897, intron 1 of 20)	1	10696666	10856733	160068	2	54897	uc001aro.4	14921	ENSG00000130940	CASZ1	castor zinc finger 1
chr1	10841956	10842062	107	*	MACS_peak_1844	38.54	Intron (uc001aro.4/54897, intron 1 of 20)	1	10696666	10856733	160068	2	54897	uc001aro.4	14671	ENSG00000130940	CASZ1	castor zinc finger 1
chr1	10849563	10849657	95	*	MACS_peak_1845	219.29	Intron (uc001aro.4/54897, intron 1 of 20)	1	10696666	10856733	160068	2	54897	uc001aro.4	7076	ENSG00000130940	CASZ1	castor zinc finger 1
chr1	10866354	10866483	130	*	MACS_peak_1846	37.59	Distal Intergenic	1	10707263	10856733	149471	2	54897	uc001arp.2	-9621	ENSG00000130940	CASZ1	castor zinc finger 1
chr1	10868464	10868584	121	*	MACS_peak_1847	32.99	Distal Intergenic	1	10707263	10856733	149471	2	54897	uc001arp.2	-11731	ENSG00000130940	CASZ1	castor zinc finger 1
chr1	10873118	10873289	172	*	MACS_peak_1848	30.74	Distal Intergenic	1	10707263	10856733	149471	2	54897	uc001arp.2	-16385	ENSG00000130940	CASZ1	castor zinc finger 1
chr1	10877038	10877195	158	*	MACS_peak_1849	30.48	Distal Intergenic	1	10707263	10856733	149471	2	54897	uc001arp.2	-20305	ENSG00000130940	CASZ1	castor zinc finger 1
chr1	10878515	10878631	117	*	MACS_peak_1850	32.99	Distal Intergenic	1	10707263	10856733	149471	2	54897	uc001arp.2	-21782	ENSG00000130940	CASZ1	castor zinc finger 1
chr1	10878674	10878887	214	*	MACS_peak_1851	22.16	Distal Intergenic	1	10707263	10856733	149471	2	54897	uc001arp.2	-21941	ENSG00000130940	CASZ1	castor zinc finger 1
chr1	10885241	10885378	138	*	MACS_peak_1852	31.4	Distal Intergenic	1	10707263	10856733	149471	2	54897	uc001arp.2	-28508	ENSG00000130940	CASZ1	castor zinc finger 1
chr1	10891125	10892000	876	*	MACS_peak_1853	150.26	Distal Intergenic	1	10707263	10856733	149471	2	54897	uc001arp.2	-34392	ENSG00000130940	CASZ1	castor zinc finger 1
chr1	10898542	10898706	165	*	MACS_peak_1854	30.82	Distal Intergenic	1	10707263	10856733	149471	2	54897	uc001arp.2	-41809	ENSG00000130940	CASZ1	castor zinc finger 1
chr1	10900070	10900244	175	*	MACS_peak_1855	45.75	Distal Intergenic	1	10707263	10856733	149471	2	54897	uc001arp.2	-43337	ENSG00000130940	CASZ1	castor zinc finger 1
chr1	10909701	10909810	110	*	MACS_peak_1856	44.36	Distal Intergenic	1	10707263	10856733	149471	2	54897	uc001arp.2	-52968	ENSG00000130940	CASZ1	castor zinc finger 1
chr1	10925805	10925907	103	*	MACS_peak_1857	340.92	Distal Intergenic	1	10707263	10856733	149471	2	54897	uc001arp.2	-69072	ENSG00000130940	CASZ1	castor zinc finger 1
chr1	10928357	10928431	75	*	MACS_peak_1858	36.44	Distal Intergenic	1	10707263	10856733	149471	2	54897	uc001arp.2	-71624	ENSG00000130940	CASZ1	castor zinc finger 1
chr1	10933481	10933678	198	*	MACS_peak_1859	42.8	Distal Intergenic	1	10707263	10856733	149471	2	54897	uc001arp.2	-76748	ENSG00000130940	CASZ1	castor zinc finger 1
chr1	10952260	10952497	238	*	MACS_peak_1860	48.17	Distal Intergenic	1	11006530	11024328	17799	2	148345	uc001arr.2	71831	ENSG00000175262	C1orf127	chromosome 1 open reading frame 127
chr1	10952643	10952759	117	*	MACS_peak_1861	75.63	Distal Intergenic	1	11006530	11024328	17799	2	148345	uc001arr.2	71569	ENSG00000175262	C1orf127	chromosome 1 open reading frame 127
chr1	10957980	10958169	190	*	MACS_peak_1862	23.18	Distal Intergenic	1	11006530	11024328	17799	2	148345	uc001arr.2	66159	ENSG00000175262	C1orf127	chromosome 1 open reading frame 127
chr1	10958450	10958746	297	*	MACS_peak_1863	23.82	Distal Intergenic	1	11006530	11024328	17799	2	148345	uc001arr.2	65582	ENSG00000175262	C1orf127	chromosome 1 open reading frame 127
chr1	10961487	10961608	122	*	MACS_peak_1864	22.04	Distal Intergenic	1	11006530	11024328	17799	2	148345	uc001arr.2	62720	ENSG00000175262	C1orf127	chromosome 1 open reading frame 127
chr1	10961849	10962213	365	*	MACS_peak_1865	31.37	Distal Intergenic	1	11006530	11024328	17799	2	148345	uc001arr.2	62115	ENSG00000175262	C1orf127	chromosome 1 open reading frame 127
chr1	10963490	10963593	104	*	MACS_peak_1866	23.08	Distal Intergenic	1	11006530	11024328	17799	2	148345	uc001arr.2	60735	ENSG00000175262	C1orf127	chromosome 1 open reading frame 127
chr1	10964092	10964273	182	*	MACS_peak_1867	30.93	Distal Intergenic	1	11006530	11024328	17799	2	148345	uc001arr.2	60055	ENSG00000175262	C1orf127	chromosome 1 open reading frame 127
chr1	10964728	10965017	290	*	MACS_peak_1868	42.21	Distal Intergenic	1	11006530	11024328	17799	2	148345	uc001arr.2	59311	ENSG00000175262	C1orf127	chromosome 1 open reading frame 127
chr1	10965081	10965185	105	*	MACS_peak_1869	32.86	Distal Intergenic	1	11006530	11024328	17799	2	148345	uc001arr.2	59143	ENSG00000175262	C1orf127	chromosome 1 open reading frame 127
chr1	10966101	10966233	133	*	MACS_peak_1870	32.26	Distal Intergenic	1	11006530	11024328	17799	2	148345	uc001arr.2	58095	ENSG00000175262	C1orf127	chromosome 1 open reading frame 127
chr1	10966515	10966853	339	*	MACS_peak_1871	39.75	Distal Intergenic	1	11006530	11024328	17799	2	148345	uc001arr.2	57475	ENSG00000175262	C1orf127	chromosome 1 open reading frame 127
chr1	10993823	10993970	148	*	MACS_peak_1872	33.62	Distal Intergenic	1	11006530	11024328	17799	2	148345	uc001arr.2	30358	ENSG00000175262	C1orf127	chromosome 1 open reading frame 127
chr1	10994264	10994558	295	*	MACS_peak_1873	47.9	Distal Intergenic	1	11006530	11024328	17799	2	148345	uc001arr.2	29770	ENSG00000175262	C1orf127	chromosome 1 open reading frame 127
chr1	10997252	10997386	135	*	MACS_peak_1874	28.68	Distal Intergenic	1	11006530	11024328	17799	2	148345	uc001arr.2	26942	ENSG00000175262	C1orf127	chromosome 1 open reading frame 127
chr1	10997684	10997850	167	*	MACS_peak_1875	23.44	Distal Intergenic	1	11006530	11024328	17799	2	148345	uc001arr.2	26478	ENSG00000175262	C1orf127	chromosome 1 open reading frame 127
chr1	10998709	10998790	82	*	MACS_peak_1876	40.29	Distal Intergenic	1	11006530	11024328	17799	2	148345	uc001arr.2	25538	ENSG00000175262	C1orf127	chromosome 1 open reading frame 127
chr1	11004251	11004318	68	*	MACS_peak_1877	24.44	Distal Intergenic	1	11006530	11024328	17799	2	148345	uc001arr.2	20010	ENSG00000175262	C1orf127	chromosome 1 open reading frame 127
chr1	11008263	11008394	132	*	MACS_peak_1878	22.16	Exon (uc001arr.2/148345, exon 7 of 8)	1	11006530	11024328	17799	2	148345	uc001arr.2	15934	ENSG00000175262	C1orf127	chromosome 1 open reading frame 127
chr1	11020656	11020811	156	*	MACS_peak_1879	51.91	Intron (uc001arr.2/148345, intron 1 of 7)	1	11006530	11024328	17799	2	148345	uc001arr.2	3517	ENSG00000175262	C1orf127	chromosome 1 open reading frame 127
chr1	11032471	11032538	68	*	MACS_peak_1880	107.15	Intron (uc010oao.2/148345, intron 2 of 12)	1	11006530	11024328	17799	2	148345	uc001ars.2	-8143	ENSG00000175262	C1orf127	chromosome 1 open reading frame 127
chr1	11040106	11040369	264	*	MACS_peak_1881	66.06	Promoter (1-2kb)	1	11006530	11042094	35565	2	148345	uc010oao.2	1725	ENSG00000175262	C1orf127	chromosome 1 open reading frame 127
chr1	11047351	11047444	94	*	MACS_peak_1882	41.24	Distal Intergenic	1	11006530	11042094	35565	2	148345	uc010oao.2	-5257	ENSG00000175262	C1orf127	chromosome 1 open reading frame 127
chr1	11048061	11048143	83	*	MACS_peak_1883	87.43	Distal Intergenic	1	11006530	11042094	35565	2	148345	uc010oao.2	-5967	ENSG00000175262	C1orf127	chromosome 1 open reading frame 127
chr1	11050822	11051028	207	*	MACS_peak_1884	44.23	Distal Intergenic	1	11006530	11042094	35565	2	148345	uc010oao.2	-8728	ENSG00000175262	C1orf127	chromosome 1 open reading frame 127
chr1	11071302	11071383	82	*	MACS_peak_1885	37.72	Promoter (1-2kb)	1	11072679	11085549	12871	1	23435	uc001art.3	-1296	ENSG00000120948	TARDBP	TAR DNA binding protein
chr1	11093966	11094050	85	*	MACS_peak_1886	50.06	Intron (uc001aru.3/10747, intron 8 of 10)	1	11086580	11107296	20717	2	10747	uc001aru.3	13246	ENSG00000009724	MASP2	MBL associated serine protease 2
chr1	11098585	11098727	143	*	MACS_peak_1887	40.97	Intron (uc001aru.3/10747, intron 6 of 10)	1	11086580	11107296	20717	2	10747	uc001aru.3	8569	ENSG00000009724	MASP2	MBL associated serine protease 2
chr1	11101635	11101717	83	*	MACS_peak_1888	52.73	Intron (uc001aru.3/10747, intron 6 of 10)	1	11086580	11107296	20717	2	10747	uc001aru.3	5579	ENSG00000009724	MASP2	MBL associated serine protease 2
chr1	11103524	11103727	204	*	MACS_peak_1889	74.49	Exon (uc001aru.3/10747, exon 5 of 11)	1	11086580	11107296	20717	2	10747	uc001aru.3	3569	ENSG00000009724	MASP2	MBL associated serine protease 2
chr1	11104372	11104527	156	*	MACS_peak_1890	32.99	Promoter (2-3kb)	1	11086580	11107296	20717	2	10747	uc001aru.3	2769	ENSG00000009724	MASP2	MBL associated serine protease 2
chr1	11104899	11105105	207	*	MACS_peak_1891	44.55	Promoter (2-3kb)	1	11086580	11107296	20717	2	10747	uc001aru.3	2191	ENSG00000009724	MASP2	MBL associated serine protease 2
chr1	11113636	11113772	137	*	MACS_peak_1892	39.08	Distal Intergenic	1	11114649	11120091	5443	2	6723	uc001arz.1	6319	ENSG00000116649	SRM	spermidine synthase
chr1	11116057	11116243	187	*	MACS_peak_1893	38.59	Exon (uc001arz.1/6723, exon 5 of 8)	1	11114649	11120091	5443	2	6723	uc001arz.1	3848	ENSG00000116649	SRM	spermidine synthase
chr1	11116363	11116530	168	*	MACS_peak_1894	31.41	Intron (uc001arz.1/6723, intron 4 of 7)	1	11114649	11120091	5443	2	6723	uc001arz.1	3561	ENSG00000116649	SRM	spermidine synthase
chr1	11116636	11116809	174	*	MACS_peak_1895	30.73	Exon (uc001arz.1/6723, exon 4 of 8)	1	11114649	11120091	5443	2	6723	uc001arz.1	3282	ENSG00000116649	SRM	spermidine synthase
chr1	11118875	11119020	146	*	MACS_peak_1896	24.61	Promoter (1-2kb)	1	11114649	11120091	5443	2	6723	uc001arz.1	1071	ENSG00000116649	SRM	spermidine synthase
chr1	11129619	11129777	159	*	MACS_peak_1897	45.52	Exon (uc001asa.3/5394, exon 22 of 25)	1	11114649	11120091	5443	2	6723	uc001arz.1	-9528	ENSG00000116649	SRM	spermidine synthase
chr1	11136689	11136851	163	*	MACS_peak_1898	30.87	Intron (uc001asa.3/5394, intron 17 of 24)	1	11114649	11120091	5443	2	6723	uc001arz.1	-16598	ENSG00000116649	SRM	spermidine synthase
chr1	11137431	11137502	72	*	MACS_peak_1899	52.39	Exon (uc001asa.3/5394, exon 16 of 25)	1	11114649	11120091	5443	2	6723	uc001arz.1	-17340	ENSG00000116649	SRM	spermidine synthase
chr1	11137658	11137801	144	*	MACS_peak_1900	30.72	Exon (uc001asa.3/5394, exon 15 of 25)	1	11114649	11120091	5443	2	6723	uc001arz.1	-17567	ENSG00000116649	SRM	spermidine synthase
chr1	11139708	11139828	121	*	MACS_peak_1901	44.52	3' UTR	1	11114649	11120091	5443	2	6723	uc001arz.1	-19617	ENSG00000116649	SRM	spermidine synthase
chr1	11140472	11140700	229	*	MACS_peak_1902	61.12	3' UTR	1	11126676	11159938	33263	2	5394	uc001asa.3	19238	ENSG00000171824	EXOSC10	exosome component 10
chr1	11140821	11141001	181	*	MACS_peak_1903	56.06	Exon (uc001asa.3/5394, exon 12 of 25)	1	11126676	11159938	33263	2	5394	uc001asa.3	18937	ENSG00000171824	EXOSC10	exosome component 10
chr1	11141062	11141300	239	*	MACS_peak_1904	74.88	Exon (uc001asa.3/5394, exon 11 of 25)	1	11126676	11159938	33263	2	5394	uc001asa.3	18638	ENSG00000171824	EXOSC10	exosome component 10
chr1	11147491	11147751	261	*	MACS_peak_1905	71.68	Exon (uc001asa.3/5394, exon 9 of 25)	1	11126676	11159938	33263	2	5394	uc001asa.3	12187	ENSG00000171824	EXOSC10	exosome component 10
chr1	11151054	11151238	185	*	MACS_peak_1906	56.83	Exon (uc001asa.3/5394, exon 5 of 25)	1	11126676	11159938	33263	2	5394	uc001asa.3	8700	ENSG00000171824	EXOSC10	exosome component 10
chr1	11151544	11151655	112	*	MACS_peak_1907	61.14	Exon (uc001asa.3/5394, exon 4 of 25)	1	11126676	11159938	33263	2	5394	uc001asa.3	8283	ENSG00000171824	EXOSC10	exosome component 10
chr1	11155838	11155939	102	*	MACS_peak_1908	42.01	Exon (uc001asa.3/5394, exon 3 of 25)	1	11126676	11159938	33263	2	5394	uc001asa.3	3999	ENSG00000171824	EXOSC10	exosome component 10
chr1	11158077	11158210	134	*	MACS_peak_1909	26.83	Promoter (1-2kb)	1	11126676	11159938	33263	2	5394	uc001asa.3	1728	ENSG00000171824	EXOSC10	exosome component 10
chr1	11194249	11194411	163	*	MACS_peak_1910	29.64	Promoter (2-3kb)	1	11166588	11191615	25028	2	2475	uc001asc.3	-2634	ENSG00000198793	MTOR	mechanistic target of rapamycin kinase
chr1	11194474	11194686	213	*	MACS_peak_1911	41.2	Promoter (2-3kb)	1	11166588	11191615	25028	2	2475	uc001asc.3	-2859	ENSG00000198793	MTOR	mechanistic target of rapamycin kinase
chr1	11194934	11195041	108	*	MACS_peak_1912	31.17	Intron (uc001asd.3/2475, intron 36 of 57)	1	11166588	11191615	25028	2	2475	uc001asc.3	-3319	ENSG00000198793	MTOR	mechanistic target of rapamycin kinase
chr1	11195266	11195427	162	*	MACS_peak_1913	27	Intron (uc001asd.3/2475, intron 36 of 57)	1	11166588	11191615	25028	2	2475	uc001asc.3	-3651	ENSG00000198793	MTOR	mechanistic target of rapamycin kinase
chr1	11259322	11259475	154	*	MACS_peak_1914	23.19	Exon (uc001asd.3/2475, exon 28 of 58)	1	11249346	11256038	6693	1	10218	uc001ase.4	9976	ENSG00000171819	ANGPTL7	angiopoietin like 7
chr1	11270862	11271059	198	*	MACS_peak_1915	30.74	Exon (uc001asd.3/2475, exon 24 of 58)	1	11249346	11256038	6693	1	10218	uc001ase.4	21516	ENSG00000171819	ANGPTL7	angiopoietin like 7
chr1	11288553	11288705	153	*	MACS_peak_1916	21.14	Intron (uc001asd.3/2475, intron 19 of 57)	1	11166588	11322608	156021	2	2475	uc001asd.3	33903	ENSG00000198793	MTOR	mechanistic target of rapamycin kinase
chr1	11303275	11303421	147	*	MACS_peak_1917	21.56	Exon (uc001asd.3/2475, exon 9 of 58)	1	11166588	11322608	156021	2	2475	uc001asd.3	19187	ENSG00000198793	MTOR	mechanistic target of rapamycin kinase
chr1	11322073	11322336	264	*	MACS_peak_1918	20.01	Promoter (<=1kb)	1	11166588	11322608	156021	2	2475	uc001asd.3	272	ENSG00000198793	MTOR	mechanistic target of rapamycin kinase
chr1	11352721	11352790	70	*	MACS_peak_1919	89.31	Distal Intergenic	1	11333255	11348491	15237	1	29914	uc001asg.3	19466	ENSG00000120942	UBIAD1	UbiA prenyltransferase domain containing 1
chr1	11371765	11371979	215	*	MACS_peak_1920	47.54	Distal Intergenic	1	11333255	11348491	15237	1	29914	uc001asg.3	38510	ENSG00000120942	UBIAD1	UbiA prenyltransferase domain containing 1
chr1	11372243	11372406	164	*	MACS_peak_1921	28.65	Distal Intergenic	1	11333255	11348491	15237	1	29914	uc001asg.3	38988	ENSG00000120942	UBIAD1	UbiA prenyltransferase domain containing 1
chr1	11380383	11380511	129	*	MACS_peak_1922	22.66	Distal Intergenic	1	11333255	11348491	15237	1	29914	uc001asg.3	47128	ENSG00000120942	UBIAD1	UbiA prenyltransferase domain containing 1
chr1	11383568	11383796	229	*	MACS_peak_1923	42.15	Distal Intergenic	1	11333255	11348491	15237	1	29914	uc001asg.3	50313	ENSG00000120942	UBIAD1	UbiA prenyltransferase domain containing 1
chr1	11383946	11384162	217	*	MACS_peak_1924	48.78	Distal Intergenic	1	11333255	11348491	15237	1	29914	uc001asg.3	50691	ENSG00000120942	UBIAD1	UbiA prenyltransferase domain containing 1
chr1	11391588	11391750	163	*	MACS_peak_1925	30.87	Distal Intergenic	1	11333255	11348491	15237	1	29914	uc001asg.3	58333	ENSG00000120942	UBIAD1	UbiA prenyltransferase domain containing 1
chr1	11398089	11398188	100	*	MACS_peak_1926	31.17	Distal Intergenic	1	11333255	11348491	15237	1	29914	uc001asg.3	64834	ENSG00000120942	UBIAD1	UbiA prenyltransferase domain containing 1
chr1	11401989	11402118	130	*	MACS_peak_1927	66.13	Distal Intergenic	1	11333255	11348491	15237	1	29914	uc001asg.3	68734	ENSG00000120942	UBIAD1	UbiA prenyltransferase domain containing 1
chr1	11404822	11404987	166	*	MACS_peak_1928	32.99	Distal Intergenic	1	11333255	11348491	15237	1	29914	uc001asg.3	71567	ENSG00000120942	UBIAD1	UbiA prenyltransferase domain containing 1
chr1	11405058	11405170	113	*	MACS_peak_1929	22.16	Distal Intergenic	1	11333255	11348491	15237	1	29914	uc001asg.3	71803	ENSG00000120942	UBIAD1	UbiA prenyltransferase domain containing 1
chr1	11405333	11405477	145	*	MACS_peak_1930	41.5	Distal Intergenic	1	11333255	11348491	15237	1	29914	uc001asg.3	72078	ENSG00000120942	UBIAD1	UbiA prenyltransferase domain containing 1
chr1	11407559	11407621	63	*	MACS_peak_1931	76.89	Distal Intergenic	1	11333255	11348491	15237	1	29914	uc001asg.3	74304	ENSG00000120942	UBIAD1	UbiA prenyltransferase domain containing 1
chr1	11413009	11413227	219	*	MACS_peak_1932	50.13	Distal Intergenic	1	11333255	11348491	15237	1	29914	uc001asg.3	79754	ENSG00000120942	UBIAD1	UbiA prenyltransferase domain containing 1
chr1	11415051	11415121	71	*	MACS_peak_1933	61.14	Distal Intergenic	1	11333255	11348491	15237	1	29914	uc001asg.3	81796	ENSG00000120942	UBIAD1	UbiA prenyltransferase domain containing 1
chr1	11415408	11415573	166	*	MACS_peak_1934	39.6	Distal Intergenic	1	11333255	11348491	15237	1	29914	uc001asg.3	82153	ENSG00000120942	UBIAD1	UbiA prenyltransferase domain containing 1
chr1	11433937	11434348	412	*	MACS_peak_1935	144.41	Distal Intergenic	1	11333255	11348491	15237	1	29914	uc001asg.3	100682	ENSG00000120942	UBIAD1	UbiA prenyltransferase domain containing 1
chr1	11434436	11434608	173	*	MACS_peak_1936	110.33	Distal Intergenic	1	11333255	11348491	15237	1	29914	uc001asg.3	101181	ENSG00000120942	UBIAD1	UbiA prenyltransferase domain containing 1
chr1	11434681	11434949	269	*	MACS_peak_1937	41.5	Distal Intergenic	1	11333255	11348491	15237	1	29914	uc001asg.3	101426	ENSG00000120942	UBIAD1	UbiA prenyltransferase domain containing 1
chr1	11448809	11448960	152	*	MACS_peak_1938	43.26	Distal Intergenic	1	11539295	11541938	2644	1	57540	uc009vmz.1	-90335	ENSG00000204624	DISP3	dispatched RND transporter family member 3
chr1	11455110	11455321	212	*	MACS_peak_1939	44.52	Distal Intergenic	1	11539295	11541938	2644	1	57540	uc009vmz.1	-83974	ENSG00000204624	DISP3	dispatched RND transporter family member 3
chr1	11455680	11455775	96	*	MACS_peak_1940	46.17	Distal Intergenic	1	11539295	11541938	2644	1	57540	uc009vmz.1	-83520	ENSG00000204624	DISP3	dispatched RND transporter family member 3
chr1	11455820	11455933	114	*	MACS_peak_1941	45.88	Distal Intergenic	1	11539295	11541938	2644	1	57540	uc009vmz.1	-83362	ENSG00000204624	DISP3	dispatched RND transporter family member 3
chr1	11456045	11456197	153	*	MACS_peak_1942	37.35	Distal Intergenic	1	11539295	11541938	2644	1	57540	uc009vmz.1	-83098	ENSG00000204624	DISP3	dispatched RND transporter family member 3
chr1	11457396	11457557	162	*	MACS_peak_1943	30.97	Distal Intergenic	1	11539295	11541938	2644	1	57540	uc009vmz.1	-81738	ENSG00000204624	DISP3	dispatched RND transporter family member 3
chr1	11476496	11476689	194	*	MACS_peak_1944	35.68	Distal Intergenic	1	11539295	11541938	2644	1	57540	uc009vmz.1	-62606	ENSG00000204624	DISP3	dispatched RND transporter family member 3
chr1	11477986	11478266	281	*	MACS_peak_1945	74.12	Distal Intergenic	1	11539295	11541938	2644	1	57540	uc009vmz.1	-61029	ENSG00000204624	DISP3	dispatched RND transporter family member 3
chr1	11486680	11486822	143	*	MACS_peak_1946	42.08	Distal Intergenic	1	11539295	11541938	2644	1	57540	uc009vmz.1	-52473	ENSG00000204624	DISP3	dispatched RND transporter family member 3
chr1	11486857	11487011	155	*	MACS_peak_1947	32.99	Distal Intergenic	1	11539295	11541938	2644	1	57540	uc009vmz.1	-52284	ENSG00000204624	DISP3	dispatched RND transporter family member 3
chr1	11492120	11492366	247	*	MACS_peak_1948	47.9	Distal Intergenic	1	11539295	11541938	2644	1	57540	uc009vmz.1	-46929	ENSG00000204624	DISP3	dispatched RND transporter family member 3
chr1	11494963	11495121	159	*	MACS_peak_1949	33.75	Distal Intergenic	1	11539295	11541938	2644	1	57540	uc009vmz.1	-44174	ENSG00000204624	DISP3	dispatched RND transporter family member 3
chr1	11495470	11495633	164	*	MACS_peak_1950	34.96	Distal Intergenic	1	11539295	11541938	2644	1	57540	uc009vmz.1	-43662	ENSG00000204624	DISP3	dispatched RND transporter family member 3
chr1	11501299	11501421	123	*	MACS_peak_1951	43.09	Distal Intergenic	1	11539295	11541938	2644	1	57540	uc009vmz.1	-37874	ENSG00000204624	DISP3	dispatched RND transporter family member 3
chr1	11505503	11505872	370	*	MACS_peak_1952	439.39	Distal Intergenic	1	11539295	11541938	2644	1	57540	uc009vmz.1	-33423	ENSG00000204624	DISP3	dispatched RND transporter family member 3
chr1	11506942	11507108	167	*	MACS_peak_1953	32.96	Distal Intergenic	1	11539295	11541938	2644	1	57540	uc009vmz.1	-32187	ENSG00000204624	DISP3	dispatched RND transporter family member 3
chr1	11520476	11520601	126	*	MACS_peak_1954	32.99	Distal Intergenic	1	11539295	11541938	2644	1	57540	uc009vmz.1	-18694	ENSG00000204624	DISP3	dispatched RND transporter family member 3
chr1	11525222	11525337	116	*	MACS_peak_1955	124.82	Distal Intergenic	1	11539295	11541938	2644	1	57540	uc009vmz.1	-13958	ENSG00000204624	DISP3	dispatched RND transporter family member 3
chr1	11533826	11533918	93	*	MACS_peak_1956	29.65	Distal Intergenic	1	11539295	11541938	2644	1	57540	uc009vmz.1	-5377	ENSG00000204624	DISP3	dispatched RND transporter family member 3
chr1	11538391	11538731	341	*	MACS_peak_1957	54.81	Promoter (<=1kb)	1	11539295	11541938	2644	1	57540	uc009vmz.1	-564	ENSG00000204624	DISP3	dispatched RND transporter family member 3
chr1	11540724	11540798	75	*	MACS_peak_1958	58.34	Promoter (1-2kb)	1	11539295	11597640	58346	1	57540	uc001ash.4	1429	ENSG00000204624	DISP3	dispatched RND transporter family member 3
chr1	11544259	11544431	173	*	MACS_peak_1959	27.85	Intron (uc001ash.4/57540, intron 1 of 20)	1	11539295	11597640	58346	1	57540	uc001ash.4	4964	ENSG00000204624	DISP3	dispatched RND transporter family member 3
chr1	11549041	11549121	81	*	MACS_peak_1960	52.39	Intron (uc001ash.4/57540, intron 1 of 20)	1	11539295	11597640	58346	1	57540	uc001ash.4	9746	ENSG00000204624	DISP3	dispatched RND transporter family member 3
chr1	11549272	11549451	180	*	MACS_peak_1961	44.36	Intron (uc001ash.4/57540, intron 1 of 20)	1	11539295	11597640	58346	1	57540	uc001ash.4	9977	ENSG00000204624	DISP3	dispatched RND transporter family member 3
chr1	11579204	11579315	112	*	MACS_peak_1962	32.99	Intron (uc001ash.4/57540, intron 7 of 20)	1	11561047	11586928	25882	1	57540	uc001asi.1	18157	ENSG00000204624	DISP3	dispatched RND transporter family member 3
chr1	11590933	11591071	139	*	MACS_peak_1963	27.74	Exon (uc001ash.4/57540, exon 16 of 21)	1	11561047	11586928	25882	1	57540	uc001asi.1	29886	ENSG00000204624	DISP3	dispatched RND transporter family member 3
chr1	11591617	11591772	156	*	MACS_peak_1964	29.06	Exon (uc001ash.4/57540, exon 17 of 21)	1	11561047	11586928	25882	1	57540	uc001asi.1	30570	ENSG00000204624	DISP3	dispatched RND transporter family member 3
chr1	11592424	11592579	156	*	MACS_peak_1965	43.62	Intron (uc001ash.4/57540, intron 17 of 20)	1	11561047	11586928	25882	1	57540	uc001asi.1	31377	ENSG00000204624	DISP3	dispatched RND transporter family member 3
chr1	11595319	11595500	182	*	MACS_peak_1966	30.72	Intron (uc001ash.4/57540, intron 19 of 20)	1	11561047	11586928	25882	1	57540	uc001asi.1	34272	ENSG00000204624	DISP3	dispatched RND transporter family member 3
chr1	11595836	11595927	92	*	MACS_peak_1967	31.17	Intron (uc001ash.4/57540, intron 20 of 20)	1	11561047	11586928	25882	1	57540	uc001asi.1	34789	ENSG00000204624	DISP3	dispatched RND transporter family member 3
chr1	11595953	11596098	146	*	MACS_peak_1968	33.3	Intron (uc001ash.4/57540, intron 20 of 20)	1	11561047	11586928	25882	1	57540	uc001asi.1	34906	ENSG00000204624	DISP3	dispatched RND transporter family member 3
chr1	11596272	11596443	172	*	MACS_peak_1969	50.07	Exon (uc001ash.4/57540, exon 21 of 21)	1	11561047	11586928	25882	1	57540	uc001asi.1	35225	ENSG00000204624	DISP3	dispatched RND transporter family member 3
chr1	11596843	11597093	251	*	MACS_peak_1970	37.29	3' UTR	1	11561047	11586928	25882	1	57540	uc001asi.1	35796	ENSG00000204624	DISP3	dispatched RND transporter family member 3
chr1	11598042	11598190	149	*	MACS_peak_1971	35.93	Distal Intergenic	1	11561047	11586928	25882	1	57540	uc001asi.1	36995	ENSG00000204624	DISP3	dispatched RND transporter family member 3
chr1	11606655	11606731	77	*	MACS_peak_1972	51.39	Distal Intergenic	1	11561047	11586928	25882	1	57540	uc001asi.1	45608	ENSG00000204624	DISP3	dispatched RND transporter family member 3
chr1	11607607	11607751	145	*	MACS_peak_1973	217.13	Distal Intergenic	1	11561047	11586928	25882	1	57540	uc001asi.1	46560	ENSG00000204624	DISP3	dispatched RND transporter family member 3
chr1	11613928	11613997	70	*	MACS_peak_1974	44.36	Distal Intergenic	1	11561047	11586928	25882	1	57540	uc001asi.1	52881	ENSG00000204624	DISP3	dispatched RND transporter family member 3
chr1	11616715	11616841	127	*	MACS_peak_1975	40.43	Distal Intergenic	1	11561047	11586928	25882	1	57540	uc001asi.1	55668	ENSG00000204624	DISP3	dispatched RND transporter family member 3
chr1	11621877	11622048	172	*	MACS_peak_1976	159.89	Distal Intergenic	1	11561047	11586928	25882	1	57540	uc001asi.1	60830	ENSG00000204624	DISP3	dispatched RND transporter family member 3
chr1	11623139	11623368	230	*	MACS_peak_1977	53.39	Distal Intergenic	1	11561047	11586928	25882	1	57540	uc001asi.1	62092	ENSG00000204624	DISP3	dispatched RND transporter family member 3
chr1	11636759	11636833	75	*	MACS_peak_1978	36.44	Distal Intergenic	1	11561047	11586928	25882	1	57540	uc001asi.1	75712	ENSG00000204624	DISP3	dispatched RND transporter family member 3
chr1	11637444	11637523	80	*	MACS_peak_1979	97.09	Distal Intergenic	1	11561047	11586928	25882	1	57540	uc001asi.1	76397	ENSG00000204624	DISP3	dispatched RND transporter family member 3
chr1	11649830	11649988	159	*	MACS_peak_1980	30.74	Distal Intergenic	1	11709144	11714401	5258	2	26232	uc009vnb.1	64413	ENSG00000116661	FBXO2	F-box protein 2
chr1	11668367	11668531	165	*	MACS_peak_1981	45.07	Distal Intergenic	1	11709144	11714401	5258	2	26232	uc009vnb.1	45870	ENSG00000116661	FBXO2	F-box protein 2
chr1	11671059	11671184	126	*	MACS_peak_1982	30.97	Distal Intergenic	1	11709144	11714401	5258	2	26232	uc009vnb.1	43217	ENSG00000116661	FBXO2	F-box protein 2
chr1	11676931	11677053	123	*	MACS_peak_1983	53.77	Distal Intergenic	1	11709144	11714401	5258	2	26232	uc009vnb.1	37348	ENSG00000116661	FBXO2	F-box protein 2
chr1	11677319	11677592	274	*	MACS_peak_1984	58.01	Distal Intergenic	1	11709144	11714401	5258	2	26232	uc009vnb.1	36809	ENSG00000116661	FBXO2	F-box protein 2
chr1	11696204	11696312	109	*	MACS_peak_1985	32.86	Distal Intergenic	1	11709144	11714401	5258	2	26232	uc009vnb.1	18089	ENSG00000116661	FBXO2	F-box protein 2
chr1	11697543	11697681	139	*	MACS_peak_1986	29.4	Distal Intergenic	1	11709144	11714401	5258	2	26232	uc009vnb.1	16720	ENSG00000116661	FBXO2	F-box protein 2
chr1	11701842	11702056	215	*	MACS_peak_1987	34.93	Distal Intergenic	1	11709144	11714401	5258	2	26232	uc009vnb.1	12345	ENSG00000116661	FBXO2	F-box protein 2
chr1	11702501	11702647	147	*	MACS_peak_1988	23.19	Distal Intergenic	1	11709144	11714401	5258	2	26232	uc009vnb.1	11754	ENSG00000116661	FBXO2	F-box protein 2
chr1	11705821	11705912	92	*	MACS_peak_1989	44.59	Distal Intergenic	1	11709144	11714401	5258	2	26232	uc009vnb.1	8489	ENSG00000116661	FBXO2	F-box protein 2
chr1	11706024	11706164	141	*	MACS_peak_1990	22.16	Distal Intergenic	1	11709144	11714401	5258	2	26232	uc009vnb.1	8237	ENSG00000116661	FBXO2	F-box protein 2
chr1	11706265	11706409	145	*	MACS_peak_1991	23.05	Distal Intergenic	1	11709144	11714401	5258	2	26232	uc009vnb.1	7992	ENSG00000116661	FBXO2	F-box protein 2
chr1	11710360	11710489	130	*	MACS_peak_1992	36.42	Intron (uc001asj.3/26232, intron 2 of 5)	1	11709144	11714401	5258	2	26232	uc009vnb.1	3912	ENSG00000116661	FBXO2	F-box protein 2
chr1	11713060	11713294	235	*	MACS_peak_1993	30.26	Promoter (1-2kb)	1	11709144	11714401	5258	2	26232	uc009vnb.1	1107	ENSG00000116661	FBXO2	F-box protein 2
chr1	11723987	11724144	158	*	MACS_peak_1994	49.54	Promoter (<=1kb)	1	11724150	11734409	10260	1	26270	uc001aso.3	-6	ENSG00000116663	FBXO6	F-box protein 6
chr1	11733477	11733578	102	*	MACS_peak_1995	38.43	Intron (uc001aso.3/26270, intron 5 of 5)	1	11734537	11741495	6959	2	10459	uc001asp.3	7917	ENSG00000116670	MAD2L2	mitotic arrest deficient 2 like 2
chr1	11733788	11733913	126	*	MACS_peak_1996	37.01	3' UTR	1	11734537	11741495	6959	2	10459	uc001asp.3	7582	ENSG00000116670	MAD2L2	mitotic arrest deficient 2 like 2
chr1	11736577	11736699	123	*	MACS_peak_1997	26.68	Intron (uc001asp.3/10459, intron 5 of 8)	1	11734537	11741495	6959	2	10459	uc001asp.3	4796	ENSG00000116670	MAD2L2	mitotic arrest deficient 2 like 2
chr1	11739730	11739886	157	*	MACS_peak_1998	22.69	Promoter (1-2kb)	1	11734537	11741495	6959	2	10459	uc001asp.3	1609	ENSG00000116670	MAD2L2	mitotic arrest deficient 2 like 2
chr1	11740289	11740443	155	*	MACS_peak_1999	33.72	Promoter (1-2kb)	1	11734537	11741495	6959	2	10459	uc001asp.3	1052	ENSG00000116670	MAD2L2	mitotic arrest deficient 2 like 2
[truncated: 174,247 more rows]

## Sheet: NAP2a_peakAnno
seqnames	start	end	width	strand	Name	Relative enrichment	annotation	geneChr	geneStart	geneEnd	geneLength	geneStrand	geneId	transcriptId	distanceToTSS	ENSEMBL	SYMBOL	GENENAME
chr1	9990	10480	491	*	MACS_peak_1	31	Promoter (1-2kb)	1	11874	14409	2536	1	100287102	uc001aaa.3	-1394	ENSG00000223972	DDX11L1	DEAD/H-box helicase 11 like 1 (pseudogene)
chr1	13038	13158	121	*	MACS_peak_2	23.95	Promoter (1-2kb)	1	11874	14409	2536	1	100287102	uc010nxr.1	1164	ENSG00000223972	DDX11L1	DEAD/H-box helicase 11 like 1 (pseudogene)
chr1	13853	13985	133	*	MACS_peak_3	43.14	Promoter (1-2kb)	1	11874	14409	2536	1	100287102	uc010nxr.1	1979	ENSG00000223972	DDX11L1	DEAD/H-box helicase 11 like 1 (pseudogene)
chr1	14814	15189	376	*	MACS_peak_4	22.62	Promoter (1-2kb)	1	14362	16765	2404	2	653635	uc009vis.3	1576	ENSG00000227232	WASH7P	WASP family homolog 7, pseudogene
chr1	15278	15549	272	*	MACS_peak_5	32.39	Promoter (1-2kb)	1	14362	16765	2404	2	653635	uc009vis.3	1216	ENSG00000227232	WASH7P	WASP family homolog 7, pseudogene
chr1	15659	15781	123	*	MACS_peak_6	20.65	Promoter (<=1kb)	1	14362	16765	2404	2	653635	uc009vis.3	984	ENSG00000227232	WASH7P	WASP family homolog 7, pseudogene
chr1	30846	30973	128	*	MACS_peak_7	65.23	Promoter (<=1kb)	1	16858	29961	13104	2	653635	uc009vjb.1	-885	ENSG00000227232	WASH7P	WASP family homolog 7, pseudogene
chr1	32659	32780	122	*	MACS_peak_8	24.34	Promoter (2-3kb)	1	16858	29961	13104	2	653635	uc009vjb.1	-2698	ENSG00000227232	WASH7P	WASP family homolog 7, pseudogene
chr1	37421	37631	211	*	MACS_peak_9	49.58	Promoter (1-2kb)	1	34611	36081	1471	2	641702	uc001aak.3	-1340	ENSG00000282591	FAM138F	family with sequence similarity 138 member F
chr1	68186	68257	72	*	MACS_peak_10	59.5	Promoter (<=1kb)	1	69091	70008	918	1	79501	uc001aal.1	-834	ENSG00000186092	OR4F5	olfactory receptor family 4 subfamily F member 5
chr1	69199	69292	94	*	MACS_peak_11	42.1	Promoter (<=1kb)	1	69091	70008	918	1	79501	uc001aal.1	108	ENSG00000186092	OR4F5	olfactory receptor family 4 subfamily F member 5
chr1	72573	72665	93	*	MACS_peak_12	44.9	Distal Intergenic	1	69091	70008	918	1	79501	uc001aal.1	3482	ENSG00000186092	OR4F5	olfactory receptor family 4 subfamily F member 5
chr1	79397	79459	63	*	MACS_peak_13	43.31	Distal Intergenic	1	69091	70008	918	1	79501	uc001aal.1	10306	ENSG00000186092	OR4F5	olfactory receptor family 4 subfamily F member 5
chr1	104069	104192	124	*	MACS_peak_14	37.17	Distal Intergenic	1	69091	70008	918	1	79501	uc001aal.1	34978	ENSG00000186092	OR4F5	olfactory receptor family 4 subfamily F member 5
chr1	134984	135073	90	*	MACS_peak_15	28.26	3' UTR	1	134773	140566	5794	2	729737	uc021oeg.2	5493		LOC729737	uncharacterized LOC729737
chr1	135132	135248	117	*	MACS_peak_16	26.93	3' UTR	1	134773	140566	5794	2	729737	uc021oeg.2	5318		LOC729737	uncharacterized LOC729737
chr1	138417	138563	147	*	MACS_peak_17	21.26	Promoter (2-3kb)	1	134773	140566	5794	2	729737	uc021oeg.2	2003		LOC729737	uncharacterized LOC729737
chr1	151192	151310	119	*	MACS_peak_18	26.12	Distal Intergenic	1	134773	140566	5794	2	729737	uc021oeg.2	-10626		LOC729737	uncharacterized LOC729737
chr1	170737	170891	155	*	MACS_peak_19	32.35	Distal Intergenic	1	134773	140566	5794	2	729737	uc021oeg.2	-30171		LOC729737	uncharacterized LOC729737
chr1	231958	232051	94	*	MACS_peak_20	32.53	Distal Intergenic	1	322037	326938	4902	1	100133331	uc009vjk.2	-89986
chr1	235474	235615	142	*	MACS_peak_21	23.46	Distal Intergenic	1	322037	326938	4902	1	100133331	uc009vjk.2	-86422
chr1	242065	242152	88	*	MACS_peak_22	37.28	Distal Intergenic	1	322037	326938	4902	1	100133331	uc009vjk.2	-79885
chr1	349026	349139	114	*	MACS_peak_23	39.55	Distal Intergenic	1	367659	368597	939	1	729759	uc010nxu.2	-18520	ENSG00000284733	OR4F29	olfactory receptor family 4 subfamily F member 29
chr1	359950	360037	88	*	MACS_peak_24	34.63	Distal Intergenic	1	367659	368597	939	1	729759	uc010nxu.2	-7622	ENSG00000284733	OR4F29	olfactory receptor family 4 subfamily F member 29
chr1	404629	404723	95	*	MACS_peak_25	60.42	Distal Intergenic	1	367659	368597	939	1	729759	uc010nxu.2	36970	ENSG00000284733	OR4F29	olfactory receptor family 4 subfamily F member 29
chr1	412669	412778	110	*	MACS_peak_26	34.51	Distal Intergenic	1	367659	368597	939	1	729759	uc010nxu.2	45010	ENSG00000284733	OR4F29	olfactory receptor family 4 subfamily F member 29
chr1	422371	422443	73	*	MACS_peak_27	63.24	Distal Intergenic	1	367659	368597	939	1	729759	uc010nxu.2	54712	ENSG00000284733	OR4F29	olfactory receptor family 4 subfamily F member 29
chr1	523518	523574	57	*	MACS_peak_28	53.76	Distal Intergenic	1	621096	622034	939	2	729759	uc010nxv.2	98460	ENSG00000284733	OR4F29	olfactory receptor family 4 subfamily F member 29
chr1	542514	542667	154	*	MACS_peak_29	29.09	Distal Intergenic	1	621096	622034	939	2	729759	uc010nxv.2	79367	ENSG00000284733	OR4F29	olfactory receptor family 4 subfamily F member 29
chr1	556942	557000	59	*	MACS_peak_30	47.71	Distal Intergenic	1	621096	622034	939	2	729759	uc010nxv.2	65034	ENSG00000284733	OR4F29	olfactory receptor family 4 subfamily F member 29
chr1	585734	585804	71	*	MACS_peak_31	63.24	Distal Intergenic	1	621096	622034	939	2	729759	uc010nxv.2	36230	ENSG00000284733	OR4F29	olfactory receptor family 4 subfamily F member 29
chr1	601042	601125	84	*	MACS_peak_32	42.89	Distal Intergenic	1	621096	622034	939	2	729759	uc010nxv.2	20909	ENSG00000284733	OR4F29	olfactory receptor family 4 subfamily F member 29
chr1	632657	632789	133	*	MACS_peak_33	49.63	Distal Intergenic	1	621096	622034	939	2	729759	uc010nxv.2	-10623	ENSG00000284733	OR4F29	olfactory receptor family 4 subfamily F member 29
chr1	662049	662170	122	*	MACS_peak_34	22.58	3' UTR	1	661139	665731	4593	2	100133331	uc001abe.4	3561
chr1	708323	708443	121	*	MACS_peak_35	31.15	Exon (uc001abo.3/100288069, exon 3 of 7)	1	700245	714068	13824	2	100288069	uc001abo.3	5625		LOC100288069	uncharacterized LOC100288069
chr1	766485	766629	145	*	MACS_peak_36	29.24	Intron (uc031pjj.1/643837, intron 2 of 2)	1	763178	794826	31649	1	643837	uc031pjk.1	3307	ENSG00000228794	LINC01128	long intergenic non-protein coding RNA 1128
chr1	772095	772234	140	*	MACS_peak_37	38.76	Intron (uc031pjj.1/643837, intron 2 of 2)	1	763178	794826	31649	1	643837	uc031pjk.1	8917	ENSG00000228794	LINC01128	long intergenic non-protein coding RNA 1128
chr1	796016	796079	64	*	MACS_peak_38	54.76	Distal Intergenic	1	803451	812182	8732	2	284593	uc001abt.4	16103	ENSG00000230368	FAM41C	family with sequence similarity 41 member C
chr1	797363	797502	140	*	MACS_peak_39	53.16	Distal Intergenic	1	803451	812182	8732	2	284593	uc001abt.4	14680	ENSG00000230368	FAM41C	family with sequence similarity 41 member C
chr1	801556	801612	57	*	MACS_peak_40	50.86	Distal Intergenic	1	803451	812182	8732	2	284593	uc001abt.4	10570	ENSG00000230368	FAM41C	family with sequence similarity 41 member C
chr1	803277	803408	132	*	MACS_peak_41	63.54	Distal Intergenic	1	803451	812182	8732	2	284593	uc001abt.4	8774	ENSG00000230368	FAM41C	family with sequence similarity 41 member C
chr1	831012	831168	157	*	MACS_peak_42	33.55	Distal Intergenic	1	803451	812182	8732	2	284593	uc001abt.4	-18830	ENSG00000230368	FAM41C	family with sequence similarity 41 member C
chr1	839298	839361	64	*	MACS_peak_43	40.24	Distal Intergenic	1	852953	854817	1865	2	100130417	uc010nxy.1	15456	ENSG00000223764	LINC02593	long intergenic non-protein coding RNA 2593
chr1	839429	839539	111	*	MACS_peak_44	26.01	Distal Intergenic	1	852953	854817	1865	2	100130417	uc010nxy.1	15278	ENSG00000223764	LINC02593	long intergenic non-protein coding RNA 2593
chr1	846417	846503	87	*	MACS_peak_45	28.26	Distal Intergenic	1	852953	854817	1865	2	100130417	uc010nxy.1	8314	ENSG00000223764	LINC02593	long intergenic non-protein coding RNA 2593
chr1	851087	851176	90	*	MACS_peak_46	23.6	Distal Intergenic	1	852953	854817	1865	2	100130417	uc010nxy.1	3641	ENSG00000223764	LINC02593	long intergenic non-protein coding RNA 2593
chr1	852348	852404	57	*	MACS_peak_47	39.54	Promoter (2-3kb)	1	852953	854817	1865	2	100130417	uc010nxy.1	2413	ENSG00000223764	LINC02593	long intergenic non-protein coding RNA 2593
chr1	852719	852849	131	*	MACS_peak_48	25.71	Promoter (1-2kb)	1	852953	854817	1865	2	100130417	uc010nxy.1	1968	ENSG00000223764	LINC02593	long intergenic non-protein coding RNA 2593
chr1	856568	856647	80	*	MACS_peak_49	24.16	Promoter (1-2kb)	1	852953	854817	1865	2	100130417	uc010nxz.1	-1751	ENSG00000223764	LINC02593	long intergenic non-protein coding RNA 2593
chr1	861722	861866	145	*	MACS_peak_50	33.15	Promoter (<=1kb)	1	861302	879961	18660	1	148398	uc031pkn.1	420	ENSG00000187634	SAMD11	sterile alpha motif domain containing 11
chr1	867626	867732	107	*	MACS_peak_51	27.47	Intron (uc001abv.1/148398, intron 4 of 4)	1	861302	879961	18660	1	148398	uc031pkn.1	6324	ENSG00000187634	SAMD11	sterile alpha motif domain containing 11
chr1	867873	867929	57	*	MACS_peak_52	42.07	Intron (uc001abv.1/148398, intron 4 of 4)	1	861302	879961	18660	1	148398	uc031pkn.1	6571	ENSG00000187634	SAMD11	sterile alpha motif domain containing 11
chr1	873618	873904	287	*	MACS_peak_53	23.93	Promoter (<=1kb)	1	874655	879533	4879	1	148398	uc031pko.1	-751	ENSG00000187634	SAMD11	sterile alpha motif domain containing 11
chr1	874826	874949	124	*	MACS_peak_54	21.06	Promoter (<=1kb)	1	874655	879533	4879	1	148398	uc031pko.1	171	ENSG00000187634	SAMD11	sterile alpha motif domain containing 11
chr1	878366	878494	129	*	MACS_peak_55	29.66	Promoter (1-2kb)	1	876524	879961	3438	1	148398	uc031pkp.1	1842	ENSG00000187634	SAMD11	sterile alpha motif domain containing 11
chr1	879308	879366	59	*	MACS_peak_56	33.34	Promoter (2-3kb)	1	876524	879961	3438	1	148398	uc031pkp.1	2784	ENSG00000187634	SAMD11	sterile alpha motif domain containing 11
chr1	895891	895962	72	*	MACS_peak_57	35.38	Promoter (<=1kb)	1	895967	901099	5133	1	339451	uc001aca.2	-5	ENSG00000187961	KLHL17	kelch like family member 17
chr1	910462	910561	100	*	MACS_peak_58	65.77	Promoter (1-2kb)	1	910579	912021	1443	2	84808	uc001acg.2	1460	ENSG00000187642	PERM1	PPARGC1 and ESRR induced regulator, muscle 1
chr1	911897	912023	127	*	MACS_peak_59	20.59	Promoter (<=1kb)	1	910579	912021	1443	2	84808	uc001acg.2	0	ENSG00000187642	PERM1	PPARGC1 and ESRR induced regulator, muscle 1
chr1	948674	948766	93	*	MACS_peak_60	20.89	Promoter (<=1kb)	1	948847	949919	1073	1	9636	uc001acj.4	-81	ENSG00000187608	ISG15	ISG15 ubiquitin like modifier
chr1	949826	949990	165	*	MACS_peak_61	21.64	Promoter (<=1kb)	1	948847	949919	1073	1	9636	uc001acj.4	979	ENSG00000187608	ISG15	ISG15 ubiquitin like modifier
chr1	953902	954048	147	*	MACS_peak_62	20.33	Promoter (1-2kb)	1	955503	991499	35997	1	375790	uc001ack.2	-1455	ENSG00000188157	AGRN	agrin
chr1	954480	954559	80	*	MACS_peak_63	20.74	Promoter (<=1kb)	1	955503	991499	35997	1	375790	uc001ack.2	-944	ENSG00000188157	AGRN	agrin
chr1	959003	959068	66	*	MACS_peak_64	31.92	Intron (uc001ack.2/375790, intron 2 of 35)	1	955503	991499	35997	1	375790	uc001ack.2	3500	ENSG00000188157	AGRN	agrin
chr1	959403	959583	181	*	MACS_peak_65	26.84	Intron (uc001ack.2/375790, intron 2 of 35)	1	955503	991499	35997	1	375790	uc001ack.2	3900	ENSG00000188157	AGRN	agrin
chr1	985270	985340	71	*	MACS_peak_66	41.48	Exon (uc001ack.2/375790, exon 27 of 36)	1	1007126	1009687	2562	2	401934	uc021oen.1	24347	ENSG00000237330	RNF223	ring finger protein 223
chr1	985466	985529	64	*	MACS_peak_67	41.26	Intron (uc001ack.2/375790, intron 27 of 35)	1	1007126	1009687	2562	2	401934	uc021oen.1	24158	ENSG00000237330	RNF223	ring finger protein 223
chr1	992570	992650	81	*	MACS_peak_68	26.72	Distal Intergenic	1	1007126	1009687	2562	2	401934	uc021oen.1	17037	ENSG00000237330	RNF223	ring finger protein 223
chr1	998997	999084	88	*	MACS_peak_69	29.11	Intron (uc001acl.1/uc001acl.1, intron 3 of 3)	1	1007126	1009687	2562	2	401934	uc021oen.1	10603	ENSG00000237330	RNF223	ring finger protein 223
chr1	1006121	1006217	97	*	MACS_peak_70	23.17	Distal Intergenic	1	1007126	1009687	2562	2	401934	uc021oen.1	3470	ENSG00000237330	RNF223	ring finger protein 223
chr1	1019669	1019765	97	*	MACS_peak_71	23.93	Exon (uc010nyd.1/54991, exon 7 of 9)	1	1017198	1026945	9748	2	54991	uc010nyd.1	7180	ENSG00000131591	C1orf159	chromosome 1 open reading frame 159
chr1	1033863	1033969	107	*	MACS_peak_72	42.1	Intron (uc001acr.2/54991, intron 1 of 11)	1	1017198	1027554	10357	2	54991	uc001acn.2	-6309	ENSG00000131591	C1orf159	chromosome 1 open reading frame 159
chr1	1043189	1043305	117	*	MACS_peak_73	34.22	Intron (uc001acr.2/54991, intron 1 of 11)	1	1017198	1051736	34539	2	54991	uc001acr.2	8431	ENSG00000131591	C1orf159	chromosome 1 open reading frame 159
chr1	1055046	1055131	86	*	MACS_peak_74	24.81	Distal Intergenic	1	1017198	1051736	34539	2	54991	uc001acu.2	-3310	ENSG00000131591	C1orf159	chromosome 1 open reading frame 159
chr1	1059557	1059667	111	*	MACS_peak_75	26.03	Distal Intergenic	1	1017198	1051736	34539	2	54991	uc001acu.2	-7821	ENSG00000131591	C1orf159	chromosome 1 open reading frame 159
chr1	1060653	1060809	157	*	MACS_peak_76	37.7	Distal Intergenic	1	1017198	1051736	34539	2	54991	uc001acu.2	-8917	ENSG00000131591	C1orf159	chromosome 1 open reading frame 159
chr1	1060900	1061040	141	*	MACS_peak_77	35.07	Distal Intergenic	1	1017198	1051736	34539	2	54991	uc001acu.2	-9164	ENSG00000131591	C1orf159	chromosome 1 open reading frame 159
chr1	1061137	1061217	81	*	MACS_peak_78	27.47	Distal Intergenic	1	1017198	1051736	34539	2	54991	uc001acu.2	-9401	ENSG00000131591	C1orf159	chromosome 1 open reading frame 159
chr1	1066271	1066383	113	*	MACS_peak_79	25.26	Distal Intergenic	1	1072397	1079434	7038	1	254099	uc001acv.3	-6014	ENSG00000223823	LINC01342	long intergenic non-protein coding RNA 1342
chr1	1085909	1086029	121	*	MACS_peak_80	26.12	Distal Intergenic	1	1072397	1079434	7038	1	254099	uc001acv.3	13512	ENSG00000223823	LINC01342	long intergenic non-protein coding RNA 1342
chr1	1091292	1091373	82	*	MACS_peak_81	32.23	Distal Intergenic	1	1102484	1102578	95	1	406984	uc001acw.2	-11111	ENSG00000207730	MIR200B	microRNA 200b
chr1	1091735	1091862	128	*	MACS_peak_82	30.79	Distal Intergenic	1	1102484	1102578	95	1	406984	uc001acw.2	-10622	ENSG00000207730	MIR200B	microRNA 200b
chr1	1093450	1093512	63	*	MACS_peak_83	32.55	Distal Intergenic	1	1102484	1102578	95	1	406984	uc001acw.2	-8972	ENSG00000207730	MIR200B	microRNA 200b
chr1	1103859	1103915	57	*	MACS_peak_84	40.92	Promoter (<=1kb)	1	1104385	1104467	83	1	554210	uc010nyf.1	-470	ENSG00000198976	MIR429	microRNA 429
chr1	1105100	1105200	101	*	MACS_peak_85	29.11	Promoter (<=1kb)	1	1104385	1104467	83	1	554210	uc010nyf.1	715	ENSG00000198976	MIR429	microRNA 429
chr1	1107962	1108060	99	*	MACS_peak_86	32.82	Promoter (1-2kb)	1	1109286	1133313	24028	1	254173	uc001acy.2	-1226	ENSG00000162571	TTLL10	tubulin tyrosine ligase like 10
chr1	1112403	1112471	69	*	MACS_peak_87	46.89	Promoter (2-3kb)	1	1115077	1121243	6167	1	254173	uc001acz.2	-2606	ENSG00000162571	TTLL10	tubulin tyrosine ligase like 10
chr1	1120237	1120299	63	*	MACS_peak_88	83.98	Intron (uc001acy.2/254173, intron 12 of 15)	1	1115077	1121243	6167	1	254173	uc001acz.2	5160	ENSG00000162571	TTLL10	tubulin tyrosine ligase like 10
chr1	1134584	1134724	141	*	MACS_peak_89	26.28	Distal Intergenic	1	1138888	1141060	2173	2	8784	uc001ada.3	6336	ENSG00000186891	TNFRSF18	TNF receptor superfamily member 18
chr1	1143620	1143858	239	*	MACS_peak_90	37.03	Promoter (1-2kb)	1	1138888	1142089	3202	2	8784	uc001add.3	-1531	ENSG00000186891	TNFRSF18	TNF receptor superfamily member 18
chr1	1145705	1145782	78	*	MACS_peak_91	30.2	Distal Intergenic	1	1138888	1142089	3202	2	8784	uc001add.3	-3616	ENSG00000186891	TNFRSF18	TNF receptor superfamily member 18
chr1	1159262	1159321	60	*	MACS_peak_92	45.65	Promoter (<=1kb)	1	1158104	1159348	1245	2	51150	uc001adj.1	27	ENSG00000078808	SDF4	stromal cell derived factor 4
chr1	1165374	1165532	159	*	MACS_peak_93	24.4	Promoter (1-2kb)	1	1152288	1167447	15160	2	51150	uc001adh.4	1915	ENSG00000078808	SDF4	stromal cell derived factor 4
chr1	1174198	1174290	93	*	MACS_peak_94	24.75	Distal Intergenic	1	1167629	1170420	2792	1	126792	uc001adk.3	6569	ENSG00000176022	B3GALT6	beta-1,3-galactosyltransferase 6
chr1	1174452	1174512	61	*	MACS_peak_95	30.73	Distal Intergenic	1	1167629	1170420	2792	1	126792	uc001adk.3	6823	ENSG00000176022	B3GALT6	beta-1,3-galactosyltransferase 6
chr1	1200936	1201032	97	*	MACS_peak_96	81.91	Promoter (2-3kb)	1	1189292	1203372	14081	2	118424	uc001adm.4	2340	ENSG00000160087	UBE2J2	ubiquitin conjugating enzyme E2 J2
chr1	1217155	1217245	91	*	MACS_peak_97	20.74	Promoter (<=1kb)	1	1217489	1227409	9921	1	6339	uc001adv.2	-244	ENSG00000162572	SCNN1D	sodium channel epithelial 1 subunit delta
chr1	1217584	1217741	158	*	MACS_peak_98	51.98	Promoter (<=1kb)	1	1217537	1227409	9873	1	6339	uc001adx.2	47	ENSG00000162572	SCNN1D	sodium channel epithelial 1 subunit delta
chr1	1226654	1226798	145	*	MACS_peak_99	40.42	Exon (uc001adt.1/6339, exon 18 of 18)	1	1227764	1234335	6572	2	116983	uc001ady.2	7537	ENSG00000131584	ACAP3	ArfGAP with coiled-coil, ankyrin repeat and PH domains 3
chr1	1228078	1228225	148	*	MACS_peak_100	22.87	3' UTR	1	1227764	1234335	6572	2	116983	uc001ady.2	6110	ENSG00000131584	ACAP3	ArfGAP with coiled-coil, ankyrin repeat and PH domains 3
chr1	1230133	1230431	299	*	MACS_peak_101	38.26	Exon (uc001ady.2/116983, exon 10 of 14)	1	1227764	1234335	6572	2	116983	uc001ady.2	3904	ENSG00000131584	ACAP3	ArfGAP with coiled-coil, ankyrin repeat and PH domains 3
chr1	1235941	1236056	116	*	MACS_peak_102	39.27	Promoter (1-2kb)	1	1227764	1234335	6572	2	116983	uc001ady.2	-1606	ENSG00000131584	ACAP3	ArfGAP with coiled-coil, ankyrin repeat and PH domains 3
chr1	1237463	1237618	156	*	MACS_peak_103	34.93	Intron (uc001aea.2/116983, intron 3 of 21)	1	1227764	1234335	6572	2	116983	uc001ady.2	-3128	ENSG00000131584	ACAP3	ArfGAP with coiled-coil, ankyrin repeat and PH domains 3
chr1	1241135	1241255	121	*	MACS_peak_104	22.46	Promoter (<=1kb)	1	1227764	1241309	13546	2	116983	uc001aea.2	54	ENSG00000131584	ACAP3	ArfGAP with coiled-coil, ankyrin repeat and PH domains 3
chr1	1241445	1241589	145	*	MACS_peak_105	20.28	Promoter (<=1kb)	1	1227764	1241309	13546	2	116983	uc001aea.2	-136	ENSG00000131584	ACAP3	ArfGAP with coiled-coil, ankyrin repeat and PH domains 3
chr1	1261046	1261185	140	*	MACS_peak_106	23.13	Promoter (<=1kb)	1	1260143	1264276	4134	1	80772	uc001aeo.3	903	ENSG00000224051	CPTP	ceramide-1-phosphate transfer protein
chr1	1261249	1261349	101	*	MACS_peak_107	25.63	Promoter (1-2kb)	1	1260143	1264276	4134	1	80772	uc001aeo.3	1106	ENSG00000224051	CPTP	ceramide-1-phosphate transfer protein
chr1	1265855	1265954	100	*	MACS_peak_108	22.08	Promoter (<=1kb)	1	1266726	1269844	3119	1	83756	uc010nyk.2	-772	ENSG00000169962	TAS1R3	taste 1 receptor member 3
chr1	1266391	1266474	84	*	MACS_peak_109	21.61	Promoter (<=1kb)	1	1266726	1269844	3119	1	83756	uc010nyk.2	-252	ENSG00000169962	TAS1R3	taste 1 receptor member 3
chr1	1266811	1266899	89	*	MACS_peak_110	22.56	Promoter (<=1kb)	1	1266726	1269844	3119	1	83756	uc010nyk.2	85	ENSG00000169962	TAS1R3	taste 1 receptor member 3
chr1	1282928	1283000	73	*	MACS_peak_111	30.17	Promoter (1-2kb)	1	1270658	1284492	13835	2	1855	uc001aer.4	1492	ENSG00000107404	DVL1	dishevelled segment polarity protein 1
chr1	1287100	1287231	132	*	MACS_peak_112	23.39	Promoter (2-3kb)	1	1270658	1284492	13835	2	1855	uc001aer.4	-2608	ENSG00000107404	DVL1	dishevelled segment polarity protein 1
chr1	1287458	1287577	120	*	MACS_peak_113	22.77	Promoter (2-3kb)	1	1270658	1284492	13835	2	1855	uc001aer.4	-2966	ENSG00000107404	DVL1	dishevelled segment polarity protein 1
chr1	1288210	1288358	149	*	MACS_peak_114	31.55	3' UTR	1	1270658	1284492	13835	2	1855	uc001aer.4	-3718	ENSG00000107404	DVL1	dishevelled segment polarity protein 1
chr1	1288867	1288959	93	*	MACS_peak_115	28.26	3' UTR	1	1270658	1284492	13835	2	1855	uc001aer.4	-4375	ENSG00000107404	DVL1	dishevelled segment polarity protein 1
chr1	1289701	1289786	86	*	MACS_peak_116	24.75	Exon (uc001aew.3/54587, exon 6 of 10)	1	1288071	1293915	5845	2	54587	uc001aew.3	4129	ENSG00000162576	MXRA8	matrix remodeling associated 8
chr1	1293103	1293245	143	*	MACS_peak_117	25.19	Promoter (<=1kb)	1	1288071	1293915	5845	2	54587	uc001aew.3	670	ENSG00000162576	MXRA8	matrix remodeling associated 8
chr1	1293316	1293460	145	*	MACS_peak_118	24.86	Promoter (<=1kb)	1	1288071	1293915	5845	2	54587	uc001aew.3	455	ENSG00000162576	MXRA8	matrix remodeling associated 8
chr1	1299832	1299914	83	*	MACS_peak_119	32.23	Promoter (2-3kb)	1	1288071	1297157	9087	2	54587	uc001afa.3	-2675	ENSG00000162576	MXRA8	matrix remodeling associated 8
chr1	1309348	1309413	66	*	MACS_peak_120	32.55	Promoter (<=1kb)	1	1309110	1310246	1137	2	54998	uc001afb.1	833	ENSG00000175756	AURKAIP1	aurora kinase A interacting protein 1
chr1	1325605	1325671	67	*	MACS_peak_121	41	Promoter (1-2kb)	1	1321091	1327029	5939	2	81669	uc010nym.1	1358	ENSG00000221978	CCNL2	cyclin L2
chr1	1333625	1333718	94	*	MACS_peak_122	24.75	Promoter (<=1kb)	1	1321091	1333722	12632	2	81669	uc001afg.1	4	ENSG00000221978	CCNL2	cyclin L2
chr1	1356663	1356809	147	*	MACS_peak_123	31.94	Promoter (<=1kb)	1	1353800	1356824	3025	2	441869	uc001afp.3	15	ENSG00000235098	ANKRD65	ankyrin repeat domain 65
chr1	1361960	1362027	68	*	MACS_peak_124	51.49	Promoter (<=1kb)	1	1361508	1363167	1660	1	643965	uc010nyp.2	452	ENSG00000205116	TMEM88B	transmembrane protein 88B
chr1	1384514	1384624	111	*	MACS_peak_125	80.8	Promoter (<=1kb)	1	1385069	1405538	20470	1	219293	uc001aft.2	-445	ENSG00000215915	ATAD3C	ATPase family AAA domain containing 3C
chr1	1384704	1384798	95	*	MACS_peak_126	243.71	Promoter (<=1kb)	1	1385069	1405538	20470	1	219293	uc001aft.2	-271	ENSG00000215915	ATAD3C	ATPase family AAA domain containing 3C
chr1	1428354	1428476	123	*	MACS_peak_127	29.76	Intron (uc001afv.3/83858, intron 15 of 15)	1	1421162	1444689	23528	1	83858	uc021oeq.1	7192	ENSG00000160072	ATAD3B	ATPase family AAA domain containing 3B
chr1	1448665	1448725	61	*	MACS_peak_128	30.17	Promoter (<=1kb)	1	1447910	1470067	22158	1	55210	uc001agb.2	755	ENSG00000197785	ATAD3A	ATPase family AAA domain containing 3A
chr1	1449352	1449441	90	*	MACS_peak_129	21.61	Promoter (1-2kb)	1	1447910	1470067	22158	1	55210	uc001agb.2	1442	ENSG00000197785	ATAD3A	ATPase family AAA domain containing 3A
chr1	1461793	1461938	146	*	MACS_peak_130	26.12	Exon (uc001afz.2/55210, exon 13 of 16)	1	1470158	1475740	5583	2	339453	uc009vkf.3	13802	ENSG00000205090	TMEM240	transmembrane protein 240
chr1	1463891	1464046	156	*	MACS_peak_131	25.05	Intron (uc001afz.2/55210, intron 14 of 15)	1	1470158	1475740	5583	2	339453	uc009vkf.3	11694	ENSG00000205090	TMEM240	transmembrane protein 240
chr1	1471572	1471638	67	*	MACS_peak_132	40.92	Intron (uc009vkf.3/339453, intron 2 of 3)	1	1470158	1475740	5583	2	339453	uc009vkf.3	4102	ENSG00000205090	TMEM240	transmembrane protein 240
chr1	1482544	1482663	120	*	MACS_peak_133	31.37	Intron (uc001agd.3/29101, intron 2 of 4)	1	1470158	1475740	5583	2	339453	uc009vkf.3	-6804	ENSG00000205090	TMEM240	transmembrane protein 240
chr1	1486442	1486570	129	*	MACS_peak_134	50.24	Intron (uc001agd.3/29101, intron 2 of 4)	1	1470158	1475740	5583	2	339453	uc009vkf.3	-10702	ENSG00000205090	TMEM240	transmembrane protein 240
chr1	1487938	1488032	95	*	MACS_peak_135	33.82	Intron (uc001agd.3/29101, intron 2 of 4)	1	1470158	1475740	5583	2	339453	uc009vkf.3	-12198	ENSG00000205090	TMEM240	transmembrane protein 240
chr1	1515447	1515509	63	*	MACS_peak_136	45.07	Distal Intergenic	1	1497732	1510262	12531	2	29101	uc001age.1	-5185	ENSG00000160075	SSU72	SSU72 homolog, RNA polymerase II CTD phosphatase
chr1	1526650	1526762	113	*	MACS_peak_137	26.12	Distal Intergenic	1	1533388	1535476	2089	2	643988	uc021oes.1	8714	ENSG00000228594	FNDC10	fibronectin type III domain containing 10
chr1	1530272	1532221	1950	*	MACS_peak_138	2845.31	Distal Intergenic	1	1533388	1535476	2089	2	643988	uc021oes.1	3255	ENSG00000228594	FNDC10	fibronectin type III domain containing 10
chr1	1532921	1533107	187	*	MACS_peak_139	26.45	Promoter (2-3kb)	1	1533388	1535476	2089	2	643988	uc021oes.1	2369	ENSG00000228594	FNDC10	fibronectin type III domain containing 10
chr1	1538804	1538923	120	*	MACS_peak_140	26.12	Intron (uc001agf.1/uc001agf.1, intron 1 of 2)	1	1533388	1535476	2089	2	643988	uc021oes.1	-3328	ENSG00000228594	FNDC10	fibronectin type III domain containing 10
chr1	1546419	1546476	58	*	MACS_peak_141	66.99	Distal Intergenic	1	1550795	1554590	3796	1	142678	uc021oet.1	-4319	ENSG00000197530	MIB2	MIB E3 ubiquitin protein ligase 2
chr1	1551559	1551742	184	*	MACS_peak_142	24.13	Promoter (<=1kb)	1	1551690	1565990	14301	1	142678	uc010nyq.2	0	ENSG00000197530	MIB2	MIB E3 ubiquitin protein ligase 2
chr1	1553475	1553554	80	*	MACS_peak_143	24.16	Promoter (1-2kb)	1	1551690	1565990	14301	1	142678	uc010nyq.2	1785	ENSG00000197530	MIB2	MIB E3 ubiquitin protein ligase 2
chr1	1553947	1554019	73	*	MACS_peak_144	35.93	Promoter (2-3kb)	1	1551690	1565990	14301	1	142678	uc010nyq.2	2257	ENSG00000197530	MIB2	MIB E3 ubiquitin protein ligase 2
chr1	1554328	1554477	150	*	MACS_peak_145	31.05	Promoter (2-3kb)	1	1551690	1565990	14301	1	142678	uc010nyq.2	2638	ENSG00000197530	MIB2	MIB E3 ubiquitin protein ligase 2
chr1	1556551	1556629	79	*	MACS_peak_146	29.11	Promoter (2-3kb)	1	1559154	1565990	6837	1	142678	uc009vkh.3	-2525	ENSG00000197530	MIB2	MIB E3 ubiquitin protein ligase 2
chr1	1559412	1559581	170	*	MACS_peak_147	39.76	Promoter (<=1kb)	1	1559154	1565990	6837	1	142678	uc009vkh.3	258	ENSG00000197530	MIB2	MIB E3 ubiquitin protein ligase 2
chr1	1559741	1559797	57	*	MACS_peak_148	46.73	Promoter (<=1kb)	1	1560371	1565990	5620	1	142678	uc001agn.3	-574	ENSG00000197530	MIB2	MIB E3 ubiquitin protein ligase 2
chr1	1562243	1562301	59	*	MACS_peak_149	50.07	Promoter (1-2kb)	1	1560371	1565990	5620	1	142678	uc001agn.3	1872	ENSG00000197530	MIB2	MIB E3 ubiquitin protein ligase 2
chr1	1563758	1563814	57	*	MACS_peak_150	50.07	Promoter (<=1kb)	1	1564486	1565990	1505	1	142678	uc001ago.3	-672	ENSG00000197530	MIB2	MIB E3 ubiquitin protein ligase 2
chr1	1573725	1573782	58	*	MACS_peak_151	39.85	Promoter (2-3kb)	1	1571100	1576737	5638	2	984	uc009vkj.2	2955	ENSG00000248333	CDK11B	cyclin dependent kinase 11B
chr1	1574407	1574563	157	*	MACS_peak_152	21.26	Promoter (2-3kb)	1	1571100	1576737	5638	2	984	uc009vkj.2	2174	ENSG00000248333	CDK11B	cyclin dependent kinase 11B
chr1	1585271	1585330	60	*	MACS_peak_153	50.46	Intron (uc001ags.1/984, intron 2 of 15)	1	1577747	1580625	2879	2	984	uc010nyr.1	-4646	ENSG00000248333	CDK11B	cyclin dependent kinase 11B
chr1	1610191	1610292	102	*	MACS_peak_154	49.61	Promoter (1-2kb)	1	1601214	1608285	7072	2	728661	uc021oeu.1	-1906	ENSG00000189339	SLC35E2B	solute carrier family 35 member E2B
chr1	1614249	1614331	83	*	MACS_peak_155	28.1	Intron (uc001ags.1/984, intron 2 of 15)	1	1601214	1608285	7072	2	728661	uc021oeu.1	-5964	ENSG00000189339	SLC35E2B	solute carrier family 35 member E2B
chr1	1617698	1617755	58	*	MACS_peak_156	30.73	Intron (uc001ags.1/984, intron 2 of 15)	1	1590988	1624243	33256	2	728661	uc009vkl.2	6488	ENSG00000189339	SLC35E2B	solute carrier family 35 member E2B
chr1	1618011	1618112	102	*	MACS_peak_157	20.16	Intron (uc001ags.1/984, intron 2 of 15)	1	1590988	1624243	33256	2	728661	uc009vkl.2	6131	ENSG00000189339	SLC35E2B	solute carrier family 35 member E2B
chr1	1643592	1643652	61	*	MACS_peak_158	39.85	Intron (uc001ags.1/984, intron 2 of 15)	1	1634170	1640391	6222	2	728642	uc009vkq.3	-3201	ENSG00000008128	CDK11A	cyclin dependent kinase 11A
chr1	1647699	1647758	60	*	MACS_peak_159	47.71	Promoter (<=1kb)	1	1571100	1647917	76818	2	984	uc001ags.1	159	ENSG00000248333	CDK11B	cyclin dependent kinase 11B
chr1	1655343	1655483	141	*	MACS_peak_160	29.69	Promoter (<=1kb)	1	1647785	1655471	7687	2	984	uc001ahu.1	0	ENSG00000248333	CDK11B	cyclin dependent kinase 11B
chr1	1667759	1667815	57	*	MACS_peak_161	44.65	Intron (uc001ahh.4/728661, intron 1 of 8)	1	1592939	1677438	84500	2	728661	uc001ahh.4	9623	ENSG00000189339	SLC35E2B	solute carrier family 35 member E2B
chr1	1692919	1692975	57	*	MACS_peak_162	32.88	Promoter (2-3kb)	1	1682671	1690081	7411	2	65220	uc010nyv.2	-2838	ENSG00000008130	NADK	NAD kinase
chr1	1694509	1694573	65	*	MACS_peak_163	30.73	Promoter (2-3kb)	1	1685549	1696885	11337	2	65220	uc009vkx.1	2312	ENSG00000008130	NADK	NAD kinase
chr1	1695408	1695523	116	*	MACS_peak_164	21.84	Promoter (1-2kb)	1	1685549	1696885	11337	2	65220	uc009vkx.1	1362	ENSG00000008130	NADK	NAD kinase
chr1	1695742	1695942	201	*	MACS_peak_165	20.29	Promoter (<=1kb)	1	1685549	1696885	11337	2	65220	uc009vkx.1	943	ENSG00000008130	NADK	NAD kinase
chr1	1705108	1705185	78	*	MACS_peak_166	137.59	Intron (uc001aic.3/65220, intron 1 of 11)	1	1682671	1709909	27239	2	65220	uc001aic.3	4724	ENSG00000008130	NADK	NAD kinase
chr1	1710923	1710981	59	*	MACS_peak_167	33.21	Promoter (<=1kb)	1	1682671	1711508	28838	2	65220	uc001aie.3	527	ENSG00000008130	NADK	NAD kinase
chr1	1790069	1790194	126	*	MACS_peak_168	28.57	Intron (uc001aif.3/2782, intron 1 of 11)	1	1716725	1822526	105802	2	2782	uc001aif.3	32332	ENSG00000078369	GNB1	G protein subunit beta 1
chr1	1791050	1791106	57	*	MACS_peak_169	47.71	Intron (uc001aif.3/2782, intron 1 of 11)	1	1716725	1822526	105802	2	2782	uc001aif.3	31420	ENSG00000078369	GNB1	G protein subunit beta 1
chr1	1792033	1792166	134	*	MACS_peak_170	33.86	Intron (uc001aif.3/2782, intron 1 of 11)	1	1716725	1822526	105802	2	2782	uc001aif.3	30360	ENSG00000078369	GNB1	G protein subunit beta 1
chr1	1793581	1793641	61	*	MACS_peak_171	51.49	Intron (uc001aif.3/2782, intron 1 of 11)	1	1716725	1822526	105802	2	2782	uc001aif.3	28885	ENSG00000078369	GNB1	G protein subunit beta 1
chr1	1807927	1808080	154	*	MACS_peak_172	26.12	Intron (uc001aif.3/2782, intron 1 of 11)	1	1716725	1822526	105802	2	2782	uc001aif.3	14446	ENSG00000078369	GNB1	G protein subunit beta 1
chr1	1825427	1825558	132	*	MACS_peak_173	31.96	Promoter (2-3kb)	1	1716725	1822526	105802	2	2782	uc009vky.3	-2901	ENSG00000078369	GNB1	G protein subunit beta 1
chr1	1825753	1826013	261	*	MACS_peak_174	25.23	Distal Intergenic	1	1716725	1822526	105802	2	2782	uc009vky.3	-3227	ENSG00000078369	GNB1	G protein subunit beta 1
chr1	1832543	1832691	149	*	MACS_peak_175	26.9	Distal Intergenic	1	1716725	1822526	105802	2	2782	uc009vky.3	-10017	ENSG00000078369	GNB1	G protein subunit beta 1
chr1	1838634	1838782	149	*	MACS_peak_176	20.76	Distal Intergenic	1	1846266	1848733	2468	1	163688	uc001aih.1	-7484	ENSG00000169885	CALML6	calmodulin like 6
chr1	1838950	1839007	58	*	MACS_peak_177	36.84	Distal Intergenic	1	1846266	1848733	2468	1	163688	uc001aih.1	-7259	ENSG00000169885	CALML6	calmodulin like 6
chr1	1839659	1839747	89	*	MACS_peak_178	25.24	Distal Intergenic	1	1846266	1848733	2468	1	163688	uc001aih.1	-6519	ENSG00000169885	CALML6	calmodulin like 6
chr1	1839805	1839922	118	*	MACS_peak_179	35.99	Distal Intergenic	1	1846266	1848733	2468	1	163688	uc001aih.1	-6344	ENSG00000169885	CALML6	calmodulin like 6
chr1	1851714	1851814	101	*	MACS_peak_180	21.61	Promoter (<=1kb)	1	1849029	1850740	1712	2	339456	uc001aij.2	-974	ENSG00000178821	TMEM52	transmembrane protein 52
chr1	1854204	1854322	119	*	MACS_peak_181	21.5	Intron (uc001aik.3/uc001aik.3, intron 9 of 10)	1	1849029	1850740	1712	2	339456	uc001aij.2	-3464	ENSG00000178821	TMEM52	transmembrane protein 52
chr1	1859839	1859947	109	*	MACS_peak_182	20.94	Distal Intergenic	1	1849029	1850740	1712	2	339456	uc001aij.2	-9099	ENSG00000178821	TMEM52	transmembrane protein 52
chr1	1878821	1878908	88	*	MACS_peak_183	43.31	Distal Intergenic	1	1849029	1850740	1712	2	339456	uc001aij.2	-28081	ENSG00000178821	TMEM52	transmembrane protein 52
chr1	1883977	1884081	105	*	MACS_peak_184	36.6	Distal Intergenic	1	1849029	1850740	1712	2	339456	uc001aij.2	-33237	ENSG00000178821	TMEM52	transmembrane protein 52
chr1	1891871	1891968	98	*	MACS_peak_185	31.31	Intron (uc001aim.1/85452, intron 14 of 17)	1	1886586	1922414	35829	2	85452	uc009vkz.1	30446	ENSG00000142609	CFAP74	cilia and flagella associated protein 74
chr1	1918055	1918148	94	*	MACS_peak_186	46.11	Intron (uc001aim.1/85452, intron 5 of 17)	1	1886586	1922414	35829	2	85452	uc009vkz.1	4266	ENSG00000142609	CFAP74	cilia and flagella associated protein 74
chr1	1919337	1919393	57	*	MACS_peak_187	51.49	Intron (uc001aim.1/85452, intron 4 of 17)	1	1886586	1922414	35829	2	85452	uc009vkz.1	3021	ENSG00000142609	CFAP74	cilia and flagella associated protein 74
chr1	1937323	1937413	91	*	MACS_peak_188	270.08	Promoter (2-3kb)	1	1915110	1935276	20167	2	85452	uc001ain.1	-2047	ENSG00000142609	CFAP74	cilia and flagella associated protein 74
chr1	1960199	1960344	146	*	MACS_peak_189	28.49	Intron (uc001aip.2/2563, intron 6 of 8)	1	1950768	1962192	11425	1	2563	uc001aip.2	9431	ENSG00000187730	GABRD	gamma-aminobutyric acid type A receptor subunit delta
chr1	1962876	1963017	142	*	MACS_peak_190	24.58	Distal Intergenic	1	1950768	1962192	11425	1	2563	uc001aip.2	12108	ENSG00000187730	GABRD	gamma-aminobutyric acid type A receptor subunit delta
chr1	2036136	2036284	149	*	MACS_peak_191	38.56	Promoter (<=1kb)	1	2036155	2116834	80680	1	5590	uc001ais.3	0	ENSG00000067606	PRKCZ	protein kinase C zeta
chr1	2036645	2036905	261	*	MACS_peak_192	38.58	Promoter (<=1kb)	1	2036155	2116834	80680	1	5590	uc001ais.3	490	ENSG00000067606	PRKCZ	protein kinase C zeta
chr1	2039894	2040002	109	*	MACS_peak_193	30.03	Intron (uc001aiq.3/5590, intron 4 of 17)	1	2036155	2116834	80680	1	5590	uc001ais.3	3739	ENSG00000067606	PRKCZ	protein kinase C zeta
chr1	2057140	2057226	87	*	MACS_peak_194	34.63	Intron (uc001aiq.3/5590, intron 4 of 17)	1	2076796	2088167	11372	1	5590	uc009vlb.3	-19570	ENSG00000067606	PRKCZ	protein kinase C zeta
chr1	2065189	2065456	268	*	MACS_peak_195	34.4	Intron (uc001aiq.3/5590, intron 4 of 17)	1	2076796	2088167	11372	1	5590	uc009vlb.3	-11340	ENSG00000067606	PRKCZ	protein kinase C zeta
chr1	2069187	2069348	162	*	MACS_peak_196	21.79	Intron (uc001aiq.3/5590, intron 5 of 17)	1	2076796	2088167	11372	1	5590	uc009vlb.3	-7448	ENSG00000067606	PRKCZ	protein kinase C zeta
chr1	2085098	2085192	95	*	MACS_peak_197	46.11	Intron (uc001aiq.3/5590, intron 9 of 17)	1	2076796	2116834	40039	1	5590	uc010nyx.2	8302	ENSG00000067606	PRKCZ	protein kinase C zeta
chr1	2091643	2091742	100	*	MACS_peak_198	104.48	Intron (uc001aiq.3/5590, intron 10 of 17)	1	2100287	2116834	16548	1	5590	uc001ait.3	-8545	ENSG00000067606	PRKCZ	protein kinase C zeta
chr1	2107832	2107918	87	*	MACS_peak_199	28.68	Intron (uc001aiq.3/5590, intron 16 of 17)	1	2100287	2116834	16548	1	5590	uc001ait.3	7545	ENSG00000067606	PRKCZ	protein kinase C zeta
chr1	2111049	2111301	253	*	MACS_peak_200	26.7	Intron (uc001aiq.3/5590, intron 16 of 17)	1	2100287	2116834	16548	1	5590	uc001ait.3	10762	ENSG00000067606	PRKCZ	protein kinase C zeta
chr1	2125454	2125575	122	*	MACS_peak_201	21.25	Promoter (<=1kb)	1	2115899	2126214	10316	2	199990	uc001aiv.2	639	ENSG00000162585	FAAP20	FA core complex associated protein 20
chr1	2129090	2129218	129	*	MACS_peak_202	21.44	Promoter (2-3kb)	1	2123334	2126214	2881	2	199990	uc031pkv.1	-2876	ENSG00000162585	FAAP20	FA core complex associated protein 20
chr1	2131975	2132043	69	*	MACS_peak_203	35.69	Intron (uc001aix.2/199990, intron 5 of 7)	1	2123334	2126214	2881	2	199990	uc031pkv.1	-5761	ENSG00000162585	FAAP20	FA core complex associated protein 20
chr1	2139257	2139427	171	*	MACS_peak_204	48.56	Promoter (<=1kb)	1	2115899	2139172	23274	2	199990	uc001aix.2	-85	ENSG00000162585	FAAP20	FA core complex associated protein 20
chr1	2145752	2145878	127	*	MACS_peak_205	21.26	Distal Intergenic	1	2115899	2139172	23274	2	199990	uc001aix.2	-6580	ENSG00000162585	FAAP20	FA core complex associated protein 20
chr1	2161446	2161624	179	*	MACS_peak_206	23.97	Promoter (1-2kb)	1	2160134	2241652	81519	1	6497	uc001aja.4	1312	ENSG00000157933	SKI	SKI proto-oncogene
[truncated: 145,228 more rows]

## Sheet: All_compKEGG
Cluster	ID	Description	GeneRatio	BgRatio	pvalue	p.adjust	qvalue	geneID	Count
[truncated: 246 more rows]

## Sheet: Venn overlaps
184 elements included exclusively in HAP2a-1		145 common elements in HAP2a-1 and HAP2a-2		464 elements included exclusively in HAP2a-2		137 common elements in HAP2a-1 and NAP2a-2		459 common elements in HAP2a-1, HAP2a-2 and NAP2a-2		1342 common elements in HAP2a-2 and NAP2a-2		391 elements included exclusively in NAP2a-2		705 common elements in HAP2a-1, NAP2a-2 and NAP2a-1		14503 common elements in HAP2a-1, HAP2a-2, NAP2a-2 and NAP2a-1		2147 common elements in HAP2a-2, NAP2a-2 and NAP2a-1		263 common elements in NAP2a-2 and NAP2a-1		400 common elements in HAP2a-1 and NAP2a-1		538 common elements in HAP2a-1, HAP2a-2 and NAP2a-1		307 common elements in HAP2a-2 and NAP2a-1		312 elements included exclusively in NAP2a-1
[truncated: 14,504 more rows]

[truncated: 3 more sheets: HIF_peakAnno, ΗΙF signalling genes, Relative distance analysis]
