# Supplementary material for: Interaction of TFAP2A with the Ku70/80 complex is crucial for HIF‐dependent activation of hypoxia‐inducible genes
Source: FEBS J. 2025 Feb 24;292(16):4333–52. doi: 10.1111/febs.70025 (PMC12366265; doi:10.1111/febs.70025)
Supplement: Supplementary file 2 — File S2. Sea results. [file FEBS-292-4333-s004.xlsx]

## Sheet: Explanation of content
Name of Excel sheet	Explanation of content
Results	Results from the Sea motif enrichment analysis of AP2a ChIP peaks in HeLa cells shown in Fig.1D. TFAP2A consencus motif is highligthed in yellow

## Sheet: Results
DB	ID	ALT_ID	CONSENSUS	TP	TP%	FP	FP%	ENR_RATIO	SCORE_THR	PVALUE	LOG_PVALUE	EVALUE	LOG_EVALUE	QVALUE	LOG_QVALUE
motif_db/EUKARYOTE/jolma2013.meme	MEOX2_DBD_2		KTAATTACSSTAATTAV	84	28.57	40	13.61	2.07	4.2	4.82e-05	-9.94	0.0999	-2.3	0.0262	-3.64
motif_db/EUKARYOTE/jolma2013.meme	MEF2B_full		RCTAWAAATAGC	25	8.5	4	1.36	5.2	7.6	5.19e-05	-9.87	0.107	-2.23	0.0262	-3.64
motif_db/EUKARYOTE/jolma2013.meme	TFAP2C_DBD_2		HGCCTSAGGCD	87	29.59	43	14.63	2	8.8	7.1e-05	-9.55	0.147	-1.92	0.0262	-3.64
motif_db/EUKARYOTE/jolma2013.meme	TFAP2B_DBD_2		HGCCTSAGGCD	77	26.19	37	12.59	2.05	8.9	0.000113	-9.08	0.235	-1.45	0.0314	-3.46
motif_db/JASPAR/JASPAR2022_CORE_vertebrates_non-redundant_v2.meme	MA0812.1	TFAP2B	HGCCTSAGGCD	77	26.19	38	12.93	2	8.9	0.000175	-8.65	0.363	-1.01	0.0388	-3.25
motif_db/EUKARYOTE/jolma2013.meme	TFAP2A_DBD_4		HGCCTSAGGCD	79	26.87	40	13.61	1.95	8.9	0.000223	-8.41	0.461	-0.77	0.041	-3.19
motif_db/JASPAR/JASPAR2022_CORE_vertebrates_non-redundant_v2.meme	MA1569.1	TFAP2E	YGCCYSRGGCD	48	16.33	19	6.46	2.45	11	0.000261	-8.25	0.54	-0.62	0.0412	-3.19
motif_db/JASPAR/JASPAR2022_CORE_vertebrates_non-redundant_v2.meme	MA1928.1	BNC2	NDRTGAGTCABN	41	13.95	16	5.44	2.47	10	0.000632	-7.37	1.31	0.27	0.0873	-2.44
motif_db/JASPAR/JASPAR2022_CORE_vertebrates_non-redundant_v2.meme	MA1511.2	KLF10	GGGGCGGGG	78	26.53	43	14.63	1.8	8.3	0.000937	-6.97	1.94	0.66	0.0965	-2.34
motif_db/EUKARYOTE/jolma2013.meme	FOXB1_DBD_3		WATGTAAATAT	63	21.43	32	10.88	1.94	8.3	0.000962	-6.95	1.99	0.69	0.0965	-2.34
motif_db/JASPAR/JASPAR2022_CORE_vertebrates_non-redundant_v2.meme	MA0845.1	FOXB1	WATGTAAATAT	63	21.43	32	10.88	1.94	8.1	0.000962	-6.95	1.99	0.69	0.0965	-2.34
motif_db/MOUSE/uniprobe_mouse.meme	UP00087_1	Tcfap2c_primary	WWHSCCYSRGGSRAN	57	19.39	28	9.52	2	10	0.0011	-6.81	2.27	0.82	0.0965	-2.34
motif_db/JASPAR/JASPAR2022_CORE_vertebrates_non-redundant_v2.meme	MA0032.2	FOXC1	WAWGTAAAYAW	73	24.83	40	13.61	1.8	7.6	0.00123	-6.7	2.54	0.93	0.0965	-2.34
motif_db/EUKARYOTE/jolma2013.meme	Lhx8_DBD_3		TRATTGCAATYA	28	9.52	9	3.06	2.9	5.2	0.00128	-6.66	2.65	0.98	0.0965	-2.34
motif_db/EUKARYOTE/jolma2013.meme	FOXC1_DBD_3		WAWGTAAAYAW	82	27.89	47	15.99	1.73	7.4	0.00131	-6.64	2.71	1	0.0965	-2.34
motif_db/JASPAR/JASPAR2022_CORE_vertebrates_non-redundant_v2.meme	MA0050.3	Irf1	ANTGAAACTGAAASH	50	17.01	24	8.16	2.04	9.6	0.00169	-6.39	3.49	1.25	0.108	-2.22
motif_db/MOUSE/uniprobe_mouse.meme	UP00217_1	Hoxa10_2318.1	DMKGYAATAAAATKHW	29	9.86	10	3.4	2.73	11	0.00169	-6.38	3.5	1.25	0.108	-2.22
motif_db/EUKARYOTE/jolma2013.meme	POU3F1_DBD_2		WTGMATAAWTHA	69	23.47	38	12.93	1.79	9.1	0.00176	-6.34	3.65	1.3	0.108	-2.22
motif_db/JASPAR/JASPAR2022_CORE_vertebrates_non-redundant_v2.meme	MA0041.2	FOXD3	WAWGHAAATAAACARY	27	9.18	9	3.06	2.8	12	0.00197	-6.23	4.07	1.4	0.113	-2.18
motif_db/EUKARYOTE/jolma2013.meme	Sox3_DBD_2		SATCAATGTYATTGATD	20	6.8	5	1.7	3.5	1.1	0.00204	-6.2	4.22	1.44	0.113	-2.18
motif_db/MOUSE/uniprobe_mouse.meme	UP00236_1	Irx2_0900.3	WWDRTACATGTADNWBW	25	8.5	8	2.72	2.89	9.6	0.00228	-6.09	4.71	1.55	0.115	-2.16
motif_db/MOUSE/uniprobe_mouse.meme	UP00189_1	Hoxa5_3415.1	AMGKTAATTAVCWHAD	81	27.55	48	16.33	1.67	6.3	0.00232	-6.06	4.81	1.57	0.115	-2.16
motif_db/EUKARYOTE/jolma2013.meme	FOXC2_DBD_3		WAWGTAAACAWW	82	27.89	49	16.67	1.66	7.8	0.00249	-6	5.16	1.64	0.115	-2.16
motif_db/JASPAR/JASPAR2022_CORE_vertebrates_non-redundant_v2.meme	MA0478.1	FOSL2	KRRTGASTCAB	23	7.82	7	2.38	3	11	0.00261	-5.95	5.41	1.69	0.115	-2.16
motif_db/MOUSE/uniprobe_mouse.meme	UP00028_1	Tcfap2e_primary	WNHGCCTSAGGCDAN	23	7.82	7	2.38	3	12	0.00261	-5.95	5.41	1.69	0.115	-2.16
motif_db/EUKARYOTE/jolma2013.meme	TFAP2A_DBD_2		HGCCYSAGGCD	37	12.59	16	5.44	2.24	11	0.00274	-5.9	5.68	1.74	0.115	-2.16
motif_db/JASPAR/JASPAR2022_CORE_vertebrates_non-redundant_v2.meme	MA0773.1	MEF2D	DCTAWAAATAGM	21	7.14	6	2.04	3.14	5.5	0.00296	-5.82	6.13	1.81	0.115	-2.16
motif_db/MOUSE/uniprobe_mouse.meme	UP00250_1	Irx5_2385.1	WWNNWACATGTWNDANW	21	7.14	6	2.04	3.14	10	0.00296	-5.82	6.13	1.81	0.115	-2.16
motif_db/MOUSE/uniprobe_mouse.meme	UP00244_1	Tlx2_3498.2	KAATYAATTAATAAYWW	55	18.71	29	9.86	1.87	8.8	0.00302	-5.8	6.25	1.83	0.115	-2.16
motif_db/EUKARYOTE/jolma2013.meme	SOX2_DBD_3		RATCAATGKTATTGATR	11	3.74	1	0.34	6	2.9	0.00317	-5.75	6.57	1.88	0.117	-2.15
motif_db/JASPAR/JASPAR2022_CORE_vertebrates_non-redundant_v2.meme	MA0846.1	FOXC2	WAWGTAAACAWW	82	27.89	50	17.01	1.63	7.7	0.00337	-5.69	6.98	1.94	0.12	-2.12
motif_db/JASPAR/JASPAR2022_CORE_vertebrates_non-redundant_v2.meme	MA0040.1	Foxq1	HATTGTTTATW	88	29.93	55	18.71	1.59	3.7	0.00362	-5.62	7.49	2.01	0.121	-2.12
motif_db/MOUSE/uniprobe_mouse.meme	UP00124_1	Ipf1_3815.1	VNRSTAATTAGYHCAN	39	13.27	18	6.12	2.11	8.9	0.00375	-5.58	7.77	2.05	0.121	-2.12
motif_db/JASPAR/JASPAR2022_CORE_vertebrates_non-redundant_v2.meme	MA1961.1	PATZ1	SSGGGGMGGGGS	46	15.65	23	7.82	1.96	11	0.00381	-5.57	7.89	2.07	0.121	-2.12
motif_db/JASPAR/JASPAR2022_CORE_vertebrates_non-redundant_v2.meme	MA1636.1	CEBPG	NDATGATGCAATMHH	94	31.97	60	20.41	1.56	5.6	0.00381	-5.57	7.9	2.07	0.121	-2.12
motif_db/JASPAR/JASPAR2022_CORE_vertebrates_non-redundant_v2.meme	MA0476.1	FOS	DVTGASTCATB	33	11.22	14	4.76	2.27	7.9	0.00397	-5.53	8.22	2.11	0.122	-2.1
motif_db/JASPAR/JASPAR2022_CORE_vertebrates_non-redundant_v2.meme	MA1978.1	ZNF354A	HWAADWATAAATGRAYWAWTT	76	25.85	46	15.65	1.64	8.5	0.00419	-5.47	8.67	2.16	0.122	-2.1
motif_db/EUKARYOTE/jolma2013.meme	TFAP2A_DBD_5		TGCCCBVRGGCA	96	32.65	62	21.09	1.54	8.8	0.00422	-5.47	8.74	2.17	0.122	-2.1
motif_db/MOUSE/uniprobe_mouse.meme	UP00005_1	Tcfap2a_primary	WDTSCCYSRGGSRAN	63	21.43	36	12.24	1.73	9.6	0.00432	-5.45	8.94	2.19	0.122	-2.1
motif_db/MOUSE/uniprobe_mouse.meme	UP00037_2	Zfp105_secondary	NYGVKTCAATAABTYKD	48	16.33	25	8.5	1.88	11	0.00477	-5.35	9.88	2.29	0.124	-2.08
motif_db/JASPAR/JASPAR2022_CORE_vertebrates_non-redundant_v2.meme	MA0517.1	STAT1::STAT2	THAGTTTCRKTTTCY	60	20.41	34	11.56	1.74	7.1	0.00477	-5.34	9.88	2.29	0.124	-2.08
