# Supplementary material for: Interaction of TFAP2A with the Ku70/80 complex is crucial for HIF‐dependent activation of hypoxia‐inducible genes
Source: FEBS J. 2025 Feb 24;292(16):4333–52. doi: 10.1111/febs.70025 (PMC12366265; doi:10.1111/febs.70025)
Supplement: Supplementary file 4 — File S4. Proteomics results. [file FEBS-292-4333-s002.xlsx]

## Sheet: MS IP protein groups
Protein IDs	Majority protein IDs	Peptide counts (all)	Peptide counts (razor+unique)	Peptide counts (unique)	Protein names	Gene names	Fasta headers	Number of proteins	Peptides	Razor + unique peptides	Unique peptides	Peptides HA-TFAP2A_mut_hypoxia_1_1	Peptides HA-TFAP2A_mut_hypoxia_1_2	Peptides HA-TFAP2A_mut_hypoxia_1_3	Peptides HA-TFAP2A_mut_hypoxia_2_1	Peptides HA-TFAP2A_mut_hypoxia_2_2	Peptides HA-TFAP2A_mut_hypoxia_2_3	Peptides HA-TFAP2A_mut_normoxia_1_1	Peptides HA-TFAP2A_mut_normoxia_1_2	Peptides HA-TFAP2A_mut_normoxia_1_3	Peptides HA-TFAP2A_mut_normoxia_2_1	Peptides HA-TFAP2A_mut_normoxia_2_2	Peptides HA-TFAP2A_mut_normoxia_2_3	Peptides HA-TFAP2A_wt_hypoxia_1_1	Peptides HA-TFAP2A_wt_hypoxia_1_2	Peptides HA-TFAP2A_wt_hypoxia_1_3	Peptides HA-TFAP2A_wt_hypoxia_2_1	Peptides HA-TFAP2A_wt_hypoxia_2_2	Peptides HA-TFAP2A_wt_hypoxia_2_3	Peptides HA-TFAP2A_wt_normoxia_1_1	Peptides HA-TFAP2A_wt_normoxia_1_2	Peptides HA-TFAP2A_wt_normoxia_1_3	Peptides HA-TFAP2A_wt_normoxia_2_1	Peptides HA-TFAP2A_wt_normoxia_2_2	Peptides HA-TFAP2A_wt_normoxia_2_3	Peptides HA_normoxia_1_1	Peptides HA_normoxia_1_2	Peptides HA_normoxia_1_3	Peptides HA_normoxia_2_1	Peptides HA_normoxia_2_2	Peptides HA_normoxia_2_3	Razor + unique peptides HA-TFAP2A_mut_hypoxia_1_1	Razor + unique peptides HA-TFAP2A_mut_hypoxia_1_2	Razor + unique peptides HA-TFAP2A_mut_hypoxia_1_3	Razor + unique peptides HA-TFAP2A_mut_hypoxia_2_1	Razor + unique peptides HA-TFAP2A_mut_hypoxia_2_2	Razor + unique peptides HA-TFAP2A_mut_hypoxia_2_3	Razor + unique peptides HA-TFAP2A_mut_normoxia_1_1	Razor + unique peptides HA-TFAP2A_mut_normoxia_1_2
A0A0A0MRZ7	A0A0A0MRZ7	1	1	1		IGKV2D-26	sp|A0A0A0MRZ7|KVD26_HUMAN Immunoglobulin kappa variable 2D-26 OS=Homo sapiens OX=9606 GN=IGKV2D-26 PE=3 SV=1	1	1	1	1	1	1	0	0	0	1	1	1	1	0	1	1	1	1	1	0	0	0	1	1	1	0	0	1	0	1	0	0	1	0	1	1	0	0	0	1	1	1
A0A0A0MS14	A0A0A0MS14	1	1	1		IGHV1-45	sp|A0A0A0MS14|HV145_HUMAN Immunoglobulin heavy variable 1-45 OS=Homo sapiens OX=9606 GN=IGHV1-45 PE=3 SV=1	1	1	1	1	1	1	1	1	1	1	1	1	1	1	1	1	1	1	1	1	0	0	1	1	1	1	0	1	1	1	1	1	1	1	1	1	1	1	1	1	1	1
A0A1B0GUS4;P68036-2;P68036;P68036-3	A0A1B0GUS4;P68036-2;P68036;P68036-3	1;1;1;1	1;1;1;1	1;1;1;1	Ubiquitin-conjugating enzyme E2 L3	UBE2L3	sp|A0A1B0GUS4|UB2L5_HUMAN Ubiquitin-conjugating enzyme E2 L5 OS=Homo sapiens OX=9606 GN=UBE2L5 PE=2 SV=1;sp|P68036-2|UB2L3_HUMAN Isoform 2 of Ubiquitin-conjugating enzyme E2 L3 OS=Homo sapiens OX=9606 GN=UBE2L3;sp|P68036|UB2L3_HUMAN Ubiquitin-conjugating e	4	1	1	1	1	1	1	0	0	0	0	0	0	0	0	0	0	1	1	0	0	0	1	1	1	1	0	1	0	1	1	0	0	0	1	1	1	0	0	0	0	0
A1A5B4-3;A1A5B4	A1A5B4-3;A1A5B4	1;1	1;1	1;1	Anoctamin-9	ANO9	sp|A1A5B4-3|ANO9_HUMAN Isoform 3 of Anoctamin-9 OS=Homo sapiens OX=9606 GN=ANO9;sp|A1A5B4|ANO9_HUMAN Anoctamin-9 OS=Homo sapiens OX=9606 GN=ANO9 PE=1 SV=3	2	1	1	1	1	0	0	0	0	0	0	0	0	1	1	0	0	0	0	0	0	0	0	0	0	0	0	0	1	1	1	0	0	0	1	0	0	0	0	0	0	0
P62308;A8MWD9	P62308;A8MWD9	1;1	1;1	1;1	Small nuclear ribonucleoprotein G;Putative small nuclear ribonucleoprotein G-like protein 15	SNRPG;SNRPGP15	sp|P62308|RUXG_HUMAN Small nuclear ribonucleoprotein G OS=Homo sapiens OX=9606 GN=SNRPG PE=1 SV=1;sp|A8MWD9|RUXGL_HUMAN Putative small nuclear ribonucleoprotein G-like protein 15 OS=Homo sapiens OX=9606 GN=SNRPGP15 PE=5 SV=2	2	1	1	1	0	1	0	0	0	0	1	1	1	0	0	0	1	1	0	1	0	0	1	1	1	1	1	1	1	1	1	0	0	0	0	1	0	0	0	0	1	1
A9Q1K7	A9Q1K7	1	1	1			sp|A9Q1K7|RDRP_ROTB2 RNA-directed RNA polymerase OS=Rotavirus X (isolate RVX/Human/Bangladesh/NADRV-B219/2002/GXP[X]) OX=348136 PE=2 SV=1	1	1	1	1	1	1	0	0	0	1	0	1	1	0	0	0	1	1	1	0	0	0	1	0	1	0	0	0	1	1	1	0	0	0	1	1	0	0	0	1	0	1
B5ME19;Q99613;Q99613-2	B5ME19;Q99613;Q99613-2	10;10;9	10;10;9	10;10;9	Eukaryotic translation initiation factor 3 subunit C-like protein;Eukaryotic translation initiation factor 3 subunit C	EIF3CL;EIF3C	sp|B5ME19|EIFCL_HUMAN Eukaryotic translation initiation factor 3 subunit C-like protein OS=Homo sapiens OX=9606 GN=EIF3CL PE=1 SV=1;sp|Q99613|EIF3C_HUMAN Eukaryotic translation initiation factor 3 subunit C OS=Homo sapiens OX=9606 GN=EIF3C PE=1 SV=1;sp|Q99	3	10	10	10	6	7	9	6	7	5	5	7	7	7	9	9	9	9	9	5	0	0	8	8	8	6	5	6	1	3	3	1	1	1	6	7	9	6	7	5	5	7
CON__ENSEMBL:ENSBTAP00000024146	CON__ENSEMBL:ENSBTAP00000024146	3	3	3				1	3	3	3	2	2	2	2	2	3	0	1	3	2	3	3	3	3	2	1	0	0	3	3	3	2	2	2	2	3	3	1	1	1	2	2	2	2	2	3	0	1
CON__ENSEMBL:ENSBTAP00000038253;CON__REFSEQ:XP_932229	CON__ENSEMBL:ENSBTAP00000038253	15;1	1;0	0;0				2	15	1	0	13	14	15	15	14	14	9	14	14	15	15	14	15	13	14	14	4	1	14	15	15	13	14	12	13	14	14	13	14	13	1	1	1	1	1	1	0	0
CON__P00761	CON__P00761	6	6	6				1	6	6	6	5	6	6	5	6	6	3	4	5	6	6	6	6	6	6	4	2	0	5	5	5	4	4	5	5	6	6	5	6	5	5	6	6	5	6	6	3	4
CON__P02533;P02533;CON__Q6IFX2;CON__Q61782	CON__P02533;P02533	34;34;14;3	19;19;9;1	12;12;4;1	Keratin, type I cytoskeletal 14	KRT14	;sp|P02533|K1C14_HUMAN Keratin, type I cytoskeletal 14 OS=Homo sapiens OX=9606 GN=KRT14 PE=1 SV=4	4	34	19	12	24	29	30	28	27	25	20	31	31	24	27	26	32	34	32	24	9	0	31	32	32	16	26	26	24	29	27	26	25	24	10	15	16	16	14	13	10	17
CON__P02538;P02538;CON__P07744;CON__Q14CN4-1;CON__Q6IME9;Q14CN4-3;Q14CN4-2;Q14CN4;CON__Q61726;P12036-2;P12036	CON__P02538;P02538	43;43;5;3;3;3;3;3;1;1;1	23;23;0;0;0;0;0;0;0;0;0	2;2;0;0;0;0;0;0;0;0;0	Keratin, type II cytoskeletal 6A	KRT6A	;sp|P02538|K2C6A_HUMAN Keratin, type II cytoskeletal 6A OS=Homo sapiens OX=9606 GN=KRT6A PE=1 SV=3	11	43	23	2	28	34	35	31	34	30	20	35	34	30	34	34	37	38	37	28	4	2	37	38	37	30	29	27	24	34	31	32	29	28	15	17	17	14	18	14	13	18
CON__P02662	CON__P02662	3	3	3				1	3	3	3	2	3	2	1	1	0	2	3	3	2	3	2	3	3	3	2	0	0	3	2	3	2	3	3	1	3	3	3	3	2	2	3	2	1	1	0	2	3
CON__P02768-1;P02768;P02768-2;P02768-3	CON__P02768-1;P02768;P02768-2;P02768-3	27;27;19;16	23;23;15;13	23;23;15;13	Serum albumin	ALB	;sp|P02768|ALBU_HUMAN Albumin OS=Homo sapiens OX=9606 GN=ALB PE=1 SV=2;sp|P02768-2|ALBU_HUMAN Isoform 2 of Albumin OS=Homo sapiens OX=9606 GN=ALB;sp|P02768-3|ALBU_HUMAN Isoform 3 of Albumin OS=Homo sapiens OX=9606 GN=ALB	4	27	23	23	15	17	18	18	15	16	13	15	14	17	16	19	17	19	14	18	14	1	17	17	19	12	15	16	11	18	18	16	18	15	13	13	14	14	11	13	11	11
CON__P02769	CON__P02769	46	46	42				1	46	46	42	28	43	44	36	28	37	28	42	41	35	39	37	42	40	42	33	15	0	43	42	44	37	40	41	33	36	38	27	34	30	28	43	44	36	28	37	28	42
CON__P04259	CON__P04259	43	3	1				1	43	3	1	27	33	35	31	32	29	19	32	31	28	33	32	37	38	37	26	4	2	35	36	35	29	27	25	23	32	30	32	28	29	1	2	3	1	0	1	1	0
P05787-2;CON__P05787;P05787;CON__H-INV:HIT000292931;CON__Q9H552;CON__H-INV:HIT000016045;P08729;CON__Q9DCV7;CON__Q3KNV1;CON__P08729;P08670;CON__REFSEQ:XP_092267;P14136;P14136-3;P14136-2;P41219;P17661;P41219-2	P05787-2;CON__P05787;P05787;CON__H-INV:HIT000292931	38;38;38;19;12;7;4;4;4;4;2;2;2;2;2;1;1;1	31;31;31;15;9;3;2;2;2;2;1;2;1;1;1;1;1;1	28;28;28;14;8;3;0;0;0;0;0;2;0;0;0;0;0;0	Keratin, type II cytoskeletal 8	KRT8	sp|P05787-2|K2C8_HUMAN Isoform 2 of Keratin, type II cytoskeletal 8 OS=Homo sapiens OX=9606 GN=KRT8;;sp|P05787|K2C8_HUMAN Keratin, type II cytoskeletal 8 OS=Homo sapiens OX=9606 GN=KRT8 PE=1 SV=7;	18	38	31	28	24	34	35	19	20	21	24	34	35	25	31	31	34	33	32	18	2	0	34	33	35	23	27	30	28	33	32	20	21	21	21	29	29	13	14	14	22	28
CON__P07477;P07477;Q8NHM4;P07478	CON__P07477;P07477;Q8NHM4;P07478	2;2;1;1	2;2;1;1	2;2;1;1	Trypsin-1;Alpha-trypsin chain 1;Alpha-trypsin chain 2;Putative trypsin-6;Trypsin-2	PRSS1;PRSS3P2;PRSS2	;sp|P07477|TRY1_HUMAN Trypsin-1 OS=Homo sapiens OX=9606 GN=PRSS1 PE=1 SV=1;sp|Q8NHM4|TRY6_HUMAN Putative trypsin-6 OS=Homo sapiens OX=9606 GN=PRSS3P2 PE=5 SV=2;sp|P07478|TRY2_HUMAN Trypsin-2 OS=Homo sapiens OX=9606 GN=PRSS2 PE=1 SV=1	4	2	2	2	1	2	2	2	2	2	2	2	2	1	2	2	2	2	2	2	0	0	2	2	2	1	1	1	2	2	2	2	2	1	1	2	2	2	2	2	2	2
CON__P08779;P08779;CON__Q9Z2K1;CON__Q3ZAW8	CON__P08779;P08779	36;36;11;11	31;31;9;9	20;20;4;4	Keratin, type I cytoskeletal 16	KRT16	;sp|P08779|K1C16_HUMAN Keratin, type I cytoskeletal 16 OS=Homo sapiens OX=9606 GN=KRT16 PE=1 SV=4	4	36	31	20	28	33	34	26	27	29	19	28	28	24	28	29	34	36	33	28	8	0	32	35	34	21	28	26	26	32	31	26	26	27	23	29	30	21	23	25	15	23
CON__P12763;P02765	CON__P12763	11;3	11;3	11;3				2	11	11	11	4	8	8	5	5	6	4	9	9	8	7	8	8	7	9	5	1	1	7	9	9	7	9	9	3	8	7	6	6	7	4	8	8	5	5	6	4	9
P13645;CON__P13645;CON__P02535-1;CON__Q7Z3Y7;Q7Z3Y7;Q2M2I5;CON__Q2M2I5;CON__Q148H6;Q7Z3Y8;CON__Q7Z3Y8;CON__Q7Z3Z0;Q7Z3Z0;O76013-2;O76013;CON__A2AB72;CON__O76015;CON__O76013;Q7Z3Y9;CON__Q7Z3Y9;CON__O76014;CON__REFSEQ:XP_986630;O76015;O76014;CON__A2A5Y0	P13645;CON__P13645	51;51;12;6;6;4;4;4;3;3;2;2;1;1;1;1;1;1;1;1;1;1;1;1	50;50;12;6;6;4;4;4;3;3;2;2;1;1;1;1;1;1;1;1;1;1;1;1	42;42;7;2;2;0;0;1;1;1;1;1;0;0;0;0;0;0;0;0;0;0;0;0	Keratin, type I cytoskeletal 10	KRT10	sp|P13645|K1C10_HUMAN Keratin, type I cytoskeletal 10 OS=Homo sapiens OX=9606 GN=KRT10 PE=1 SV=6;	24	51	50	42	32	43	42	46	46	45	34	45	43	41	47	42	40	45	43	41	22	3	46	45	45	45	48	46	39	44	45	41	46	44	31	42	41	45	45	44	34	44
CON__P13646-1	CON__P13646-1	13	1	1				1	13	1	1	9	10	9	8	10	9	8	12	9	9	11	10	12	12	11	8	6	0	11	10	11	8	9	10	5	7	8	7	8	8	0	1	1	0	0	0	1	1
CON__P13647;P13647	CON__P13647;P13647	44;44	35;35	8;8	Keratin, type II cytoskeletal 5	KRT5	;sp|P13647|K2C5_HUMAN Keratin, type II cytoskeletal 5 OS=Homo sapiens OX=9606 GN=KRT5 PE=1 SV=3	2	44	35	8	25	32	36	31	30	31	18	35	34	28	35	35	39	40	40	27	5	2	35	36	37	32	30	28	25	34	33	31	28	27	20	25	28	23	22	23	15	27
CON__P19013;P19013;Q86Y46-2;CON__Q3SY84;Q3SY84;CON__Q6KB66-1;Q6KB66-2;Q6KB66;Q6KB66-3	CON__P19013;P19013	10;10;3;2;2;1;1;1;1	5;5;1;0;0;0;0;0;0	4;4;0;0;0;0;0;0;0	Keratin, type II cytoskeletal 4	KRT4	;sp|P19013|K2C4_HUMAN Keratin, type II cytoskeletal 4 OS=Homo sapiens OX=9606 GN=KRT4 PE=1 SV=5	9	10	5	4	7	8	10	7	9	8	5	7	7	6	9	7	8	7	8	7	1	0	10	9	10	3	4	5	2	4	4	5	5	7	4	4	5	5	5	4	3	4
CON__P34955	CON__P34955	3	3	3				1	3	3	3	1	2	2	3	3	3	3	2	2	3	2	2	2	2	2	3	2	0	3	3	3	2	3	3	3	2	2	2	3	3	1	2	2	3	3	3	3	2
CON__P35908	CON__P35908	60	1	1				1	60	1	1	45	56	57	49	54	54	37	56	54	47	50	56	53	54	55	50	16	2	55	57	57	52	54	56	42	53	56	51	52	50	1	1	1	1	1	1	1	1
CON__P35908v2;P35908	CON__P35908v2;P35908	60;60	55;55	1;1	Keratin, type II cytoskeletal 2 epidermal	KRT2	;sp|P35908|K22E_HUMAN Keratin, type II cytoskeletal 2 epidermal OS=Homo sapiens OX=9606 GN=KRT2 PE=1 SV=2	2	60	55	1	44	56	57	49	54	53	36	56	54	47	50	56	53	54	55	49	15	2	55	57	57	52	54	56	42	53	56	51	52	50	39	51	52	44	49	48	33	51
CON__P48668;P48668	CON__P48668;P48668	43;43	1;1	1;1	Keratin, type II cytoskeletal 6C	KRT6C	;sp|P48668|K2C6C_HUMAN Keratin, type II cytoskeletal 6C OS=Homo sapiens OX=9606 GN=KRT6C PE=1 SV=3	2	43	1	1	28	34	35	30	32	28	18	33	32	29	32	32	37	38	37	26	4	2	35	36	35	30	28	26	23	32	30	31	27	28	0	0	0	0	0	0	0	0
Q04695;CON__Q04695;CON__Q99PS0	Q04695;CON__Q04695	27;27;1	16;16;1	3;3;0	Keratin, type I cytoskeletal 17	KRT17	sp|Q04695|K1C17_HUMAN Keratin, type I cytoskeletal 17 OS=Homo sapiens OX=9606 GN=KRT17 PE=1 SV=2;	3	27	16	3	16	20	17	20	18	17	8	19	23	15	14	15	26	27	26	14	4	0	22	24	21	10	18	15	17	20	18	18	16	17	6	10	8	11	10	8	3	9
CON__Q29443;CON__Q0IIK2;P02788-2;P02788	CON__Q29443;CON__Q0IIK2	16;16;2;2	16;16;2;2	16;16;2;2			;	4	16	16	16	9	13	14	5	5	6	11	14	13	7	11	12	13	14	14	9	3	1	15	14	14	12	13	15	8	12	12	5	12	7	9	13	14	5	5	6	11	14
CON__Q1RMK2	CON__Q1RMK2	6	6	6				1	6	6	6	3	4	3	3	5	4	3	4	5	4	5	4	4	5	5	4	0	0	5	5	5	5	6	5	3	4	4	4	3	3	3	4	3	3	5	4	3	4
CON__Q1RMN8	CON__Q1RMN8	2	2	2				1	2	2	2	1	1	1	1	1	1	1	1	1	1	2	2	1	1	1	1	0	0	1	1	1	2	1	2	1	1	1	1	0	1	1	1	1	1	1	1	1	1
CON__Q3SZ57	CON__Q3SZ57	2	2	2				1	2	2	2	1	1	1	0	2	0	0	1	1	1	1	0	1	1	1	1	0	0	1	1	1	0	1	1	1	1	1	0	1	1	1	1	1	0	2	0	0	1
CON__Q3TTY5	CON__Q3TTY5	12	1	0				1	12	1	0	9	12	12	9	12	11	7	12	12	11	11	12	12	12	12	10	4	0	10	12	12	12	11	11	9	12	12	11	11	10	0	1	1	0	1	0	1	1
Q92764;CON__Q497I4;CON__Q92764;CON__Q9UE12;Q14532;CON__Q14532;Q14525;Q15323;CON__Q14525;CON__Q15323;CON__Q8IUT8;CON__Q9D646;CON__O76009;CON__O76011;O76009;O76011;CON__Q6NTB9	Q92764;CON__Q497I4;CON__Q92764;CON__Q9UE12;Q14532;CON__Q14532;Q14525;Q15323;CON__Q14525;CON__Q15323	3;3;3;2;2;2;2;2;2;2;1;1;1;1;1;1;1	1;1;1;1;1;1;1;1;1;1;1;1;1;1;1;1;1	1;1;1;1;1;1;1;1;1;1;1;1;1;1;1;1;1	Keratin, type I cuticular Ha5;Keratin, type I cuticular Ha2;Keratin, type I cuticular Ha3-II;Keratin, type I cuticular Ha1	KRT35;KRT32;KRT33B;KRT31	sp|Q92764|KRT35_HUMAN Keratin, type I cuticular Ha5 OS=Homo sapiens OX=9606 GN=KRT35 PE=1 SV=5;;;;sp|Q14532|K1H2_HUMAN Keratin, type I cuticular Ha2 OS=Homo sapiens OX=9606 GN=KRT32 PE=1 SV=3;;sp|Q14525|KT33B_HUMAN Keratin, type I cuticular Ha3-II OS=Homo	17	3	1	1	2	1	2	2	2	1	1	2	3	1	1	2	2	3	3	1	0	0	2	3	2	1	2	2	3	3	3	2	3	3	0	0	1	0	1	0	0	0
CON__Q5D862;Q5D862	CON__Q5D862;Q5D862	3;3	3;3	3;3	Filaggrin-2	FLG2	;sp|Q5D862|FILA2_HUMAN Filaggrin-2 OS=Homo sapiens OX=9606 GN=FLG2 PE=1 SV=1	2	3	3	3	1	2	3	2	2	2	2	2	3	1	2	2	3	3	3	1	0	0	2	3	3	2	2	2	2	3	2	2	2	2	1	2	3	2	2	2	2	2
CON__Q5XKE5;Q5XKE5	CON__Q5XKE5;Q5XKE5	11;11	1;1	0;0	Keratin, type II cytoskeletal 79	KRT79	;sp|Q5XKE5|K2C79_HUMAN Keratin, type II cytoskeletal 79 OS=Homo sapiens OX=9606 GN=KRT79 PE=1 SV=2	2	11	1	0	5	10	9	10	9	10	5	9	9	10	10	11	9	9	9	8	4	2	9	9	9	9	10	8	8	9	9	10	9	9	0	1	0	1	0	1	0	0
CON__Q6IFZ6	CON__Q6IFZ6	9	2	0				1	9	2	0	4	5	6	5	6	7	3	6	5	7	7	7	5	5	5	6	3	0	6	5	5	7	5	5	5	6	6	7	6	6	1	0	0	0	0	1	0	0
CON__Q7Z794;Q7Z794	CON__Q7Z794;Q7Z794	7;7	1;1	1;1	Keratin, type II cytoskeletal 1b	KRT77	;sp|Q7Z794|K2C1B_HUMAN Keratin, type II cytoskeletal 1b OS=Homo sapiens OX=9606 GN=KRT77 PE=1 SV=3	2	7	1	1	4	6	6	4	6	6	3	5	5	5	7	6	6	5	5	7	4	0	6	6	6	7	5	5	6	6	6	7	6	6	0	1	1	1	1	1	0	0
CON__Q86YZ3;Q86YZ3	CON__Q86YZ3;Q86YZ3	20;20	20;20	20;20	Hornerin	HRNR	;sp|Q86YZ3|HORN_HUMAN Hornerin OS=Homo sapiens OX=9606 GN=HRNR PE=1 SV=2	2	20	20	20	15	16	13	17	19	20	11	17	15	15	16	19	16	15	17	14	1	0	16	13	17	15	18	17	13	18	14	16	17	17	15	16	13	17	19	20	11	17
CON__Q9C075;Q9C075;Q9C075-2	CON__Q9C075;Q9C075;Q9C075-2	2;2;1	1;1;1	1;1;1	Keratin, type I cytoskeletal 23	KRT23	;sp|Q9C075|K1C23_HUMAN Keratin, type I cytoskeletal 23 OS=Homo sapiens OX=9606 GN=KRT23 PE=1 SV=2;sp|Q9C075-2|K1C23_HUMAN Isoform 2 of Keratin, type I cytoskeletal 23 OS=Homo sapiens OX=9606 GN=KRT23	3	2	1	1	0	1	1	2	2	2	0	1	1	1	2	1	2	2	1	0	0	0	2	1	1	0	0	1	2	1	1	0	1	1	0	0	0	1	1	1	0	0
CON__Q9NSB4;Q9NSB4	CON__Q9NSB4;Q9NSB4	2;2	2;2	1;1	Keratin, type II cuticular Hb2	KRT82	;sp|Q9NSB4|KRT82_HUMAN Keratin, type II cuticular Hb2 OS=Homo sapiens OX=9606 GN=KRT82 PE=1 SV=3	2	2	2	1	1	1	1	1	1	1	2	2	2	1	1	1	2	2	2	1	0	0	2	2	2	1	1	1	2	2	1	2	2	2	1	1	1	1	1	1	2	2
E7ETH6	E7ETH6	1	1	1	Zinc finger protein 587B	ZNF587B	sp|E7ETH6|Z587B_HUMAN Zinc finger protein 587B OS=Homo sapiens OX=9606 GN=ZNF587B PE=1 SV=1	1	1	1	1	1	1	1	1	1	1	1	1	1	1	1	1	1	1	1	1	0	0	1	1	1	1	1	1	0	1	1	1	1	1	1	1	1	1	1	1	1	1
Q13765;E9PAV3-2;E9PAV3	Q13765;E9PAV3-2;E9PAV3	2;2;2	2;2;2	2;2;2	Nascent polypeptide-associated complex subunit alpha;Nascent polypeptide-associated complex subunit alpha, muscle-specific form	NACA	sp|Q13765|NACA_HUMAN Nascent polypeptide-associated complex subunit alpha OS=Homo sapiens OX=9606 GN=NACA PE=1 SV=1;sp|E9PAV3-2|NACAM_HUMAN Isoform skNAC-2 of Nascent polypeptide-associated complex subunit alpha, muscle-specific form OS=Homo sapiens OX=960	3	2	2	2	1	1	1	0	0	0	2	1	1	1	1	0	2	2	2	0	0	0	1	2	2	0	2	1	1	2	1	1	0	0	1	1	1	0	0	0	2	1
E9PRG8	E9PRG8	1	1	1	Uncharacterized protein C11orf98	C11orf98	sp|E9PRG8|CK098_HUMAN Uncharacterized protein C11orf98 OS=Homo sapiens OX=9606 GN=C11orf98 PE=4 SV=2	1	1	1	1	0	1	1	0	0	0	1	1	1	1	1	1	1	1	1	0	0	0	1	1	1	0	0	1	0	0	0	0	0	0	0	1	1	0	0	0	1	1
H3BS89	H3BS89	1	1	1	Transmembrane protein 178B	TMEM178B	sp|H3BS89|T178B_HUMAN Transmembrane protein 178B OS=Homo sapiens OX=9606 GN=TMEM178B PE=2 SV=1	1	1	1	1	0	0	1	0	0	0	0	0	0	0	0	0	0	0	0	0	0	0	0	1	0	0	0	0	0	0	0	0	0	0	0	0	1	0	0	0	0	0
O00148;Q13838;Q13838-2;O00148-3;O00148-2	O00148;Q13838;Q13838-2;O00148-3;O00148-2	2;2;2;1;1	2;2;2;1;1	2;2;2;1;1	ATP-dependent RNA helicase DDX39A;Spliceosome RNA helicase DDX39B	DDX39A;DDX39B	sp|O00148|DX39A_HUMAN ATP-dependent RNA helicase DDX39A OS=Homo sapiens OX=9606 GN=DDX39A PE=1 SV=2;sp|Q13838|DX39B_HUMAN Spliceosome RNA helicase DDX39B OS=Homo sapiens OX=9606 GN=DDX39B PE=1 SV=1;sp|Q13838-2|DX39B_HUMAN Isoform 2 of Spliceosome RNA helic	5	2	2	2	0	0	1	0	1	1	0	1	1	0	1	1	2	2	1	1	0	0	2	1	2	0	0	1	1	1	1	0	0	0	0	0	1	0	1	1	0	1
O00159-2;O00159-3;O00159	O00159-2;O00159-3;O00159	2;2;2	2;2;2	2;2;2	Unconventional myosin-Ic	MYO1C	sp|O00159-2|MYO1C_HUMAN Isoform 2 of Unconventional myosin-Ic OS=Homo sapiens OX=9606 GN=MYO1C;sp|O00159-3|MYO1C_HUMAN Isoform 3 of Unconventional myosin-Ic OS=Homo sapiens OX=9606 GN=MYO1C;sp|O00159|MYO1C_HUMAN Unconventional myosin-Ic OS=Homo sapiens OX=	3	2	2	2	1	2	1	2	2	1	1	2	2	1	2	2	2	2	2	1	0	0	2	2	2	1	1	2	0	2	2	0	0	0	1	2	1	2	2	1	1	2
O00303	O00303	4	4	4	Eukaryotic translation initiation factor 3 subunit F	EIF3F	sp|O00303|EIF3F_HUMAN Eukaryotic translation initiation factor 3 subunit F OS=Homo sapiens OX=9606 GN=EIF3F PE=1 SV=1	1	4	4	4	1	2	3	0	1	2	1	2	3	1	1	1	4	4	4	0	0	0	2	4	4	3	1	0	0	1	1	0	1	0	1	2	3	0	1	2	1	2
O00425;Q9CPN8;Q9PW80	O00425;Q9CPN8	4;3;1	3;2;1	3;2;1	Insulin-like growth factor 2 mRNA-binding protein 3	IGF2BP3;Igf2bp3	sp|O00425|IF2B3_HUMAN Insulin-like growth factor 2 mRNA-binding protein 3 OS=Homo sapiens OX=9606 GN=IGF2BP3 PE=1 SV=2;sp|Q9CPN8|IF2B3_MOUSE Insulin-like growth factor 2 mRNA-binding protein 3 OS=Mus musculus OX=10090 GN=Igf2bp3 PE=1 SV=1	3	4	3	3	4	4	4	3	1	3	2	1	3	4	3	1	4	4	3	3	0	0	4	3	4	3	2	3	1	1	1	0	0	0	3	3	3	2	0	2	1	1
O00560-3;O00560;O00560-2	O00560-3;O00560;O00560-2	3;3;2	3;3;2	3;3;2	Syntenin-1	SDCBP	sp|O00560-3|SDCB1_HUMAN Isoform 3 of Syntenin-1 OS=Homo sapiens OX=9606 GN=SDCBP;sp|O00560|SDCB1_HUMAN Syntenin-1 OS=Homo sapiens OX=9606 GN=SDCBP PE=1 SV=1;sp|O00560-2|SDCB1_HUMAN Isoform 2 of Syntenin-1 OS=Homo sapiens OX=9606 GN=SDCBP	3	3	3	3	2	2	3	2	2	1	1	3	3	3	2	3	3	3	3	2	0	0	3	3	3	3	3	2	2	3	3	0	0	0	2	2	3	2	2	1	1	3
O00571-2;O00571;O15523-2;O15523;O15523-3;Q9NQI0-3;Q9NQI0-2;Q9NQI0-4;Q9NQI0	O00571-2;O00571;O15523-2;O15523	15;15;11;11;2;1;1;1;1	15;15;11;11;2;1;1;1;1	14;14;10;10;2;1;1;1;1	ATP-dependent RNA helicase DDX3X;ATP-dependent RNA helicase DDX3Y	DDX3X;DDX3Y	sp|O00571-2|DDX3X_HUMAN Isoform 2 of ATP-dependent RNA helicase DDX3X OS=Homo sapiens OX=9606 GN=DDX3X;sp|O00571|DDX3X_HUMAN ATP-dependent RNA helicase DDX3X OS=Homo sapiens OX=9606 GN=DDX3X PE=1 SV=3;sp|O15523-2|DDX3Y_HUMAN Isoform 2 of ATP-dependent RNA	9	15	15	14	7	14	14	6	5	8	9	11	14	10	14	13	14	14	13	9	0	0	11	14	13	12	9	11	10	12	13	9	10	8	7	14	14	6	5	8	9	11
O00764-2;O00764	O00764-2;O00764	1;1	1;1	1;1	Pyridoxal kinase	PDXK	sp|O00764-2|PDXK_HUMAN Isoform 2 of Pyridoxal kinase OS=Homo sapiens OX=9606 GN=PDXK;sp|O00764|PDXK_HUMAN Pyridoxal kinase OS=Homo sapiens OX=9606 GN=PDXK PE=1 SV=1	2	1	1	1	1	1	1	0	0	0	0	0	1	0	0	0	1	1	1	0	0	0	1	1	1	0	0	1	0	1	1	0	0	0	1	1	1	0	0	0	0	0
P47813;O14602	P47813;O14602	1;1	1;1	1;1	Eukaryotic translation initiation factor 1A, X-chromosomal;Eukaryotic translation initiation factor 1A, Y-chromosomal	EIF1AX;EIF1AY	sp|P47813|IF1AX_HUMAN Eukaryotic translation initiation factor 1A, X-chromosomal OS=Homo sapiens OX=9606 GN=EIF1AX PE=1 SV=2;sp|O14602|IF1AY_HUMAN Eukaryotic translation initiation factor 1A, Y-chromosomal OS=Homo sapiens OX=9606 GN=EIF1AY PE=1 SV=4	2	1	1	1	1	1	1	1	1	1	1	1	0	1	1	1	0	1	1	0	0	0	1	1	1	1	1	1	1	1	1	0	1	0	1	1	1	1	1	1	1	1
O14818-4;O14818;Q8TAA3-2;Q8TAA3-5;Q8TAA3;O14818-2	O14818-4;O14818;Q8TAA3-2;Q8TAA3-5;Q8TAA3	3;3;2;2;2;1	3;3;2;2;2;1	3;3;2;2;2;1	Proteasome subunit alpha type-7;Proteasome subunit alpha type-7-like	PSMA7;PSMA8	sp|O14818-4|PSA7_HUMAN Isoform 3 of Proteasome subunit alpha type-7 OS=Homo sapiens OX=9606 GN=PSMA7;sp|O14818|PSA7_HUMAN Proteasome subunit alpha type-7 OS=Homo sapiens OX=9606 GN=PSMA7 PE=1 SV=1;sp|Q8TAA3-2|PSMA8_HUMAN Isoform 2 of Proteasome subunit alp	6	3	3	3	2	2	1	2	2	2	2	2	2	2	2	2	3	2	3	1	0	0	2	3	3	2	2	2	2	3	2	1	2	1	2	2	1	2	2	2	2	2
P19105;P24844;O14950;P24844-2	P19105;P24844;O14950;P24844-2	3;3;3;2	3;3;3;2	3;3;3;2	Myosin regulatory light chain 12A;Myosin regulatory light polypeptide 9;Myosin regulatory light chain 12B	MYL12A;MYL9;MYL12B	sp|P19105|ML12A_HUMAN Myosin regulatory light chain 12A OS=Homo sapiens OX=9606 GN=MYL12A PE=1 SV=2;sp|P24844|MYL9_HUMAN Myosin regulatory light polypeptide 9 OS=Homo sapiens OX=9606 GN=MYL9 PE=1 SV=4;sp|O14950|ML12B_HUMAN Myosin regulatory light chain 12B	4	3	3	3	3	3	3	0	0	0	1	2	2	1	1	0	3	3	3	0	0	0	3	3	3	1	1	2	2	2	2	0	0	0	3	3	3	0	0	0	1	2
O14979-3;O14979-2;O14979	O14979-3;O14979-2;O14979	1;1;1	1;1;1	1;1;1	Heterogeneous nuclear ribonucleoprotein D-like	HNRNPDL	sp|O14979-3|HNRDL_HUMAN Isoform 3 of Heterogeneous nuclear ribonucleoprotein D-like OS=Homo sapiens OX=9606 GN=HNRNPDL;sp|O14979-2|HNRDL_HUMAN Isoform 2 of Heterogeneous nuclear ribonucleoprotein D-like OS=Homo sapiens OX=9606 GN=HNRNPDL;sp|O14979|HNRDL_HU	3	1	1	1	1	0	1	1	1	1	1	1	1	1	1	1	1	1	1	0	0	0	1	1	1	1	1	1	1	1	1	0	0	0	1	0	1	1	1	1	1	1
O14980	O14980	1	1	1	Exportin-1	XPO1	sp|O14980|XPO1_HUMAN Exportin-1 OS=Homo sapiens OX=9606 GN=XPO1 PE=1 SV=1	1	1	1	1	1	0	1	0	1	0	0	0	1	1	1	1	1	0	1	0	0	0	1	1	1	1	0	0	0	0	0	0	0	0	1	0	1	0	1	0	0	0
O15143;Q92747-2;Q92747	O15143	5;1;1	5;1;1	5;1;1	Actin-related protein 2/3 complex subunit 1B	ARPC1B	sp|O15143|ARC1B_HUMAN Actin-related protein 2/3 complex subunit 1B OS=Homo sapiens OX=9606 GN=ARPC1B PE=1 SV=3	3	5	5	5	5	4	4	2	2	2	2	1	0	2	2	2	5	5	4	0	0	0	4	5	4	1	2	2	2	3	3	0	0	0	5	4	4	2	2	2	2	1
O15144	O15144	8	8	8	Actin-related protein 2/3 complex subunit 2	ARPC2	sp|O15144|ARPC2_HUMAN Actin-related protein 2/3 complex subunit 2 OS=Homo sapiens OX=9606 GN=ARPC2 PE=1 SV=1	1	8	8	8	7	7	5	1	1	0	3	2	3	2	2	2	8	7	8	0	0	0	5	5	5	1	3	4	3	4	5	0	0	0	7	7	5	1	1	0	3	2
O15260-3;O15260-2;O15260	O15260-3;O15260-2;O15260	1;1;1	1;1;1	1;1;1	Surfeit locus protein 4	SURF4	sp|O15260-3|SURF4_HUMAN Isoform 3 of Surfeit locus protein 4 OS=Homo sapiens OX=9606 GN=SURF4;sp|O15260-2|SURF4_HUMAN Isoform 2 of Surfeit locus protein 4 OS=Homo sapiens OX=9606 GN=SURF4;sp|O15260|SURF4_HUMAN Surfeit locus protein 4 OS=Homo sapiens OX=960	3	1	1	1	1	1	1	1	1	1	1	1	1	1	1	1	1	1	1	1	0	0	1	1	1	1	1	1	1	1	1	0	1	0	1	1	1	1	1	1	1	1
O15371-2;O15371-3;O15371	O15371-2;O15371-3;O15371	6;6;6	6;6;6	6;6;6	Eukaryotic translation initiation factor 3 subunit D	EIF3D	sp|O15371-2|EIF3D_HUMAN Isoform 2 of Eukaryotic translation initiation factor 3 subunit D OS=Homo sapiens OX=9606 GN=EIF3D;sp|O15371-3|EIF3D_HUMAN Isoform 3 of Eukaryotic translation initiation factor 3 subunit D OS=Homo sapiens OX=9606 GN=EIF3D;sp|O15371|	3	6	6	6	4	6	6	3	2	3	5	5	5	4	5	1	5	6	6	2	0	0	5	6	6	3	3	4	1	3	1	0	1	0	4	6	6	3	2	3	5	5
O15372	O15372	7	7	7	Eukaryotic translation initiation factor 3 subunit H	EIF3H	sp|O15372|EIF3H_HUMAN Eukaryotic translation initiation factor 3 subunit H OS=Homo sapiens OX=9606 GN=EIF3H PE=1 SV=1	1	7	7	7	3	4	2	4	5	4	5	6	4	3	5	6	6	7	7	2	0	1	4	7	7	4	2	3	1	2	2	0	0	1	3	4	2	4	5	4	5	6
O15479	O15479	5	5	5	Melanoma-associated antigen B2	MAGEB2	sp|O15479|MAGB2_HUMAN Melanoma-associated antigen B2 OS=Homo sapiens OX=9606 GN=MAGEB2 PE=1 SV=3	1	5	5	5	3	4	4	3	1	1	4	4	4	3	4	1	4	5	4	2	0	0	4	4	4	2	2	2	3	4	4	0	0	0	3	4	4	3	1	1	4	4
O43143	O43143	2	2	2	Pre-mRNA-splicing factor ATP-dependent RNA helicase DHX15	DHX15	sp|O43143|DHX15_HUMAN Pre-mRNA-splicing factor ATP-dependent RNA helicase DHX15 OS=Homo sapiens OX=9606 GN=DHX15 PE=1 SV=2	1	2	2	2	0	2	2	1	1	2	1	0	1	1	1	2	2	2	2	1	0	0	1	1	0	1	0	1	0	1	0	0	0	0	0	2	2	1	1	2	1	0
O43390;O43390-3;O43390-2;O43390-4	O43390;O43390-3;O43390-2;O43390-4	9;8;8;6	7;7;6;4	7;7;6;4	Heterogeneous nuclear ribonucleoprotein R	HNRNPR	sp|O43390|HNRPR_HUMAN Heterogeneous nuclear ribonucleoprotein R OS=Homo sapiens OX=9606 GN=HNRNPR PE=1 SV=1;sp|O43390-3|HNRPR_HUMAN Isoform 3 of Heterogeneous nuclear ribonucleoprotein R OS=Homo sapiens OX=9606 GN=HNRNPR;sp|O43390-2|HNRPR_HUMAN Isoform 2 o	4	9	7	7	6	8	7	7	7	6	5	7	7	7	7	7	7	8	6	5	1	0	7	7	7	6	7	6	3	6	6	1	1	1	5	6	6	6	6	5	4	6
O43707;O43707-2;O43707-3	O43707;O43707-2;O43707-3	70;50;37	70;50;37	48;36;30	Alpha-actinin-4	ACTN4	sp|O43707|ACTN4_HUMAN Alpha-actinin-4 OS=Homo sapiens OX=9606 GN=ACTN4 PE=1 SV=2;sp|O43707-2|ACTN4_HUMAN Isoform ACTN4ISO of Alpha-actinin-4 OS=Homo sapiens OX=9606 GN=ACTN4;sp|O43707-3|ACTN4_HUMAN Isoform 3 of Alpha-actinin-4 OS=Homo sapiens OX=9606 GN=AC	3	70	70	48	52	66	68	10	17	15	28	38	36	19	29	27	65	63	65	11	2	0	46	49	53	23	28	27	33	45	46	11	17	10	52	66	68	10	17	15	28	38
O43719	O43719	2	2	2	HIV Tat-specific factor 1	HTATSF1	sp|O43719|HTSF1_HUMAN HIV Tat-specific factor 1 OS=Homo sapiens OX=9606 GN=HTATSF1 PE=1 SV=1	1	2	2	2	1	2	1	1	1	0	1	2	2	0	1	2	2	2	2	0	0	0	2	2	2	0	0	0	1	1	1	0	0	0	1	2	1	1	1	0	1	2
O43813	O43813	2	2	2	LanC-like protein 1	LANCL1	sp|O43813|LANC1_HUMAN Glutathione S-transferase LANCL1 OS=Homo sapiens OX=9606 GN=LANCL1 PE=1 SV=1	1	2	2	2	1	2	2	1	2	1	2	1	2	1	2	2	2	2	2	2	0	0	1	2	2	2	1	1	2	1	2	2	1	1	1	2	2	1	2	1	2	1
O43852-9;O43852-15;O43852-5;O43852-2;O43852;O43852-4;O43852-3;O43852-8;O43852-6	O43852-9;O43852-15;O43852-5;O43852-2;O43852;O43852-4;O43852-3;O43852-8;O43852-6	2;2;2;2;2;2;2;1;1	2;2;2;2;2;2;2;1;1	2;2;2;2;2;2;2;1;1	Calumenin	CALU	sp|O43852-9|CALU_HUMAN Isoform 9 of Calumenin OS=Homo sapiens OX=9606 GN=CALU;sp|O43852-15|CALU_HUMAN Isoform 15 of Calumenin OS=Homo sapiens OX=9606 GN=CALU;sp|O43852-5|CALU_HUMAN Isoform 5 of Calumenin OS=Homo sapiens OX=9606 GN=CALU;sp|O43852-2|CALU_HUM	9	2	2	2	2	2	2	0	0	0	1	2	1	0	1	0	2	2	2	0	0	0	1	2	1	0	0	1	1	2	2	1	1	0	2	2	2	0	0	0	1	2
O60506-4;O60506-3;O60506-2;O60506;O60506-5	O60506-4;O60506-3;O60506-2;O60506;O60506-5	9;9;9;9;6	9;9;9;9;6	7;7;7;7;5	Heterogeneous nuclear ribonucleoprotein Q	SYNCRIP	sp|O60506-4|HNRPQ_HUMAN Isoform 4 of Heterogeneous nuclear ribonucleoprotein Q OS=Homo sapiens OX=9606 GN=SYNCRIP;sp|O60506-3|HNRPQ_HUMAN Isoform 3 of Heterogeneous nuclear ribonucleoprotein Q OS=Homo sapiens OX=9606 GN=SYNCRIP;sp|O60506-2|HNRPQ_HUMAN Isof	5	9	9	7	3	9	8	3	7	7	4	8	5	3	5	7	8	8	8	4	1	1	7	8	8	6	7	7	4	7	7	1	3	2	3	9	8	3	7	7	4	8
Q99880;Q99879;Q99877;Q93079;Q5QNW6;P62807;P58876;P57053;O60814;Q5QNW6-2;Q96A08;A0A2R8Y619	Q99880;Q99879;Q99877;Q93079;Q5QNW6;P62807;P58876;P57053;O60814;Q5QNW6-2;Q96A08	7;7;7;7;7;7;7;7;7;7;4;2	7;7;7;7;7;7;7;7;7;7;4;2	2;2;2;2;2;2;2;2;2;2;0;0	Histone H2B type 1-L;Histone H2B type 1-M;Histone H2B type 1-N;Histone H2B type 1-H;Histone H2B type 2-F;Histone H2B type 1-C/E/F/G/I;Histone H2B type 1-D;Histone H2B type F-S;Histone H2B type 1-K;Histone H2B type 1-A	HIST1H2BL;HIST1H2BM;HIST1H2BN;HIST1H2BH;HIST2H2BF;HIST1H2BC;HIST1H2BD;H2BFS;HIST1H2BK;HIST1H2BA	sp|Q99880|H2B1L_HUMAN Histone H2B type 1-L OS=Homo sapiens OX=9606 GN=H2BC13 PE=1 SV=3;sp|Q99879|H2B1M_HUMAN Histone H2B type 1-M OS=Homo sapiens OX=9606 GN=H2BC14 PE=1 SV=3;sp|Q99877|H2B1N_HUMAN Histone H2B type 1-N OS=Homo sapiens OX=9606 GN=H2BC15 PE=1	12	7	7	2	6	7	6	5	7	7	4	7	7	7	7	7	5	5	5	6	2	1	6	6	6	6	6	6	5	5	5	5	5	5	6	7	6	5	7	7	4	7
O75170-6;O75170-2;O75170-4;O75170-3;O75170-5;O75170	O75170-6;O75170-2;O75170-4;O75170-3;O75170-5;O75170	1;1;1;1;1;1	1;1;1;1;1;1	1;1;1;1;1;1	Serine/threonine-protein phosphatase 6 regulatory subunit 2	PPP6R2	sp|O75170-6|PP6R2_HUMAN Isoform 6 of Serine/threonine-protein phosphatase 6 regulatory subunit 2 OS=Homo sapiens OX=9606 GN=PPP6R2;sp|O75170-2|PP6R2_HUMAN Isoform 2 of Serine/threonine-protein phosphatase 6 regulatory subunit 2 OS=Homo sapiens OX=9606 GN=P	6	1	1	1	1	0	1	1	1	1	1	1	1	1	1	0	1	1	1	0	0	0	1	0	1	1	0	0	0	0	0	0	1	1	1	0	1	1	1	1	1	1
O75306-2;O75306	O75306-2;O75306	1;1	1;1	1;1	NADH dehydrogenase [ubiquinone] iron-sulfur protein 2, mitochondrial	NDUFS2	sp|O75306-2|NDUS2_HUMAN Isoform 2 of NADH dehydrogenase [ubiquinone] iron-sulfur protein 2, mitochondrial OS=Homo sapiens OX=9606 GN=NDUFS2;sp|O75306|NDUS2_HUMAN NADH dehydrogenase [ubiquinone] iron-sulfur protein 2, mitochondrial OS=Homo sapiens OX=9606 G	2	1	1	1	0	0	1	0	0	0	0	0	0	0	0	0	0	0	0	0	0	0	1	0	0	0	0	0	0	0	0	0	0	0	0	0	1	0	0	0	0	0
O75367-2;O75367-3;O75367	O75367-2;O75367-3;O75367	2;2;2	2;2;2	2;2;2	Core histone macro-H2A.1	H2AFY	sp|O75367-2|H2AY_HUMAN Isoform 1 of Core histone macro-H2A.1 OS=Homo sapiens OX=9606 GN=MACROH2A1;sp|O75367-3|H2AY_HUMAN Isoform 3 of Core histone macro-H2A.1 OS=Homo sapiens OX=9606 GN=MACROH2A1;sp|O75367|H2AY_HUMAN Core histone macro-H2A.1 OS=Homo sapien	3	2	2	2	1	1	1	1	2	1	1	1	1	2	1	1	1	1	1	2	0	0	1	1	1	1	2	1	0	0	0	0	0	0	1	1	1	1	2	1	1	1
O75533;O75533-2	O75533	13;1	13;1	13;1	Splicing factor 3B subunit 1	SF3B1	sp|O75533|SF3B1_HUMAN Splicing factor 3B subunit 1 OS=Homo sapiens OX=9606 GN=SF3B1 PE=1 SV=3	2	13	13	13	9	9	7	6	7	4	8	11	10	5	8	7	12	13	10	7	0	0	10	10	9	7	8	8	11	11	10	3	6	3	9	9	7	6	7	4	8	11
O75629	O75629	1	1	1	Protein CREG1	CREG1	sp|O75629|CREG1_HUMAN Protein CREG1 OS=Homo sapiens OX=9606 GN=CREG1 PE=1 SV=1	1	1	1	1	0	0	0	1	1	1	1	0	1	0	0	0	0	0	0	0	0	0	0	0	0	1	1	1	0	1	0	1	1	0	0	0	0	1	1	1	1	0
O75874	O75874	2	2	2	Isocitrate dehydrogenase [NADP] cytoplasmic	IDH1	sp|O75874|IDHC_HUMAN Isocitrate dehydrogenase [NADP] cytoplasmic OS=Homo sapiens OX=9606 GN=IDH1 PE=1 SV=2	1	2	2	2	1	0	1	1	1	1	0	0	1	1	1	0	1	0	0	0	0	0	1	2	1	1	1	1	0	1	0	2	1	0	1	0	1	1	1	1	0	0
O75955;O75955-2	O75955;O75955-2	2;1	2;1	2;1	Flotillin-1	FLOT1	sp|O75955|FLOT1_HUMAN Flotillin-1 OS=Homo sapiens OX=9606 GN=FLOT1 PE=1 SV=3;sp|O75955-2|FLOT1_HUMAN Isoform 2 of Flotillin-1 OS=Homo sapiens OX=9606 GN=FLOT1	2	2	2	2	1	1	2	0	0	0	0	2	2	1	0	1	2	1	2	0	0	0	2	1	2	0	0	0	1	2	1	0	0	1	1	1	2	0	0	0	0	2
O76021	O76021	3	3	3	Ribosomal L1 domain-containing protein 1	RSL1D1	sp|O76021|RL1D1_HUMAN Ribosomal L1 domain-containing protein 1 OS=Homo sapiens OX=9606 GN=RSL1D1 PE=1 SV=3	1	3	3	3	3	2	3	2	3	3	0	2	2	3	3	2	3	3	3	2	0	0	2	3	2	3	2	3	1	0	0	0	0	0	3	2	3	2	3	3	0	2
O95232	O95232	1	1	1	Luc7-like protein 3	LUC7L3	sp|O95232|LC7L3_HUMAN Luc7-like protein 3 OS=Homo sapiens OX=9606 GN=LUC7L3 PE=1 SV=2	1	1	1	1	1	1	1	1	0	1	1	1	1	1	1	1	1	1	1	1	0	0	1	1	1	1	0	0	1	1	0	1	1	1	1	1	1	1	0	1	1	1
O95373	O95373	2	2	2	Importin-7	IPO7	sp|O95373|IPO7_HUMAN Importin-7 OS=Homo sapiens OX=9606 GN=IPO7 PE=1 SV=1	1	2	2	2	1	2	2	2	2	2	1	1	1	2	2	2	2	2	2	2	0	0	2	2	2	1	2	2	2	2	2	1	0	0	1	2	2	2	2	2	1	1
O95816-2;O95816	O95816-2;O95816	1;1	1;1	1;1	BAG family molecular chaperone regulator 2	BAG2	sp|O95816-2|BAG2_HUMAN Isoform 2 of BAG family molecular chaperone regulator 2 OS=Homo sapiens OX=9606 GN=BAG2;sp|O95816|BAG2_HUMAN BAG family molecular chaperone regulator 2 OS=Homo sapiens OX=9606 GN=BAG2 PE=1 SV=1	2	1	1	1	1	1	1	0	1	1	1	1	1	1	1	1	1	1	1	1	0	0	1	1	1	1	1	1	0	1	0	0	0	0	1	1	1	0	1	1	1	1
P00338;P00338-3;P00338-4;P00338-5;P00338-2;Q6ZMR3;P07864	P00338;P00338-3;P00338-4;P00338-5;P00338-2	15;15;12;10;10;1;1	15;15;12;10;10;1;1	14;14;11;9;9;0;0	L-lactate dehydrogenase A chain	LDHA	sp|P00338|LDHA_HUMAN L-lactate dehydrogenase A chain OS=Homo sapiens OX=9606 GN=LDHA PE=1 SV=2;sp|P00338-3|LDHA_HUMAN Isoform 3 of L-lactate dehydrogenase A chain OS=Homo sapiens OX=9606 GN=LDHA;sp|P00338-4|LDHA_HUMAN Isoform 4 of L-lactate dehydrogenase A	7	15	15	14	13	14	14	9	11	9	9	15	13	11	11	14	15	15	15	10	3	0	15	14	14	14	14	15	11	15	13	8	7	8	13	14	14	9	11	9	9	15
P00491	P00491	2	2	2	Purine nucleoside phosphorylase	PNP	sp|P00491|PNPH_HUMAN Purine nucleoside phosphorylase OS=Homo sapiens OX=9606 GN=PNP PE=1 SV=2	1	2	2	2	1	2	2	1	1	0	0	2	2	1	1	0	1	2	2	0	0	0	2	2	2	2	1	2	1	2	2	0	1	1	1	2	2	1	1	0	0	2
P00505;P00505-2	P00505;P00505-2	2;1	2;1	2;1	Aspartate aminotransferase, mitochondrial	GOT2	sp|P00505|AATM_HUMAN Aspartate aminotransferase, mitochondrial OS=Homo sapiens OX=9606 GN=GOT2 PE=1 SV=3;sp|P00505-2|AATM_HUMAN Isoform 2 of Aspartate aminotransferase, mitochondrial OS=Homo sapiens OX=9606 GN=GOT2	2	2	2	2	2	2	2	1	0	0	2	2	2	1	0	1	1	2	1	0	0	0	2	2	2	1	1	1	1	2	2	0	0	1	2	2	2	1	0	0	2	2
P00558;P00558-2;P07205	P00558;P00558-2	17;16;3	17;16;3	17;16;3	Phosphoglycerate kinase 1	PGK1	sp|P00558|PGK1_HUMAN Phosphoglycerate kinase 1 OS=Homo sapiens OX=9606 GN=PGK1 PE=1 SV=3;sp|P00558-2|PGK1_HUMAN Isoform 2 of Phosphoglycerate kinase 1 OS=Homo sapiens OX=9606 GN=PGK1	3	17	17	17	9	13	14	8	8	8	9	12	12	8	9	10	13	13	13	11	1	0	12	15	15	13	13	12	10	14	14	9	11	7	9	13	14	8	8	8	9	12
P00966	P00966	2	2	2	Argininosuccinate synthase	ASS1	sp|P00966|ASSY_HUMAN Argininosuccinate synthase OS=Homo sapiens OX=9606 GN=ASS1 PE=1 SV=2	1	2	2	2	2	1	1	0	0	0	0	0	0	0	0	0	2	0	0	1	0	0	2	2	2	1	1	1	0	2	1	0	0	0	2	1	1	0	0	0	0	0
P01036	P01036	3	3	2	Cystatin-S	CST4	sp|P01036|CYTS_HUMAN Cystatin-S OS=Homo sapiens OX=9606 GN=CST4 PE=1 SV=3	1	3	3	2	2	3	3	3	3	3	1	3	3	2	3	3	2	3	2	1	1	0	1	3	2	3	3	3	1	3	3	2	3	3	2	3	3	3	3	3	1	3
P0DOX7;P01834	P0DOX7;P01834	1;1	1;1	1;1	Ig kappa chain C region	IGKC	sp|P0DOX7|IGK_HUMAN Immunoglobulin kappa light chain OS=Homo sapiens OX=9606 PE=1 SV=1;sp|P01834|IGKC_HUMAN Immunoglobulin kappa constant OS=Homo sapiens OX=9606 GN=IGKC PE=1 SV=2	2	1	1	1	0	1	0	1	1	1	0	0	0	0	0	1	0	1	1	0	0	0	0	1	1	0	1	0	0	1	0	0	0	0	0	1	0	1	1	1	0	0
P0DOX5;P01857;P01860	P0DOX5;P01857;P01860	2;2;1	2;2;1	2;2;1	Ig gamma-1 chain C region;Ig gamma-3 chain C region	IGHG1;IGHG3	sp|P0DOX5|IGG1_HUMAN Immunoglobulin gamma-1 heavy chain OS=Homo sapiens OX=9606 PE=1 SV=2;sp|P01857|IGHG1_HUMAN Immunoglobulin heavy constant gamma 1 OS=Homo sapiens OX=9606 GN=IGHG1 PE=1 SV=1;sp|P01860|IGHG3_HUMAN Immunoglobulin heavy constant gamma 3 OS=	3	2	2	2	1	2	2	1	1	1	2	2	2	2	2	2	2	2	2	2	1	0	2	2	2	1	2	2	2	2	2	1	1	1	1	2	2	1	1	1	2	2
P02545-2;P02545-6;P02545-3;P02545;P02545-5;P02545-4	P02545-2;P02545-6;P02545-3;P02545;P02545-5;P02545-4	3;3;3;3;2;2	3;3;3;3;2;2	3;3;3;3;2;2	Prelamin-A/C;Lamin-A/C	LMNA	sp|P02545-2|LMNA_HUMAN Isoform C of Prelamin-A/C OS=Homo sapiens OX=9606 GN=LMNA;sp|P02545-6|LMNA_HUMAN Isoform 6 of Prelamin-A/C OS=Homo sapiens OX=9606 GN=LMNA;sp|P02545-3|LMNA_HUMAN Isoform ADelta10 of Prelamin-A/C OS=Homo sapiens OX=9606 GN=LMNA;sp|P02	6	3	3	3	2	3	3	2	2	1	1	3	3	3	3	2	2	3	3	2	0	0	3	3	3	2	3	3	0	3	2	1	0	0	2	3	3	2	2	1	1	3
P02647	P02647	1	1	1	Apolipoprotein A-I;Proapolipoprotein A-I;Truncated apolipoprotein A-I	APOA1	sp|P02647|APOA1_HUMAN Apolipoprotein A-I OS=Homo sapiens OX=9606 GN=APOA1 PE=1 SV=1	1	1	1	1	0	0	0	0	0	0	0	0	0	0	0	0	0	0	0	0	1	0	0	0	0	0	0	0	0	0	0	0	0	0	0	0	0	0	0	0	0	0
P02786	P02786	13	13	13	Transferrin receptor protein 1;Transferrin receptor protein 1, serum form	TFRC	sp|P02786|TFR1_HUMAN Transferrin receptor protein 1 OS=Homo sapiens OX=9606 GN=TFRC PE=1 SV=2	1	13	13	13	9	11	12	6	7	9	10	12	12	7	12	11	11	13	13	7	0	0	12	13	12	10	10	12	7	11	11	5	7	2	9	11	12	6	7	9	10	12
P02787	P02787	2	2	2	Serotransferrin	TF	sp|P02787|TRFE_HUMAN Serotransferrin OS=Homo sapiens OX=9606 GN=TF PE=1 SV=3	1	2	2	2	1	2	0	0	1	1	1	2	2	0	1	2	0	1	1	0	2	0	2	2	1	1	0	0	1	1	1	1	0	0	1	2	0	0	1	1	1	2
P02810	P02810	3	3	3	Salivary acidic proline-rich phosphoprotein 1/2;Salivary acidic proline-rich phosphoprotein 1/2;Salivary acidic proline-rich phosphoprotein 3/4;Peptide P-C	PRH1	sp|P02810|PRPC_HUMAN Salivary acidic proline-rich phosphoprotein 1/2 OS=Homo sapiens OX=9606 GN=PRH1 PE=1 SV=2	1	3	3	3	1	2	1	1	2	1	1	2	2	2	2	2	2	3	3	1	0	0	2	1	1	2	2	2	0	2	2	0	2	1	1	2	1	1	2	1	1	2
P02814	P02814	1	1	1	Submaxillary gland androgen-regulated protein 3B;Peptide P-A;Peptide D1A	SMR3B	sp|P02814|SMR3B_HUMAN Submaxillary gland androgen-regulated protein 3B OS=Homo sapiens OX=9606 GN=SMR3B PE=1 SV=2	1	1	1	1	0	0	0	0	1	0	0	0	1	1	0	1	1	1	1	0	0	0	1	1	1	0	0	1	1	1	1	1	0	1	0	0	0	0	1	0	0	0
P04075;P04075-2;P09972	P04075;P04075-2	21;20;1	21;20;1	21;20;1	Fructose-bisphosphate aldolase A	ALDOA	sp|P04075|ALDOA_HUMAN Fructose-bisphosphate aldolase A OS=Homo sapiens OX=9606 GN=ALDOA PE=1 SV=2;sp|P04075-2|ALDOA_HUMAN Isoform 2 of Fructose-bisphosphate aldolase A OS=Homo sapiens OX=9606 GN=ALDOA	3	21	21	21	13	20	21	6	10	6	11	18	20	8	12	11	19	17	19	13	2	0	19	20	21	14	17	13	13	17	16	12	11	8	13	20	21	6	10	6	11	18
P04083	P04083	5	5	5	Annexin A1	ANXA1	sp|P04083|ANXA1_HUMAN Annexin A1 OS=Homo sapiens OX=9606 GN=ANXA1 PE=1 SV=2	1	5	5	5	4	4	4	2	3	2	3	4	4	2	5	4	3	3	4	4	0	0	4	4	4	4	3	4	3	4	4	3	3	3	4	4	4	2	3	2	3	4
P04259	P04259	42	1	1	Keratin, type II cytoskeletal 6B	KRT6B	sp|P04259|K2C6B_HUMAN Keratin, type II cytoskeletal 6B OS=Homo sapiens OX=9606 GN=KRT6B PE=1 SV=5	1	42	1	1	27	33	34	30	32	28	17	32	31	28	32	32	36	37	36	25	5	2	35	36	35	29	27	25	22	32	29	31	27	29	1	1	1	1	1	1	1	1
P04264;CON__P04264	P04264;CON__P04264	61;57	61;57	42;38	Keratin, type II cytoskeletal 1	KRT1	sp|P04264|K2C1_HUMAN Keratin, type II cytoskeletal 1 OS=Homo sapiens OX=9606 GN=KRT1 PE=1 SV=6;	2	61	61	42	45	52	54	54	53	53	39	54	52	51	56	51	48	50	49	52	21	1	55	53	53	48	53	53	49	57	55	54	56	50	45	52	54	54	53	53	39	54
P04350	P04350	16	1	0	Tubulin beta-4A chain	TUBB4A	sp|P04350|TBB4A_HUMAN Tubulin beta-4A chain OS=Homo sapiens OX=9606 GN=TUBB4A PE=1 SV=2	1	16	1	0	12	14	14	14	13	14	11	16	14	14	14	15	14	15	15	14	5	0	14	16	14	15	14	16	14	14	13	10	9	7	1	1	1	0	1	1	0	1
P04406-2;P04406	P04406-2;P04406	16;16	16;16	16;16	Glyceraldehyde-3-phosphate dehydrogenase	GAPDH	sp|P04406-2|G3P_HUMAN Isoform 2 of Glyceraldehyde-3-phosphate dehydrogenase OS=Homo sapiens OX=9606 GN=GAPDH;sp|P04406|G3P_HUMAN Glyceraldehyde-3-phosphate dehydrogenase OS=Homo sapiens OX=9606 GN=GAPDH PE=1 SV=3	2	16	16	16	11	14	15	9	10	10	11	14	12	11	15	11	14	15	15	10	6	0	13	13	16	15	14	14	12	14	14	11	12	9	11	14	15	9	10	10	11	14
P17759;P04605	P17759;P04605	1;1	1;1	1;1			sp|P17759|TAT_HV2D1 Protein Tat OS=Human immunodeficiency virus type 2 subtype A (isolate D194) OX=11713 GN=tat PE=3 SV=1;sp|P04605|TAT_HV2RO Protein Tat OS=Human immunodeficiency virus type 2 subtype A (isolate ROD) OX=11720 GN=tat PE=1 SV=1	2	1	1	1	0	0	0	0	0	0	0	0	0	0	0	0	0	0	0	0	0	0	0	1	0	0	0	0	0	0	0	0	0	0	0	0	0	0	0	0	0	0
P04792	P04792	5	5	5	Heat shock protein beta-1	HSPB1	sp|P04792|HSPB1_HUMAN Heat shock protein beta-1 OS=Homo sapiens OX=9606 GN=HSPB1 PE=1 SV=2	1	5	5	5	0	3	4	4	4	4	2	3	3	3	3	3	4	4	4	3	0	0	4	3	3	4	4	4	2	3	3	3	3	2	0	3	4	4	4	4	2	3
P04899;P08754;P63096;P63096-2;Q5JWF2-2;P38405-2;P63092-4;P63092;P38405;P63092-2;P63092-3;P04899-4;P09471-2;P04899-6;P09471;A8MTJ3;P19087;P11488;P04899-2;P04899-5;P04899-3;Q5JWF2	P04899;P08754;P63096;P63096-2;Q5JWF2-2;P38405-2;P63092-4;P63092;P38405;P63092-2;P63092-3;P04899-4;P09471-2;P04899-6;P09471;A8MTJ3;P19087;P11488;P04899-2;P04899-5;P04899-3;Q5JWF2	2;2;2;1;1;1;1;1;1;1;1;1;1;1;1;1;1;1;1;1;1;1	2;2;2;1;1;1;1;1;1;1;1;1;1;1;1;1;1;1;1;1;1;1	2;2;2;1;1;1;1;1;1;1;1;1;1;1;1;1;1;1;1;1;1;1	Guanine nucleotide-binding protein G(i) subunit alpha-2;Guanine nucleotide-binding protein G(k) subunit alpha;Guanine nucleotide-binding protein G(i) subunit alpha-1;Guanine nucleotide-binding protein G(s) subunit alpha isoforms XLas;Guanine nucleotide-binding protein G(olf) subunit alpha;Guanine nucleotide-binding protein G(s) subunit alpha isoforms short;Guanine nucleotide-binding protein G(o) …	GNAI2;GNAI3;GNAI1;GNAS;GNAL;GNAO1;GNAT3;GNAT2;GNAT1	sp|P04899|GNAI2_HUMAN Guanine nucleotide-binding protein G(i) subunit alpha-2 OS=Homo sapiens OX=9606 GN=GNAI2 PE=1 SV=3;sp|P08754|GNAI3_HUMAN Guanine nucleotide-binding protein G(i) subunit alpha-3 OS=Homo sapiens OX=9606 GN=GNAI3 PE=1 SV=3;sp|P63096|GNAI	22	2	2	2	1	1	1	1	0	0	0	2	1	1	0	1	1	1	2	0	0	0	0	1	1	1	1	1	0	0	0	0	0	0	1	1	1	1	0	0	0	2
P05023-3;P05023-4;P05023;P13637;P13637-2;P13637-3;P05023-2;P50993;Q13733;P20648;P54707;P54707-2	P05023-3;P05023-4;P05023;P13637;P13637-2;P13637-3;P05023-2;P50993	12;12;12;7;7;7;6;6;3;1;1;1	12;12;12;7;7;7;6;6;3;1;1;1	12;12;12;7;7;7;6;6;3;1;1;1	Sodium/potassium-transporting ATPase subunit alpha-1;Sodium/potassium-transporting ATPase subunit alpha-3;Sodium/potassium-transporting ATPase subunit alpha-2	ATP1A1;ATP1A3;ATP1A2	sp|P05023-3|AT1A1_HUMAN Isoform 3 of Sodium/potassium-transporting ATPase subunit alpha-1 OS=Homo sapiens OX=9606 GN=ATP1A1;sp|P05023-4|AT1A1_HUMAN Isoform 4 of Sodium/potassium-transporting ATPase subunit alpha-1 OS=Homo sapiens OX=9606 GN=ATP1A1;sp|P0502	12	12	12	12	4	8	9	5	5	3	5	7	6	7	8	6	6	7	7	5	2	1	8	7	7	6	8	8	6	9	9	3	2	2	4	8	9	5	5	3	5	7
P05089-2;P05089;P05089-3	P05089-2;P05089;P05089-3	4;4;2	4;4;2	4;4;2	Arginase-1	ARG1	sp|P05089-2|ARGI1_HUMAN Isoform 2 of Arginase-1 OS=Homo sapiens OX=9606 GN=ARG1;sp|P05089|ARGI1_HUMAN Arginase-1 OS=Homo sapiens OX=9606 GN=ARG1 PE=1 SV=2;sp|P05089-3|ARGI1_HUMAN Isoform 3 of Arginase-1 OS=Homo sapiens OX=9606 GN=ARG1	3	4	4	4	3	3	2	3	2	4	2	3	3	3	3	2	3	3	3	4	0	0	3	3	3	2	3	3	1	3	3	4	4	3	3	3	2	3	2	4	2	3
P05141	P05141	8	2	2	ADP/ATP translocase 2;ADP/ATP translocase 2, N-terminally processed	SLC25A5	sp|P05141|ADT2_HUMAN ADP/ATP translocase 2 OS=Homo sapiens OX=9606 GN=SLC25A5 PE=1 SV=7	1	8	2	2	4	8	8	4	7	8	4	8	8	6	8	7	7	8	7	7	2	0	7	8	8	7	6	7	3	7	7	5	6	5	1	2	2	1	2	2	2	2
P05187;P09923	P05187	27;5	27;5	8;0	Alkaline phosphatase, placental type	ALPP	sp|P05187|PPB1_HUMAN Alkaline phosphatase, placental type OS=Homo sapiens OX=9606 GN=ALPP PE=1 SV=2	2	27	27	8	16	27	24	14	14	13	19	23	24	15	21	17	26	27	27	10	2	1	25	24	26	17	14	15	17	21	18	10	12	8	16	27	24	14	14	13	19	23
P05386	P05386	1	1	1	60S acidic ribosomal protein P1	RPLP1	sp|P05386|RLA1_HUMAN 60S acidic ribosomal protein P1 OS=Homo sapiens OX=9606 GN=RPLP1 PE=1 SV=1	1	1	1	1	1	1	1	1	1	1	1	1	1	1	1	1	1	1	1	1	0	0	1	1	1	1	1	1	1	1	1	1	1	0	1	1	1	1	1	1	1	1
P05387	P05387	3	3	3	60S acidic ribosomal protein P2	RPLP2	sp|P05387|RLA2_HUMAN 60S acidic ribosomal protein P2 OS=Homo sapiens OX=9606 GN=RPLP2 PE=1 SV=1	1	3	3	3	1	3	3	1	2	1	2	3	3	2	2	3	3	3	2	2	1	0	3	3	3	3	3	2	2	3	3	0	3	2	1	3	3	1	2	1	2	3
P05388;P05388-2;Q8NHW5	P05388;P05388-2;Q8NHW5	10;9;5	10;9;5	10;9;5	60S acidic ribosomal protein P0;60S acidic ribosomal protein P0-like	RPLP0;RPLP0P6	sp|P05388|RLA0_HUMAN 60S acidic ribosomal protein P0 OS=Homo sapiens OX=9606 GN=RPLP0 PE=1 SV=1;sp|P05388-2|RLA0_HUMAN Isoform 2 of 60S acidic ribosomal protein P0 OS=Homo sapiens OX=9606 GN=RPLP0;sp|Q8NHW5|RLA0L_HUMAN 60S acidic ribosomal protein P0-like	3	10	10	10	6	9	9	7	6	7	6	8	9	6	8	8	7	10	10	7	2	0	10	9	10	7	8	8	6	8	7	6	5	5	6	9	9	7	6	7	6	8
P05455	P05455	2	2	2	Lupus La protein	SSB	sp|P05455|LA_HUMAN Lupus La protein OS=Homo sapiens OX=9606 GN=SSB PE=1 SV=2	1	2	2	2	2	2	2	2	2	2	2	2	2	2	2	2	2	2	2	2	0	0	2	2	2	2	2	2	1	2	2	1	1	1	2	2	2	2	2	2	2	2
P05549;P05549-5;P05549-6;P05549-2;Q92754-2;Q6VUC0;Q92754	P05549;P05549-5;P05549-6;P05549-2	24;21;21;16;6;6;6	24;21;21;16;6;6;6	17;14;14;12;2;1;2	Transcription factor AP-2-alpha	TFAP2A	sp|P05549|AP2A_HUMAN Transcription factor AP-2-alpha OS=Homo sapiens OX=9606 GN=TFAP2A PE=1 SV=1;sp|P05549-5|AP2A_HUMAN Isoform 2 of Transcription factor AP-2-alpha OS=Homo sapiens OX=9606 GN=TFAP2A;sp|P05549-6|AP2A_HUMAN Isoform 5 of Transcription factor	7	24	24	17	19	21	21	20	21	22	15	21	21	19	21	21	22	23	24	21	6	1	23	21	23	22	22	22	4	12	13	10	8	9	19	21	21	20	21	22	15	21
P05783;CON__H-INV:HIT000015463	P05783	31;2	30;2	20;2	Keratin, type I cytoskeletal 18	KRT18	sp|P05783|K1C18_HUMAN Keratin, type I cytoskeletal 18 OS=Homo sapiens OX=9606 GN=KRT18 PE=1 SV=2	2	31	30	20	24	26	26	13	13	19	23	27	31	19	23	21	25	27	26	12	4	0	30	26	28	20	22	22	24	26	27	21	20	20	23	26	26	12	13	19	22	26
P06396-2;P06396-4;P06396-3;P06396;CON__Q3SX14	P06396-2;P06396-4;P06396-3;P06396;CON__Q3SX14	7;7;7;7;5	7;7;7;7;5	7;7;7;7;5	Gelsolin	GSN	sp|P06396-2|GELS_HUMAN Isoform 2 of Gelsolin OS=Homo sapiens OX=9606 GN=GSN;sp|P06396-4|GELS_HUMAN Isoform 4 of Gelsolin OS=Homo sapiens OX=9606 GN=GSN;sp|P06396-3|GELS_HUMAN Isoform 3 of Gelsolin OS=Homo sapiens OX=9606 GN=GSN;sp|P06396|GELS_HUMAN Gelsoli	5	7	7	7	5	6	7	2	1	2	3	3	4	4	5	3	7	6	7	0	0	0	7	7	6	3	4	0	5	7	5	1	2	2	5	6	7	2	1	2	3	3
P06454-2;P06454	P06454-2;P06454	3;3	3;3	3;3	Prothymosin alpha;Prothymosin alpha, N-terminally processed;Thymosin alpha-1	PTMA	sp|P06454-2|PTMA_HUMAN Isoform 2 of Prothymosin alpha OS=Homo sapiens OX=9606 GN=PTMA;sp|P06454|PTMA_HUMAN Prothymosin alpha OS=Homo sapiens OX=9606 GN=PTMA PE=1 SV=2	2	3	3	3	2	3	3	1	2	1	2	3	3	3	2	1	2	2	3	1	0	0	1	3	1	2	2	3	2	3	3	1	1	1	2	3	3	1	2	1	2	3
P06576	P06576	19	19	19	ATP synthase subunit beta, mitochondrial	ATP5B	sp|P06576|ATPB_HUMAN ATP synthase subunit beta, mitochondrial OS=Homo sapiens OX=9606 GN=ATP5F1B PE=1 SV=3	1	19	19	19	11	14	16	5	5	6	10	14	13	7	14	11	10	14	15	9	2	0	17	15	16	14	11	11	10	14	15	8	8	7	11	14	16	5	5	6	10	14
P06702	P06702	3	3	3	Protein S100-A9	S100A9	sp|P06702|S10A9_HUMAN Protein S100-A9 OS=Homo sapiens OX=9606 GN=S100A9 PE=1 SV=1	1	3	3	3	3	2	2	1	2	2	1	2	2	2	1	1	3	2	1	2	0	0	3	3	3	2	3	1	2	2	2	2	2	0	3	2	2	1	2	2	1	2
P06733;P06733-2;P13929-3;P13929-2;P13929	P06733;P06733-2	18;13;2;2;2	18;13;2;2;2	16;12;0;0;0	Alpha-enolase	ENO1	sp|P06733|ENOA_HUMAN Alpha-enolase OS=Homo sapiens OX=9606 GN=ENO1 PE=1 SV=2;sp|P06733-2|ENOA_HUMAN Isoform MBP-1 of Alpha-enolase OS=Homo sapiens OX=9606 GN=ENO1	5	18	18	16	15	16	17	10	9	14	12	17	17	11	12	13	16	16	16	12	4	0	18	17	18	13	17	15	13	18	17	14	14	14	15	16	17	10	9	14	12	17
P06744;P06744-2;CON__Q3ZBD7	P06744;P06744-2	7;6;1	7;6;1	7;6;1	Glucose-6-phosphate isomerase	GPI	sp|P06744|G6PI_HUMAN Glucose-6-phosphate isomerase OS=Homo sapiens OX=9606 GN=GPI PE=1 SV=4;sp|P06744-2|G6PI_HUMAN Isoform 2 of Glucose-6-phosphate isomerase OS=Homo sapiens OX=9606 GN=GPI	3	7	7	7	4	6	6	1	6	1	5	5	6	3	6	5	6	7	6	4	0	0	5	7	6	5	5	6	4	4	4	2	3	1	4	6	6	1	6	1	5	5
P06748;P06748-2;P06748-3	P06748;P06748-2;P06748-3	13;13;11	13;13;11	13;13;11	Nucleophosmin	NPM1	sp|P06748|NPM_HUMAN Nucleophosmin OS=Homo sapiens OX=9606 GN=NPM1 PE=1 SV=2;sp|P06748-2|NPM_HUMAN Isoform 2 of Nucleophosmin OS=Homo sapiens OX=9606 GN=NPM1;sp|P06748-3|NPM_HUMAN Isoform 3 of Nucleophosmin OS=Homo sapiens OX=9606 GN=NPM1	3	13	13	13	9	13	12	5	8	7	10	13	12	7	9	10	12	13	12	8	1	0	13	13	12	10	11	10	8	10	10	6	6	2	9	13	12	5	8	7	10	13
P06753-4;P06753-3;P06753-6;P06753-5;P06753-2;P09493-2;P09493-5;P09493-9;P09493-8;P09493-7;P09493-6;P09493-4;P09493-3;P09493-10;P09493;P06753	P06753-4;P06753-3;P06753-6;P06753-5;P06753-2	3;3;3;3;3;1;1;1;1;1;1;1;1;1;1;1	3;3;3;3;3;1;1;1;1;1;1;1;1;1;1;1	2;2;2;2;2;0;0;0;0;0;0;0;0;0;0;0	Tropomyosin alpha-3 chain	TPM3	sp|P06753-4|TPM3_HUMAN Isoform 4 of Tropomyosin alpha-3 chain OS=Homo sapiens OX=9606 GN=TPM3;sp|P06753-3|TPM3_HUMAN Isoform 3 of Tropomyosin alpha-3 chain OS=Homo sapiens OX=9606 GN=TPM3;sp|P06753-6|TPM3_HUMAN Isoform 6 of Tropomyosin alpha-3 chain OS=Hom	16	3	3	2	1	2	1	0	0	1	2	1	2	1	1	1	2	2	2	1	0	0	2	2	2	0	0	1	2	2	2	0	0	1	1	2	1	0	0	1	2	1
Q16778;P33778;P23527;P06899;Q8N257;Q6DRA6;Q6DN03	Q16778;P33778;P23527;P06899;Q8N257	6;6;6;6;5;1;1	1;1;1;1;1;1;1	1;1;1;1;1;1;1	Histone H2B type 2-E;Histone H2B type 1-B;Histone H2B type 1-O;Histone H2B type 1-J;Histone H2B type 3-B	HIST2H2BE;HIST1H2BB;HIST1H2BO;HIST1H2BJ;HIST3H2BB	sp|Q16778|H2B2E_HUMAN Histone H2B type 2-E OS=Homo sapiens OX=9606 GN=H2BC21 PE=1 SV=3;sp|P33778|H2B1B_HUMAN Histone H2B type 1-B OS=Homo sapiens OX=9606 GN=H2BC3 PE=1 SV=2;sp|P23527|H2B1O_HUMAN Histone H2B type 1-O OS=Homo sapiens OX=9606 GN=H2BC17 PE=1 S	7	6	1	1	4	6	6	5	6	6	4	6	6	6	6	6	5	6	6	5	2	1	6	6	6	5	5	6	6	6	6	6	5	5	0	1	1	1	1	1	1	1
P07195	P07195	6	5	5	L-lactate dehydrogenase B chain	LDHB	sp|P07195|LDHB_HUMAN L-lactate dehydrogenase B chain OS=Homo sapiens OX=9606 GN=LDHB PE=1 SV=2	1	6	5	5	5	5	5	4	4	4	4	4	6	5	5	5	6	5	6	4	3	0	5	6	6	6	5	6	4	6	6	4	3	3	4	4	4	4	4	3	4	3
P07237	P07237	7	7	7	Protein disulfide-isomerase	P4HB	sp|P07237|PDIA1_HUMAN Protein disulfide-isomerase OS=Homo sapiens OX=9606 GN=P4HB PE=1 SV=3	1	7	7	7	2	6	6	4	4	1	2	4	4	2	3	3	5	5	5	5	0	0	6	5	7	5	5	6	3	5	5	4	2	2	2	6	6	4	4	1	2	4
P07355;P07355-2;A6NMY6	P07355;P07355-2;A6NMY6	22;21;16	22;21;16	22;21;16	Annexin A2;Putative annexin A2-like protein	ANXA2;ANXA2P2	sp|P07355|ANXA2_HUMAN Annexin A2 OS=Homo sapiens OX=9606 GN=ANXA2 PE=1 SV=2;sp|P07355-2|ANXA2_HUMAN Isoform 2 of Annexin A2 OS=Homo sapiens OX=9606 GN=ANXA2;sp|A6NMY6|AXA2L_HUMAN Putative annexin A2-like protein OS=Homo sapiens OX=9606 GN=ANXA2P2 PE=5 SV=2	3	22	22	22	17	20	21	10	12	14	11	16	19	15	17	15	20	20	20	14	3	0	20	19	18	16	16	16	12	17	18	13	13	12	17	20	21	10	12	14	11	16
P07437;A6NNZ2;CON__ENSEMBL:ENSBTAP00000025008;Q9H4B7	P07437	20;6;3;3	5;0;0;0	4;0;0;0	Tubulin beta chain	TUBB	sp|P07437|TBB5_HUMAN Tubulin beta chain OS=Homo sapiens OX=9606 GN=TUBB PE=1 SV=2	4	20	5	4	18	18	19	19	18	17	17	20	19	19	19	19	19	19	19	18	6	0	19	20	19	19	19	20	19	19	19	17	16	14	5	5	5	4	5	5	4	5
P07737;CON__P02584	P07737	3;1	3;1	3;1	Profilin-1	PFN1	sp|P07737|PROF1_HUMAN Profilin-1 OS=Homo sapiens OX=9606 GN=PFN1 PE=1 SV=2	2	3	3	3	3	3	2	2	3	1	2	3	3	2	3	3	3	3	2	1	2	0	3	3	3	3	3	3	3	3	3	2	2	0	3	3	2	2	3	1	2	3
P07900;P07900-2;Q14568;Q58FG0	P07900;P07900-2	17;17;5;2	9;9;1;1	9;9;1;1	Heat shock protein HSP 90-alpha	HSP90AA1	sp|P07900|HS90A_HUMAN Heat shock protein HSP 90-alpha OS=Homo sapiens OX=9606 GN=HSP90AA1 PE=1 SV=5;sp|P07900-2|HS90A_HUMAN Isoform 2 of Heat shock protein HSP 90-alpha OS=Homo sapiens OX=9606 GN=HSP90AA1	4	17	9	9	12	16	16	8	9	8	10	16	15	11	14	12	15	16	16	12	5	0	15	16	15	12	12	11	12	14	14	8	15	9	5	8	8	4	3	3	5	8
P07910-4;P07910-2;P07910;P0DMR1;O60812;B7ZW38;B2RXH8;P07910-3	P07910-4;P07910-2;P07910;P0DMR1;O60812;B7ZW38;B2RXH8	5;5;4;3;3;3;3;2	5;5;4;3;3;3;3;2	5;5;4;3;3;3;3;2	Heterogeneous nuclear ribonucleoproteins C1/C2;Heterogeneous nuclear ribonucleoprotein C-like 4;Heterogeneous nuclear ribonucleoprotein C-like 1;Heterogeneous nuclear ribonucleoprotein C-like 3;Heterogeneous nuclear ribonucleoprotein C-like 2	HNRNPC;HNRNPCL4;HNRNPCL1;HNRNPCL3;HNRNPCL2	sp|P07910-4|HNRPC_HUMAN Isoform 4 of Heterogeneous nuclear ribonucleoproteins C1/C2 OS=Homo sapiens OX=9606 GN=HNRNPC;sp|P07910-2|HNRPC_HUMAN Isoform C1 of Heterogeneous nuclear ribonucleoproteins C1/C2 OS=Homo sapiens OX=9606 GN=HNRNPC;sp|P07910|HNRPC_HUM	8	5	5	5	1	5	5	3	4	3	4	4	4	5	3	4	5	5	5	4	3	0	5	5	5	3	4	4	3	4	4	3	4	2	1	5	5	3	4	3	4	4
P07954-2;P07954	P07954-2;P07954	1;1	1;1	1;1	Fumarate hydratase, mitochondrial	FH	sp|P07954-2|FUMH_HUMAN Isoform Cytoplasmic of Fumarate hydratase, mitochondrial OS=Homo sapiens OX=9606 GN=FH;sp|P07954|FUMH_HUMAN Fumarate hydratase, mitochondrial OS=Homo sapiens OX=9606 GN=FH PE=1 SV=3	2	1	1	1	0	1	0	0	0	0	1	0	1	0	0	0	0	1	0	0	0	0	0	1	1	1	1	1	0	1	1	0	0	0	0	1	0	0	0	0	1	0
P08133-2;P08133	P08133-2;P08133	2;2	2;2	2;2	Annexin A6	ANXA6	sp|P08133-2|ANXA6_HUMAN Isoform 2 of Annexin A6 OS=Homo sapiens OX=9606 GN=ANXA6;sp|P08133|ANXA6_HUMAN Annexin A6 OS=Homo sapiens OX=9606 GN=ANXA6 PE=1 SV=3	2	2	2	2	2	2	2	0	0	1	1	2	1	2	2	2	1	1	2	1	0	0	2	2	2	1	1	1	1	1	2	0	0	0	2	2	2	0	0	1	1	2
P08174-4;P08174;P08174-3;P08174-5;P08174-2;P08174-6;P08174-7	P08174-4;P08174;P08174-3;P08174-5;P08174-2;P08174-6;P08174-7	5;5;5;5;5;5;5	5;5;5;5;5;5;5	5;5;5;5;5;5;5	Complement decay-accelerating factor	CD55	sp|P08174-4|DAF_HUMAN Isoform 4 of Complement decay-accelerating factor OS=Homo sapiens OX=9606 GN=CD55;sp|P08174|DAF_HUMAN Complement decay-accelerating factor OS=Homo sapiens OX=9606 GN=CD55 PE=1 SV=4;sp|P08174-3|DAF_HUMAN Isoform 3 of Complement decay-a	7	5	5	5	2	4	4	3	2	2	3	4	1	3	3	4	5	4	4	0	0	0	5	5	5	2	4	2	2	2	2	0	1	0	2	4	4	3	2	2	3	4
P08195-2;P08195-3;P08195;P08195-4	P08195-2;P08195-3;P08195;P08195-4	5;5;5;5	5;5;5;5	5;5;5;5	4F2 cell-surface antigen heavy chain	SLC3A2	sp|P08195-2|4F2_HUMAN Isoform 2 of 4F2 cell-surface antigen heavy chain OS=Homo sapiens OX=9606 GN=SLC3A2;sp|P08195-3|4F2_HUMAN Isoform 3 of 4F2 cell-surface antigen heavy chain OS=Homo sapiens OX=9606 GN=SLC3A2;sp|P08195|4F2_HUMAN 4F2 cell-surface antigen	4	5	5	5	3	4	5	3	3	3	5	5	5	3	4	4	5	5	5	3	0	0	5	5	5	3	5	5	4	5	4	0	0	0	3	4	5	3	3	3	5	5
P08238;Q58FF7;Q58FG1	P08238	19;6;1	19;6;1	9;3;0	Heat shock protein HSP 90-beta	HSP90AB1	sp|P08238|HS90B_HUMAN Heat shock protein HSP 90-beta OS=Homo sapiens OX=9606 GN=HSP90AB1 PE=1 SV=4	3	19	19	9	13	17	16	8	12	13	12	17	16	10	16	16	14	16	15	13	5	0	18	19	18	14	17	15	15	15	14	10	14	9	13	17	16	8	12	13	12	17
P08621;P08621-2;P08621-3;P08621-4	P08621;P08621-2;P08621-3;P08621-4	8;7;4;4	8;7;4;4	8;7;4;4	U1 small nuclear ribonucleoprotein 70 kDa	SNRNP70	sp|P08621|RU17_HUMAN U1 small nuclear ribonucleoprotein 70 kDa OS=Homo sapiens OX=9606 GN=SNRNP70 PE=1 SV=2;sp|P08621-2|RU17_HUMAN Isoform 2 of U1 small nuclear ribonucleoprotein 70 kDa OS=Homo sapiens OX=9606 GN=SNRNP70;sp|P08621-3|RU17_HUMAN Isoform 3 of	4	8	8	8	3	7	8	3	5	5	6	7	7	4	8	6	8	8	8	5	0	0	7	8	8	7	5	7	5	6	6	5	5	3	3	7	8	3	5	5	6	7
P08708	P08708	7	7	7	40S ribosomal protein S17	RPS17	sp|P08708|RS17_HUMAN 40S ribosomal protein S17 OS=Homo sapiens OX=9606 GN=RPS17 PE=1 SV=2	1	7	7	7	5	6	6	6	5	6	5	6	7	5	6	6	6	6	7	6	0	0	4	6	7	5	6	6	4	5	4	1	2	4	5	6	6	6	5	6	5	6
P08758	P08758	5	5	5	Annexin A5	ANXA5	sp|P08758|ANXA5_HUMAN Annexin A5 OS=Homo sapiens OX=9606 GN=ANXA5 PE=1 SV=2	1	5	5	5	3	4	5	1	1	1	3	4	5	2	1	2	5	4	5	4	0	0	4	5	5	5	4	5	4	5	5	4	3	3	3	4	5	1	1	1	3	4
P08865	P08865	13	13	13	40S ribosomal protein SA	RPSA	sp|P08865|RSSA_HUMAN 40S ribosomal protein SA OS=Homo sapiens OX=9606 GN=RPSA PE=1 SV=4	1	13	13	13	9	11	12	10	9	8	11	12	13	6	8	10	13	13	13	10	1	0	11	12	9	11	9	10	6	9	9	4	4	2	9	11	12	10	9	8	11	12
P09012	P09012	6	6	6	U1 small nuclear ribonucleoprotein A	SNRPA	sp|P09012|SNRPA_HUMAN U1 small nuclear ribonucleoprotein A OS=Homo sapiens OX=9606 GN=SNRPA PE=1 SV=3	1	6	6	6	2	5	5	2	2	1	3	4	4	3	3	3	5	5	4	2	0	0	4	5	5	5	4	4	3	3	3	2	1	2	2	5	5	2	2	1	3	4
P09651-3;P09651-2;P09651;Q32P51	P09651-3;P09651-2;P09651;Q32P51	9;9;9;6	8;8;8;5	8;8;8;5	Heterogeneous nuclear ribonucleoprotein A1;Heterogeneous nuclear ribonucleoprotein A1, N-terminally processed;Heterogeneous nuclear ribonucleoprotein A1-like 2	HNRNPA1;HNRNPA1L2	sp|P09651-3|ROA1_HUMAN Isoform 2 of Heterogeneous nuclear ribonucleoprotein A1 OS=Homo sapiens OX=9606 GN=HNRNPA1;sp|P09651-2|ROA1_HUMAN Isoform A1-A of Heterogeneous nuclear ribonucleoprotein A1 OS=Homo sapiens OX=9606 GN=HNRNPA1;sp|P09651|ROA1_HUMAN Hete	4	9	8	8	8	8	8	7	7	7	7	8	7	7	8	8	9	9	9	7	2	2	8	8	9	8	8	8	6	7	8	5	6	6	7	7	7	6	6	6	6	7
P09661	P09661	2	2	2	U2 small nuclear ribonucleoprotein A	SNRPA1	sp|P09661|RU2A_HUMAN U2 small nuclear ribonucleoprotein A OS=Homo sapiens OX=9606 GN=SNRPA1 PE=1 SV=2	1	2	2	2	1	2	2	2	1	1	2	2	2	1	2	2	1	1	1	1	0	0	2	2	2	1	1	2	1	2	2	0	1	2	1	2	2	2	1	1	2	2
Q6SW04-2;P09715-2	Q6SW04-2;P09715-2	1;1	1;1	1;1			sp|Q6SW04-2|IRS1_HCMVM Isoform IRS1-263 of Protein IRS1 OS=Human cytomegalovirus (strain Merlin) OX=295027 GN=IRS1;sp|P09715-2|IRS1_HCMVA Isoform IRS1-263 of Protein IRS1 OS=Human cytomegalovirus (strain AD169) OX=10360 GN=IRS1	2	1	1	1	0	1	1	1	1	1	0	1	1	1	1	1	1	1	1	1	0	0	1	1	0	1	1	1	1	1	1	1	1	1	0	1	1	1	1	1	0	1
Q96KK5;Q99878;Q9BTM1;P0C0S8;Q9BTM1-2;Q16777;P20671;Q6FI13;Q93077;P04908;Q7L7L0;Q71UI9-2;P0C0S5;Q71UI9;REV__Q8NB25-2;REV__Q8NB25-4;REV__Q8NB25;REV__Q8NB25-3;Q71UI9-3;Q71UI9-4;Q71UI9-5	Q96KK5;Q99878;Q9BTM1;P0C0S8;Q9BTM1-2;Q16777;P20671;Q6FI13;Q93077;P04908;Q7L7L0	8;8;8;8;7;7;7;7;7;6;6;2;2;2;1;1;1;1;1;1;1	8;8;8;8;7;7;7;7;7;6;6;2;2;2;1;1;1;1;1;1;1	2;2;2;2;1;2;2;2;1;1;1;0;0;0;0;0;0;0;0;0;0	Histone H2A type 1-H;Histone H2A type 1-J;Histone H2A.J;Histone H2A type 1;Histone H2A type 2-C;Histone H2A type 1-D;Histone H2A type 2-A;Histone H2A type 1-C;Histone H2A type 1-B/E;Histone H2A type 3	HIST1H2AH;HIST1H2AJ;H2AFJ;HIST1H2AG;HIST2H2AC;HIST1H2AD;HIST2H2AA3;HIST1H2AC;HIST1H2AB;HIST3H2A	sp|Q96KK5|H2A1H_HUMAN Histone H2A type 1-H OS=Homo sapiens OX=9606 GN=H2AC12 PE=1 SV=3;sp|Q99878|H2A1J_HUMAN Histone H2A type 1-J OS=Homo sapiens OX=9606 GN=H2AC14 PE=1 SV=3;sp|Q9BTM1|H2AJ_HUMAN Histone H2A.J OS=Homo sapiens OX=9606 GN=H2AJ PE=1 SV=1;sp|P0	21	8	8	2	6	5	7	7	8	7	6	7	7	7	7	7	7	6	7	7	4	0	6	7	7	6	8	8	6	7	7	5	5	5	6	5	7	7	8	7	6	7
P0DMV8;P0DMV9;P0DMV8-2	P0DMV8;P0DMV9;P0DMV8-2	23;23;20	20;20;17	11;11;9	Heat shock 70 kDa protein 1A;Heat shock 70 kDa protein 1B	HSPA1A;HSPA1B	sp|P0DMV8|HS71A_HUMAN Heat shock 70 kDa protein 1A OS=Homo sapiens OX=9606 GN=HSPA1A PE=1 SV=1;sp|P0DMV9|HS71B_HUMAN Heat shock 70 kDa protein 1B OS=Homo sapiens OX=9606 GN=HSPA1B PE=1 SV=1;sp|P0DMV8-2|HS71A_HUMAN Isoform 2 of Heat shock 70 kDa protein 1A	3	23	20	11	18	21	22	10	12	15	10	21	21	13	18	16	20	23	21	11	5	1	20	19	21	17	19	18	13	17	20	10	9	7	16	18	19	9	11	12	8	18
P0DUB6;P0DTE8;P0DTE7;P19961-2;P19961;P04746;P04746-2;CON__Q3MHH8	P0DUB6;P0DTE8;P0DTE7;P19961-2;P19961;P04746;P04746-2	12;12;12;10;10;9;6;3	12;12;12;10;10;9;6;3	12;12;12;10;10;9;6;3	Alpha-amylase 2B;Pancreatic alpha-amylase	AMY2B;AMY2A	sp|P0DUB6|AMY1A_HUMAN Alpha-amylase 1A OS=Homo sapiens OX=9606 GN=AMY1A PE=1 SV=1;sp|P0DTE8|AMY1C_HUMAN Alpha-amylase 1C OS=Homo sapiens OX=9606 GN=AMY1C PE=1 SV=1;sp|P0DTE7|AMY1B_HUMAN Alpha-amylase 1B OS=Homo sapiens OX=9606 GN=AMY1B PE=1 SV=1;sp|P19961-	8	12	12	12	7	11	8	6	6	5	5	8	6	5	6	8	10	11	11	2	0	0	7	6	6	10	7	7	6	5	7	3	6	6	7	11	8	6	6	5	5	8
P10412;P16403;P16402;Q02539;P22492	P10412;P16403;P16402;Q02539	6;5;5;3;2	6;5;5;3;2	4;3;3;1;1	Histone H1.4;Histone H1.2;Histone H1.3;Histone H1.1	HIST1H1E;HIST1H1C;HIST1H1D;HIST1H1A	sp|P10412|H14_HUMAN Histone H1.4 OS=Homo sapiens OX=9606 GN=H1-4 PE=1 SV=2;sp|P16403|H12_HUMAN Histone H1.2 OS=Homo sapiens OX=9606 GN=H1-2 PE=1 SV=2;sp|P16402|H13_HUMAN Histone H1.3 OS=Homo sapiens OX=9606 GN=H1-3 PE=1 SV=2;sp|Q02539|H11_HUMAN Histone H1.	5	6	6	4	5	3	5	3	5	4	3	4	6	4	6	6	6	6	5	4	3	0	5	4	5	5	4	4	3	5	5	3	4	4	5	3	5	3	5	4	3	4
P10599-2;P10599	P10599-2;P10599	2;2	2;2	2;2	Thioredoxin	TXN	sp|P10599-2|THIO_HUMAN Isoform 2 of Thioredoxin OS=Homo sapiens OX=9606 GN=TXN;sp|P10599|THIO_HUMAN Thioredoxin OS=Homo sapiens OX=9606 GN=TXN PE=1 SV=3	2	2	2	2	1	1	1	1	2	1	1	1	1	2	2	2	1	1	1	1	0	1	1	1	1	1	1	1	1	1	1	1	1	1	1	1	1	1	2	1	1	1
P10696	P10696	20	1	1	Alkaline phosphatase, placental-like	ALPPL2	sp|P10696|PPBN_HUMAN Alkaline phosphatase, germ cell type OS=Homo sapiens OX=9606 GN=ALPG PE=2 SV=4	1	20	1	1	11	20	16	9	10	8	13	15	17	10	15	12	18	19	19	6	1	0	17	17	18	12	10	10	12	15	12	8	9	7	0	1	0	0	0	0	0	0
P10809;P10809-2	P10809	9;1	9;1	9;1	60 kDa heat shock protein, mitochondrial	HSPD1	sp|P10809|CH60_HUMAN 60 kDa heat shock protein, mitochondrial OS=Homo sapiens OX=9606 GN=HSPD1 PE=1 SV=2	2	9	9	9	6	8	8	4	1	3	5	6	7	6	7	6	8	9	7	4	1	0	6	8	8	7	8	8	5	7	8	5	6	4	6	8	8	4	1	3	5	6
P11021	P11021	25	24	24	78 kDa glucose-regulated protein	HSPA5	sp|P11021|BIP_HUMAN Endoplasmic reticulum chaperone BiP OS=Homo sapiens OX=9606 GN=HSPA5 PE=1 SV=2	1	25	24	24	14	22	20	16	16	16	15	22	22	21	17	19	21	22	24	15	6	0	20	22	23	17	19	17	15	18	19	14	12	8	14	21	19	15	15	15	15	21
P11142;P11142-2;P54652	P11142;P11142-2	34;27;10	34;27;10	28;23;5	Heat shock cognate 71 kDa protein	HSPA8	sp|P11142|HSP7C_HUMAN Heat shock cognate 71 kDa protein OS=Homo sapiens OX=9606 GN=HSPA8 PE=1 SV=1;sp|P11142-2|HSP7C_HUMAN Isoform 2 of Heat shock cognate 71 kDa protein OS=Homo sapiens OX=9606 GN=HSPA8	3	34	34	28	17	28	27	25	25	28	17	30	30	26	30	28	28	30	30	25	8	3	29	26	30	27	28	27	26	26	25	24	21	18	17	28	27	25	25	28	17	30
P11388;P11388-2;P11388-3;P11388-4;Q02880-2;Q02880	P11388;P11388-2;P11388-3;P11388-4;Q02880-2;Q02880	4;4;4;4;2;2	4;4;4;4;2;2	4;4;4;4;2;2	DNA topoisomerase 2-alpha;DNA topoisomerase 2-beta	TOP2A;TOP2B	sp|P11388|TOP2A_HUMAN DNA topoisomerase 2-alpha OS=Homo sapiens OX=9606 GN=TOP2A PE=1 SV=3;sp|P11388-2|TOP2A_HUMAN Isoform 2 of DNA topoisomerase 2-alpha OS=Homo sapiens OX=9606 GN=TOP2A;sp|P11388-3|TOP2A_HUMAN Isoform 3 of DNA topoisomerase 2-alpha OS=Hom	6	4	4	4	0	3	3	2	3	3	3	4	4	3	4	4	3	3	3	2	0	0	3	4	4	3	2	2	2	1	1	0	0	0	0	3	3	2	3	3	3	4
P11940;P11940-2;Q9H361;Q4VXU2;Q4VXU2-2;Q96DU9-2;Q96DU9	P11940;P11940-2	21;20;8;6;3;1;1	21;20;8;6;3;1;1	10;9;4;2;2;1;1	Polyadenylate-binding protein 1	PABPC1	sp|P11940|PABP1_HUMAN Polyadenylate-binding protein 1 OS=Homo sapiens OX=9606 GN=PABPC1 PE=1 SV=2;sp|P11940-2|PABP1_HUMAN Isoform 2 of Polyadenylate-binding protein 1 OS=Homo sapiens OX=9606 GN=PABPC1	7	21	21	10	11	17	16	10	14	11	15	17	18	14	16	15	16	20	19	12	0	0	17	17	16	17	16	16	12	15	18	9	9	9	11	17	16	10	14	11	15	17
P12035;CON__P12035	P12035;CON__P12035	15;14	1;0	0;0	Keratin, type II cytoskeletal 3	KRT3	sp|P12035|K2C3_HUMAN Keratin, type II cytoskeletal 3 OS=Homo sapiens OX=9606 GN=KRT3 PE=1 SV=3;	2	15	1	0	9	13	14	12	13	12	6	12	12	12	14	13	14	13	15	12	4	2	12	14	14	10	11	9	9	11	11	12	11	12	0	0	1	0	0	0	0	0
P12236;P12235;Q9H0C2	P12236;P12235	9;5;1	9;5;1	3;2;0	ADP/ATP translocase 3;ADP/ATP translocase 3, N-terminally processed;ADP/ATP translocase 1	SLC25A6;SLC25A4	sp|P12236|ADT3_HUMAN ADP/ATP translocase 3 OS=Homo sapiens OX=9606 GN=SLC25A6 PE=1 SV=4;sp|P12235|ADT1_HUMAN ADP/ATP translocase 1 OS=Homo sapiens OX=9606 GN=SLC25A4 PE=1 SV=4	3	9	9	3	6	9	9	5	8	8	4	9	9	6	9	8	8	9	8	7	3	0	8	9	9	8	7	8	4	8	7	5	5	5	6	9	9	5	8	8	4	9
P12268	P12268	1	1	1	Inosine-5-monophosphate dehydrogenase 2	IMPDH2	sp|P12268|IMDH2_HUMAN Inosine-5-monophosphate dehydrogenase 2 OS=Homo sapiens OX=9606 GN=IMPDH2 PE=1 SV=2	1	1	1	1	1	1	1	0	0	0	1	1	1	1	1	1	1	1	1	0	0	0	1	1	1	0	1	1	0	1	1	0	1	1	1	1	1	0	0	0	1	1
P12273	P12273	3	3	3	Prolactin-inducible protein	PIP	sp|P12273|PIP_HUMAN Prolactin-inducible protein OS=Homo sapiens OX=9606 GN=PIP PE=1 SV=1	1	3	3	3	2	3	3	3	3	2	2	3	2	3	3	3	2	2	2	2	1	0	3	3	3	2	3	3	3	3	2	3	3	2	2	3	3	3	3	2	2	3
P12277	P12277	4	4	4	Creatine kinase B-type	CKB	sp|P12277|KCRB_HUMAN Creatine kinase B-type OS=Homo sapiens OX=9606 GN=CKB PE=1 SV=1	1	4	4	4	2	2	2	0	1	1	1	3	1	1	2	3	3	3	3	1	0	0	3	4	3	3	2	2	2	2	2	1	1	2	2	2	2	0	1	1	1	3
P12429	P12429	3	3	3	Annexin A3	ANXA3	sp|P12429|ANXA3_HUMAN Annexin A3 OS=Homo sapiens OX=9606 GN=ANXA3 PE=1 SV=3	1	3	3	3	1	2	2	0	0	0	1	1	1	1	0	0	1	2	1	1	0	0	2	2	3	2	2	2	3	3	2	1	0	0	1	2	2	0	0	0	1	1
P12814;P12814-2;P12814-3;P12814-4;P35609-2;P35609;Q08043	P12814;P12814-2;P12814-3;P12814-4	42;41;41;40;15;14;10	21;20;20;19;3;3;1	21;20;20;19;3;3;1	Alpha-actinin-1	ACTN1	sp|P12814|ACTN1_HUMAN Alpha-actinin-1 OS=Homo sapiens OX=9606 GN=ACTN1 PE=1 SV=2;sp|P12814-2|ACTN1_HUMAN Isoform 2 of Alpha-actinin-1 OS=Homo sapiens OX=9606 GN=ACTN1;sp|P12814-3|ACTN1_HUMAN Isoform 3 of Alpha-actinin-1 OS=Homo sapiens OX=9606 GN=ACTN1;sp|	7	42	21	21	26	38	39	5	10	7	14	16	18	10	15	15	39	40	41	6	2	0	30	30	32	14	17	14	19	28	27	5	9	5	9	18	18	0	0	0	2	3
P12956;P12956-2	P12956;P12956-2	32;28	32;28	32;28	X-ray repair cross-complementing protein 6	XRCC6	sp|P12956|XRCC6_HUMAN X-ray repair cross-complementing protein 6 OS=Homo sapiens OX=9606 GN=XRCC6 PE=1 SV=2;sp|P12956-2|XRCC6_HUMAN Isoform 2 of X-ray repair cross-complementing protein 6 OS=Homo sapiens OX=9606 GN=XRCC6	2	32	32	32	18	25	29	23	26	23	24	27	28	22	28	30	24	26	26	22	3	0	26	28	28	26	25	28	7	18	22	6	7	9	18	25	29	23	26	23	24	27
P13010	P13010	34	34	34	X-ray repair cross-complementing protein 5	XRCC5	sp|P13010|XRCC5_HUMAN X-ray repair cross-complementing protein 5 OS=Homo sapiens OX=9606 GN=XRCC5 PE=1 SV=3	1	34	34	34	21	29	30	22	27	21	26	30	29	28	30	31	25	25	27	26	3	0	27	29	31	31	28	29	6	17	16	9	7	9	21	29	30	22	27	21	26	30
P13639	P13639	28	28	27	Elongation factor 2	EEF2	sp|P13639|EF2_HUMAN Elongation factor 2 OS=Homo sapiens OX=9606 GN=EEF2 PE=1 SV=4	1	28	28	27	16	24	22	11	17	15	15	21	21	15	14	22	21	24	25	16	4	0	22	24	26	22	18	23	17	21	23	18	15	8	16	24	22	11	17	15	15	21
P13646-3;P13646;CON__ENSEMBL:ENSP00000377550;P13646-2	P13646-3;P13646;CON__ENSEMBL:ENSP00000377550;P13646-2	14;14;13;11	6;6;5;5	0;0;0;0	Keratin, type I cytoskeletal 13	KRT13	sp|P13646-3|K1C13_HUMAN Isoform 3 of Keratin, type I cytoskeletal 13 OS=Homo sapiens OX=9606 GN=KRT13;sp|P13646|K1C13_HUMAN Keratin, type I cytoskeletal 13 OS=Homo sapiens OX=9606 GN=KRT13 PE=1 SV=4;;sp|P13646-2|K1C13_HUMAN Isoform 2 of Keratin, type I cyt	4	14	6	0	11	9	8	10	11	10	8	12	9	9	11	10	11	12	11	9	6	0	12	11	11	7	10	10	6	7	9	8	10	10	3	3	2	2	4	3	2	5
P13667	P13667	2	2	2	Protein disulfide-isomerase A4	PDIA4	sp|P13667|PDIA4_HUMAN Protein disulfide-isomerase A4 OS=Homo sapiens OX=9606 GN=PDIA4 PE=1 SV=2	1	2	2	2	1	1	1	1	0	0	2	0	1	0	1	1	1	0	1	0	0	0	2	2	2	1	1	1	1	2	2	0	1	1	1	1	1	1	0	0	2	0
P13797-3;P13797-2;P13797;P13796	P13797-3;P13797-2;P13797;P13796	3;3;3;2	3;3;3;2	3;3;3;2	Plastin-3;Plastin-2	PLS3;LCP1	sp|P13797-3|PLST_HUMAN Isoform 3 of Plastin-3 OS=Homo sapiens OX=9606 GN=PLS3;sp|P13797-2|PLST_HUMAN Isoform 2 of Plastin-3 OS=Homo sapiens OX=9606 GN=PLS3;sp|P13797|PLST_HUMAN Plastin-3 OS=Homo sapiens OX=9606 GN=PLS3 PE=1 SV=4;sp|P13796|PLSL_HUMAN Plasti	4	3	3	3	1	2	2	0	0	1	1	2	2	1	1	0	2	2	2	1	0	0	1	3	3	2	2	2	2	2	2	0	0	1	1	2	2	0	0	1	1	2
P14618;P14618-3;P14618-2;P30613-2;P30613	P14618;P14618-3;P14618-2	26;23;23;1;1	26;23;23;1;1	26;23;23;1;1	Pyruvate kinase PKM	PKM	sp|P14618|KPYM_HUMAN Pyruvate kinase PKM OS=Homo sapiens OX=9606 GN=PKM PE=1 SV=4;sp|P14618-3|KPYM_HUMAN Isoform 3 of Pyruvate kinase PKM OS=Homo sapiens OX=9606 GN=PKM;sp|P14618-2|KPYM_HUMAN Isoform M1 of Pyruvate kinase PKM OS=Homo sapiens OX=9606 GN=PKM	5	26	26	26	15	24	25	12	14	12	21	24	21	15	16	19	22	23	22	13	5	0	25	24	26	17	20	20	18	24	24	16	15	12	15	24	25	12	14	12	21	24
P14625;Q58FF3	P14625	7;1	6;1	6;1	Endoplasmin	HSP90B1	sp|P14625|ENPL_HUMAN Endoplasmin OS=Homo sapiens OX=9606 GN=HSP90B1 PE=1 SV=1	2	7	6	6	4	5	5	1	4	3	4	5	6	3	6	5	6	6	5	5	1	0	7	7	7	5	6	7	3	7	7	4	4	5	3	4	4	1	3	3	4	4
P14678-2;P63162;P14678;P63162-2;P14678-3	P14678-2;P63162;P14678;P63162-2;P14678-3	4;4;4;4;4	4;4;4;4;4	4;4;4;4;4	Small nuclear ribonucleoprotein-associated proteins B and B;Small nuclear ribonucleoprotein-associated protein N	SNRPB;SNRPN	sp|P14678-2|RSMB_HUMAN Isoform SM-B of Small nuclear ribonucleoprotein-associated proteins B and B OS=Homo sapiens OX=9606 GN=SNRPB;sp|P63162|RSMN_HUMAN Small nuclear ribonucleoprotein-associated protein N OS=Homo sapiens OX=9606 GN=SNRPN PE=1 SV=1;sp|P14	5	4	4	4	3	4	3	2	3	2	1	2	2	2	3	3	4	3	3	1	0	0	2	3	2	3	3	3	1	2	1	1	2	1	3	4	3	2	3	2	1	2
P14866-2;P14866	P14866-2;P14866	7;7	7;7	7;7	Heterogeneous nuclear ribonucleoprotein L	HNRNPL	sp|P14866-2|HNRPL_HUMAN Isoform 2 of Heterogeneous nuclear ribonucleoprotein L OS=Homo sapiens OX=9606 GN=HNRNPL;sp|P14866|HNRPL_HUMAN Heterogeneous nuclear ribonucleoprotein L OS=Homo sapiens OX=9606 GN=HNRNPL PE=1 SV=2	2	7	7	7	0	3	3	2	1	1	5	4	4	3	3	3	6	6	7	3	0	0	5	3	4	3	4	3	1	1	4	0	0	0	0	3	3	2	1	1	5	4
P14923	P14923	9	9	8	Junction plakoglobin	JUP	sp|P14923|PLAK_HUMAN Junction plakoglobin OS=Homo sapiens OX=9606 GN=JUP PE=1 SV=3	1	9	9	8	4	5	6	6	4	4	3	4	6	4	3	6	6	6	6	6	0	0	4	5	5	4	3	5	5	6	5	5	6	4	4	5	6	6	4	4	3	4
P15311	P15311	6	6	6	Ezrin	EZR	sp|P15311|EZRI_HUMAN Ezrin OS=Homo sapiens OX=9606 GN=EZR PE=1 SV=4	1	6	6	6	4	6	6	1	0	0	3	4	5	1	3	2	5	5	5	2	0	0	6	6	6	3	4	4	3	4	4	1	1	1	4	6	6	1	0	0	3	4
P21281;P15313	P21281;P15313	1;1	1;1	1;1	V-type proton ATPase subunit B, brain isoform;V-type proton ATPase subunit B, kidney isoform	ATP6V1B2;ATP6V1B1	sp|P21281|VATB2_HUMAN V-type proton ATPase subunit B, brain isoform OS=Homo sapiens OX=9606 GN=ATP6V1B2 PE=1 SV=3;sp|P15313|VATB1_HUMAN V-type proton ATPase subunit B, kidney isoform OS=Homo sapiens OX=9606 GN=ATP6V1B1 PE=1 SV=3	2	1	1	1	1	0	0	1	0	0	1	0	0	0	0	0	0	0	0	0	0	0	1	0	0	0	0	0	1	0	0	0	0	0	1	0	0	1	0	0	1	0
P15880	P15880	13	13	13	40S ribosomal protein S2	RPS2	sp|P15880|RS2_HUMAN 40S ribosomal protein S2 OS=Homo sapiens OX=9606 GN=RPS2 PE=1 SV=2	1	13	13	13	9	11	12	9	9	9	9	12	12	10	8	12	11	11	12	9	4	1	11	12	10	8	11	11	8	12	12	7	6	6	9	11	12	9	9	9	9	12
P15924;P15924-3;P15924-2	P15924;P15924-3;P15924-2	49;43;41	49;43;41	49;43;41	Desmoplakin	DSP	sp|P15924|DESP_HUMAN Desmoplakin OS=Homo sapiens OX=9606 GN=DSP PE=1 SV=3;sp|P15924-3|DESP_HUMAN Isoform DSPIa of Desmoplakin OS=Homo sapiens OX=9606 GN=DSP;sp|P15924-2|DESP_HUMAN Isoform DPII of Desmoplakin OS=Homo sapiens OX=9606 GN=DSP	3	49	49	49	33	43	42	36	39	40	32	40	42	37	45	41	42	46	44	30	0	0	39	43	41	26	35	35	32	41	42	38	38	37	33	43	42	36	39	40	32	40
P16401;P08287	P16401	5;2	3;1	3;1	Histone H1.5	HIST1H1B	sp|P16401|H15_HUMAN Histone H1.5 OS=Homo sapiens OX=9606 GN=H1-5 PE=1 SV=3	2	5	3	3	4	2	4	3	3	3	3	3	4	3	5	3	5	5	4	4	0	0	5	3	4	5	3	3	3	5	5	2	2	2	2	1	2	2	1	2	2	2
P16989-2;P16989-3;P16989;Q9Y2T7	P16989-2;P16989-3;P16989	5;5;5;2	3;3;3;0	3;3;3;0	Y-box-binding protein 3	YBX3	sp|P16989-2|YBOX3_HUMAN Isoform 2 of Y-box-binding protein 3 OS=Homo sapiens OX=9606 GN=YBX3;sp|P16989-3|YBOX3_HUMAN Isoform 3 of Y-box-binding protein 3 OS=Homo sapiens OX=9606 GN=YBX3;sp|P16989|YBOX3_HUMAN Y-box-binding protein 3 OS=Homo sapiens OX=9606	4	5	3	3	3	5	5	3	3	4	2	2	3	3	3	3	5	5	5	0	0	0	5	5	4	4	3	3	1	3	3	1	0	0	2	3	3	2	2	3	1	1
P17066;P48741	P17066;P48741	8;5	1;1	1;1	Heat shock 70 kDa protein 6;Putative heat shock 70 kDa protein 7	HSPA6;HSPA7	sp|P17066|HSP76_HUMAN Heat shock 70 kDa protein 6 OS=Homo sapiens OX=9606 GN=HSPA6 PE=1 SV=2;sp|P48741|HSP77_HUMAN Putative heat shock 70 kDa protein 7 OS=Homo sapiens OX=9606 GN=HSPA7 PE=5 SV=2	2	8	1	1	6	7	8	5	5	7	4	8	8	5	8	8	7	8	8	5	3	1	8	8	8	7	8	7	7	8	8	4	4	3	1	1	1	1	1	1	1	1
P17844;P17844-2	P17844;P17844-2	10;9	9;8	6;5	Probable ATP-dependent RNA helicase DDX5	DDX5	sp|P17844|DDX5_HUMAN Probable ATP-dependent RNA helicase DDX5 OS=Homo sapiens OX=9606 GN=DDX5 PE=1 SV=1;sp|P17844-2|DDX5_HUMAN Isoform 2 of Probable ATP-dependent RNA helicase DDX5 OS=Homo sapiens OX=9606 GN=DDX5	2	10	9	6	6	9	9	6	5	8	7	8	9	8	7	7	10	9	9	5	0	0	7	9	8	8	9	7	7	7	7	5	4	1	6	8	8	6	5	8	7	8
P17987	P17987	3	3	3	T-complex protein 1 subunit alpha	TCP1	sp|P17987|TCPA_HUMAN T-complex protein 1 subunit alpha OS=Homo sapiens OX=9606 GN=TCP1 PE=1 SV=1	1	3	3	3	1	2	2	0	0	0	1	1	1	1	1	0	2	2	2	0	0	0	3	3	3	2	1	2	1	2	1	0	0	0	1	2	2	0	0	0	1	1
P18077	P18077	5	5	5	60S ribosomal protein L35a	RPL35A	sp|P18077|RL35A_HUMAN 60S ribosomal protein L35a OS=Homo sapiens OX=9606 GN=RPL35A PE=1 SV=2	1	5	5	5	2	4	3	2	2	3	2	3	3	2	4	4	5	5	5	2	0	0	2	4	5	2	3	2	4	5	5	1	1	1	2	4	3	2	2	3	2	3
P18124	P18124	14	14	14	60S ribosomal protein L7	RPL7	sp|P18124|RL7_HUMAN 60S ribosomal protein L7 OS=Homo sapiens OX=9606 GN=RPL7 PE=1 SV=1	1	14	14	14	11	13	12	9	9	10	10	14	14	10	10	11	12	12	11	9	0	0	11	11	13	11	12	11	7	11	10	3	4	3	11	13	12	9	9	10	10	14
P18621-3;P18621;P18621-2	P18621-3;P18621;P18621-2	7;7;6	7;7;6	7;7;6	60S ribosomal protein L17	RPL17	sp|P18621-3|RL17_HUMAN Isoform 3 of 60S ribosomal protein L17 OS=Homo sapiens OX=9606 GN=RPL17;sp|P18621|RL17_HUMAN 60S ribosomal protein L17 OS=Homo sapiens OX=9606 GN=RPL17 PE=1 SV=3;sp|P18621-2|RL17_HUMAN Isoform 2 of 60S ribosomal protein L17 OS=Homo s	3	7	7	7	3	6	7	5	5	4	3	6	6	6	5	5	6	7	7	4	2	0	5	7	7	5	5	5	3	4	3	2	2	2	3	6	7	5	5	4	3	6
P18669;P15259;Q8N0Y7	P18669;P15259	7;4;3	7;4;3	7;4;3	Phosphoglycerate mutase 1;Phosphoglycerate mutase 2	PGAM1;PGAM2	sp|P18669|PGAM1_HUMAN Phosphoglycerate mutase 1 OS=Homo sapiens OX=9606 GN=PGAM1 PE=1 SV=2;sp|P15259|PGAM2_HUMAN Phosphoglycerate mutase 2 OS=Homo sapiens OX=9606 GN=PGAM2 PE=1 SV=3	3	7	7	7	5	7	6	3	4	3	6	6	6	4	6	5	6	7	6	5	2	0	7	7	6	6	5	7	7	7	7	5	5	4	5	7	6	3	4	3	6	6
P19338	P19338	11	11	11	Nucleolin	NCL	sp|P19338|NUCL_HUMAN Nucleolin OS=Homo sapiens OX=9606 GN=NCL PE=1 SV=3	1	11	11	11	6	8	9	5	5	5	5	9	9	5	9	4	9	11	10	3	0	0	9	10	9	8	3	5	4	7	7	1	0	0	6	8	9	5	5	5	5	9
P19474;P19474-2	P19474;P19474-2	17;12	17;12	17;12	E3 ubiquitin-protein ligase TRIM21	TRIM21	sp|P19474|RO52_HUMAN E3 ubiquitin-protein ligase TRIM21 OS=Homo sapiens OX=9606 GN=TRIM21 PE=1 SV=1;sp|P19474-2|RO52_HUMAN Isoform 2 of E3 ubiquitin-protein ligase TRIM21 OS=Homo sapiens OX=9606 GN=TRIM21	2	17	17	17	9	13	10	9	9	11	9	12	14	13	15	14	13	15	15	11	0	0	14	13	13	12	13	14	12	12	11	12	12	9	9	13	10	9	9	11	9	12
P20290-2;P20290	P20290-2;P20290	2;2	2;2	2;2	Transcription factor BTF3	BTF3	sp|P20290-2|BTF3_HUMAN Isoform 2 of Transcription factor BTF3 OS=Homo sapiens OX=9606 GN=BTF3;sp|P20290|BTF3_HUMAN Transcription factor BTF3 OS=Homo sapiens OX=9606 GN=BTF3 PE=1 SV=1	2	2	2	2	2	2	2	0	0	1	0	1	1	1	0	1	2	2	1	0	0	0	1	2	2	0	1	1	1	1	1	0	0	0	2	2	2	0	0	1	0	1
P61020-2;P20339-2;P61020;P20339;P51148;P51148-2	P61020-2;P20339-2;P61020;P20339;P51148;P51148-2	2;2;2;2;2;2	2;2;2;2;2;2	2;2;2;2;2;2	Ras-related protein Rab-5B;Ras-related protein Rab-5A;Ras-related protein Rab-5C	RAB5B;RAB5A;RAB5C	sp|P61020-2|RAB5B_HUMAN Isoform 2 of Ras-related protein Rab-5B OS=Homo sapiens OX=9606 GN=RAB5B;sp|P20339-2|RAB5A_HUMAN Isoform 2 of Ras-related protein Rab-5A OS=Homo sapiens OX=9606 GN=RAB5A;sp|P61020|RAB5B_HUMAN Ras-related protein Rab-5B OS=Homo sapie	6	2	2	2	1	2	1	0	1	0	0	1	1	1	1	1	1	1	1	0	0	0	2	1	2	2	1	1	0	2	1	0	0	0	1	2	1	0	1	0	0	1
P21266	P21266	3	3	3	Glutathione S-transferase Mu 3	GSTM3	sp|P21266|GSTM3_HUMAN Glutathione S-transferase Mu 3 OS=Homo sapiens OX=9606 GN=GSTM3 PE=1 SV=3	1	3	3	3	2	2	3	1	0	0	1	1	1	0	1	0	2	2	2	0	0	0	3	3	3	2	2	3	1	3	3	0	0	0	2	2	3	1	0	0	1	1
P21333-2;P21333;O75369-5;O75369-4;O75369-6;O75369-3;O75369-2;O75369-9;O75369;O75369-8	P21333-2;P21333	5;5;1;1;1;1;1;1;1;1	5;5;1;1;1;1;1;1;1;1	4;4;0;0;0;0;0;0;0;0	Filamin-A	FLNA	sp|P21333-2|FLNA_HUMAN Isoform 2 of Filamin-A OS=Homo sapiens OX=9606 GN=FLNA;sp|P21333|FLNA_HUMAN Filamin-A OS=Homo sapiens OX=9606 GN=FLNA PE=1 SV=4	10	5	5	4	4	4	4	1	1	1	3	3	3	3	2	3	5	4	4	2	0	0	5	5	5	1	3	3	2	5	4	0	1	1	4	4	4	1	1	1	3	3
P22061;P22061-2	P22061;P22061-2	3;3	3;3	3;3	Protein-L-isoaspartate(D-aspartate) O-methyltransferase	PCMT1	sp|P22061|PIMT_HUMAN Protein-L-isoaspartate(D-aspartate) O-methyltransferase OS=Homo sapiens OX=9606 GN=PCMT1 PE=1 SV=4;sp|P22061-2|PIMT_HUMAN Isoform 2 of Protein-L-isoaspartate(D-aspartate) O-methyltransferase OS=Homo sapiens OX=9606 GN=PCMT1	2	3	3	3	1	2	3	3	2	3	1	2	2	3	3	3	2	1	2	3	0	0	3	3	2	3	3	3	2	3	2	3	2	2	1	2	3	3	2	3	1	2
P22234;P22234-2	P22234;P22234-2	2;1	2;1	2;1	Multifunctional protein ADE2;Phosphoribosylaminoimidazole-succinocarboxamide synthase;Phosphoribosylaminoimidazole carboxylase	PAICS	sp|P22234|PUR6_HUMAN Multifunctional protein ADE2 OS=Homo sapiens OX=9606 GN=PAICS PE=1 SV=3;sp|P22234-2|PUR6_HUMAN Isoform 2 of Multifunctional protein ADE2 OS=Homo sapiens OX=9606 GN=PAICS	2	2	2	2	1	1	2	1	1	1	0	0	0	1	1	0	2	2	2	0	0	0	2	2	2	2	1	2	1	1	1	0	0	1	1	1	2	1	1	1	0	0
P22314-2;P22314	P22314-2;P22314	7;7	7;7	7;7	Ubiquitin-like modifier-activating enzyme 1	UBA1	sp|P22314-2|UBA1_HUMAN Isoform 2 of Ubiquitin-like modifier-activating enzyme 1 OS=Homo sapiens OX=9606 GN=UBA1;sp|P22314|UBA1_HUMAN Ubiquitin-like modifier-activating enzyme 1 OS=Homo sapiens OX=9606 GN=UBA1 PE=1 SV=3	2	7	7	7	4	6	6	2	1	1	4	4	6	1	4	3	6	6	6	1	0	0	7	7	7	4	5	4	4	6	6	0	1	0	4	6	6	2	1	1	4	4
P22392-2;P22392;P15531;P15531-2;O60361	P22392-2;P22392;P15531;P15531-2;O60361	7;6;5;5;4	7;6;5;5;4	7;6;5;5;4	Nucleoside diphosphate kinase B;Nucleoside diphosphate kinase A;Putative nucleoside diphosphate kinase	NME2;NME1;NME2P1	sp|P22392-2|NDKB_HUMAN Isoform 3 of Nucleoside diphosphate kinase B OS=Homo sapiens OX=9606 GN=NME2;sp|P22392|NDKB_HUMAN Nucleoside diphosphate kinase B OS=Homo sapiens OX=9606 GN=NME2 PE=1 SV=1;sp|P15531|NDKA_HUMAN Nucleoside diphosphate kinase A OS=Homo	5	7	7	7	3	3	4	4	6	5	2	3	5	5	4	4	7	7	7	5	1	0	4	4	5	2	5	4	5	4	5	3	3	4	3	3	4	4	6	5	2	3
P22626;P22626-2	P22626;P22626-2	15;14	15;14	14;13	Heterogeneous nuclear ribonucleoproteins A2/B1	HNRNPA2B1	sp|P22626|ROA2_HUMAN Heterogeneous nuclear ribonucleoproteins A2/B1 OS=Homo sapiens OX=9606 GN=HNRNPA2B1 PE=1 SV=2;sp|P22626-2|ROA2_HUMAN Isoform A2 of Heterogeneous nuclear ribonucleoproteins A2/B1 OS=Homo sapiens OX=9606 GN=HNRNPA2B1	2	15	15	14	11	11	12	12	13	14	6	9	12	10	13	10	12	14	12	10	2	0	11	10	10	10	11	13	12	11	11	8	12	9	11	11	12	12	13	14	6	9
P23246;P23246-2	P23246;P23246-2	35;31	35;31	34;30	Splicing factor, proline- and glutamine-rich	SFPQ	sp|P23246|SFPQ_HUMAN Splicing factor, proline- and glutamine-rich OS=Homo sapiens OX=9606 GN=SFPQ PE=1 SV=2;sp|P23246-2|SFPQ_HUMAN Isoform Short of Splicing factor, proline- and glutamine-rich OS=Homo sapiens OX=9606 GN=SFPQ	2	35	35	34	21	31	31	13	15	17	17	29	29	15	19	21	31	32	34	16	0	0	28	30	30	16	17	16	18	27	25	13	10	10	21	31	31	13	15	17	17	29
P23284	P23284	2	2	2	Peptidyl-prolyl cis-trans isomerase B	PPIB	sp|P23284|PPIB_HUMAN Peptidyl-prolyl cis-trans isomerase B OS=Homo sapiens OX=9606 GN=PPIB PE=1 SV=2	1	2	2	2	0	2	2	1	1	2	2	2	1	0	0	0	2	1	2	2	0	0	2	2	1	1	2	1	2	2	2	1	0	0	0	2	2	1	1	2	2	2
P23381-2;P23381	P23381-2;P23381	2;2	2;2	2;2	Tryptophan--tRNA ligase, cytoplasmic;T1-TrpRS;T2-TrpRS	WARS	sp|P23381-2|SYWC_HUMAN Isoform 2 of Tryptophan--tRNA ligase, cytoplasmic OS=Homo sapiens OX=9606 GN=WARS1;sp|P23381|SYWC_HUMAN Tryptophan--tRNA ligase, cytoplasmic OS=Homo sapiens OX=9606 GN=WARS1 PE=1 SV=2	2	2	2	2	1	2	2	0	0	0	0	0	2	0	0	1	1	2	2	0	0	0	2	2	2	2	2	2	0	2	1	0	0	0	1	2	2	0	0	0	0	0
P23396;P23396-2	P23396;P23396-2	16;15	16;15	16;15	40S ribosomal protein S3	RPS3	sp|P23396|RS3_HUMAN 40S ribosomal protein S3 OS=Homo sapiens OX=9606 GN=RPS3 PE=1 SV=2;sp|P23396-2|RS3_HUMAN Isoform 2 of 40S ribosomal protein S3 OS=Homo sapiens OX=9606 GN=RPS3	2	16	16	16	10	16	15	11	11	15	12	16	15	16	16	15	16	15	16	14	2	3	15	16	16	13	15	15	11	14	14	8	8	7	10	16	15	11	11	15	12	16
P23528;Q9Y281-3;Q9Y281	P23528	10;2;2	10;2;2	10;2;2	Cofilin-1	CFL1	sp|P23528|COF1_HUMAN Cofilin-1 OS=Homo sapiens OX=9606 GN=CFL1 PE=1 SV=3	3	10	10	10	4	7	9	5	4	3	6	5	7	5	5	6	8	8	9	6	3	0	9	8	6	7	9	7	6	7	7	4	5	3	4	7	9	5	4	3	6	5
P24071-7;P24071-8;P24071-5;P24071-4;P24071-11;P24071-2;P24071-10;P24071;P24071-6	P24071-7;P24071-8;P24071-5;P24071-4;P24071-11;P24071-2;P24071-10;P24071;P24071-6	1;1;1;1;1;1;1;1;1	1;1;1;1;1;1;1;1;1	1;1;1;1;1;1;1;1;1	Immunoglobulin alpha Fc receptor	FCAR	sp|P24071-7|FCAR_HUMAN Isoform L10 of Immunoglobulin alpha Fc receptor OS=Homo sapiens OX=9606 GN=FCAR;sp|P24071-8|FCAR_HUMAN Isoform U09 of Immunoglobulin alpha Fc receptor OS=Homo sapiens OX=9606 GN=FCAR;sp|P24071-5|FCAR_HUMAN Isoform B-delta-S2 of Immun	9	1	1	1	1	1	1	1	1	1	1	1	1	1	1	1	1	1	1	1	0	0	1	1	1	1	1	1	1	1	1	1	1	1	1	1	1	1	1	1	1	1
P25311	P25311	2	2	2	Zinc-alpha-2-glycoprotein	AZGP1	sp|P25311|ZA2G_HUMAN Zinc-alpha-2-glycoprotein OS=Homo sapiens OX=9606 GN=AZGP1 PE=1 SV=2	1	2	2	2	2	2	2	2	2	2	1	2	1	2	2	2	2	2	2	2	0	0	1	2	2	1	1	2	1	2	2	2	2	2	2	2	2	2	2	2	1	2
P25398	P25398	3	3	3	40S ribosomal protein S12	RPS12	sp|P25398|RS12_HUMAN 40S ribosomal protein S12 OS=Homo sapiens OX=9606 GN=RPS12 PE=1 SV=3	1	3	3	3	1	3	3	1	1	1	0	1	2	1	2	2	2	3	3	1	0	0	2	3	3	1	1	2	2	2	2	1	1	1	1	3	3	1	1	1	0	1
P25705-2;P25705;P25705-3	P25705-2;P25705;P25705-3	7;7;6	7;7;6	7;7;6	ATP synthase subunit alpha, mitochondrial	ATP5A1	sp|P25705-2|ATPA_HUMAN Isoform 2 of ATP synthase subunit alpha, mitochondrial OS=Homo sapiens OX=9606 GN=ATP5F1A;sp|P25705|ATPA_HUMAN ATP synthase subunit alpha, mitochondrial OS=Homo sapiens OX=9606 GN=ATP5F1A PE=1 SV=1;sp|P25705-3|ATPA_HUMAN Isoform 3 of	3	7	7	7	3	7	6	5	4	3	6	6	6	4	5	6	5	6	5	4	2	1	6	6	7	6	5	7	1	6	6	6	6	4	3	7	6	5	4	3	6	6
P26038	P26038	3	3	3	Moesin	MSN	sp|P26038|MOES_HUMAN Moesin OS=Homo sapiens OX=9606 GN=MSN PE=1 SV=3	1	3	3	3	3	3	3	1	0	1	1	3	2	1	1	3	3	3	3	2	0	0	3	3	3	2	2	2	2	3	3	0	0	1	3	3	3	1	0	1	1	3
P26368-2;P26368	P26368-2;P26368	2;2	2;2	2;2	Splicing factor U2AF 65 kDa subunit	U2AF2	sp|P26368-2|U2AF2_HUMAN Isoform 2 of Splicing factor U2AF 65 kDa subunit OS=Homo sapiens OX=9606 GN=U2AF2;sp|P26368|U2AF2_HUMAN Splicing factor U2AF 65 kDa subunit OS=Homo sapiens OX=9606 GN=U2AF2 PE=1 SV=4	2	2	2	2	1	0	1	1	1	1	2	0	1	0	1	0	0	1	1	0	0	0	1	2	2	1	0	1	1	2	2	0	0	0	1	0	1	1	1	1	2	0
P26373;P26373-2	P26373;P26373-2	11;9	11;9	11;9	60S ribosomal protein L13	RPL13	sp|P26373|RL13_HUMAN 60S ribosomal protein L13 OS=Homo sapiens OX=9606 GN=RPL13 PE=1 SV=4;sp|P26373-2|RL13_HUMAN Isoform 2 of 60S ribosomal protein L13 OS=Homo sapiens OX=9606 GN=RPL13	2	11	11	11	6	9	9	6	7	8	7	9	9	8	7	9	8	11	8	8	1	0	9	7	10	7	7	7	5	8	9	4	4	2	6	9	9	6	7	8	7	9
P26599;P26599-2;P26599-3	P26599;P26599-2;P26599-3	5;5;5	5;5;5	5;5;5	Polypyrimidine tract-binding protein 1	PTBP1	sp|P26599|PTBP1_HUMAN Polypyrimidine tract-binding protein 1 OS=Homo sapiens OX=9606 GN=PTBP1 PE=1 SV=1;sp|P26599-2|PTBP1_HUMAN Isoform 2 of Polypyrimidine tract-binding protein 1 OS=Homo sapiens OX=9606 GN=PTBP1;sp|P26599-3|PTBP1_HUMAN Isoform 3 of Polypy	3	5	5	5	5	5	5	2	3	2	3	3	3	2	4	3	5	5	5	3	0	0	5	5	5	3	3	3	3	5	4	1	1	0	5	5	5	2	3	2	3	3
P26639;P26639-2	P26639;P26639-2	2;2	2;2	2;2	Threonine--tRNA ligase, cytoplasmic	TARS	sp|P26639|SYTC_HUMAN Threonine--tRNA ligase 1, cytoplasmic OS=Homo sapiens OX=9606 GN=TARS1 PE=1 SV=3;sp|P26639-2|SYTC_HUMAN Isoform 2 of Threonine--tRNA ligase 1, cytoplasmic OS=Homo sapiens OX=9606 GN=TARS1	2	2	2	2	1	2	1	0	0	1	1	1	1	1	0	1	1	1	1	0	0	0	2	1	2	1	1	1	1	1	1	0	1	0	1	2	1	0	0	1	1	1
P26641;P26641-2	P26641;P26641-2	3;2	3;2	3;2	Elongation factor 1-gamma	EEF1G	sp|P26641|EF1G_HUMAN Elongation factor 1-gamma OS=Homo sapiens OX=9606 GN=EEF1G PE=1 SV=3;sp|P26641-2|EF1G_HUMAN Isoform 2 of Elongation factor 1-gamma OS=Homo sapiens OX=9606 GN=EEF1G	2	3	3	3	1	3	2	0	1	2	2	3	3	0	2	1	3	3	3	1	0	0	3	3	2	1	3	3	2	2	2	0	1	1	1	3	2	0	1	2	2	3
P27348;Q04917	P27348	5;2	3;0	3;0	14-3-3 protein theta	YWHAQ	sp|P27348|1433T_HUMAN 14-3-3 protein theta OS=Homo sapiens OX=9606 GN=YWHAQ PE=1 SV=1	2	5	3	3	2	5	5	4	4	4	3	4	4	4	3	4	4	5	4	3	1	0	5	5	5	5	5	3	4	5	5	1	3	1	2	3	3	2	2	2	1	2
P27635;Q96L21	P27635	7;2	7;2	7;2	60S ribosomal protein L10	RPL10	sp|P27635|RL10_HUMAN 60S ribosomal protein L10 OS=Homo sapiens OX=9606 GN=RPL10 PE=1 SV=4	2	7	7	7	2	5	6	4	3	3	6	5	6	4	4	5	7	7	7	1	0	0	4	4	5	4	4	4	3	4	4	2	1	0	2	5	6	4	3	3	6	5
P27694	P27694	3	3	3	Replication protein A 70 kDa DNA-binding subunit;Replication protein A 70 kDa DNA-binding subunit, N-terminally processed	RPA1	sp|P27694|RFA1_HUMAN Replication protein A 70 kDa DNA-binding subunit OS=Homo sapiens OX=9606 GN=RPA1 PE=1 SV=2	1	3	3	3	2	2	2	2	1	1	2	2	2	2	2	1	2	2	2	2	0	0	2	2	2	1	3	2	0	2	1	0	0	0	2	2	2	2	1	1	2	2
P27708	P27708	6	6	6	CAD protein;Glutamine-dependent carbamoyl-phosphate synthase;Aspartate carbamoyltransferase;Dihydroorotase	CAD	sp|P27708|PYR1_HUMAN CAD protein OS=Homo sapiens OX=9606 GN=CAD PE=1 SV=3	1	6	6	6	4	5	3	1	3	4	0	4	3	4	5	4	6	5	5	2	0	0	4	5	4	3	4	2	1	1	1	0	0	0	4	5	3	1	3	4	0	4
P27797	P27797	3	3	3	Calreticulin	CALR	sp|P27797|CALR_HUMAN Calreticulin OS=Homo sapiens OX=9606 GN=CALR PE=1 SV=1	1	3	3	3	1	2	2	1	1	2	2	1	2	0	1	1	1	2	2	1	0	0	1	3	3	1	1	2	1	1	1	0	0	1	1	2	2	1	1	2	2	1
P27824-2;P27824;P27824-3	P27824-2;P27824;P27824-3	4;4;3	4;4;3	4;4;3	Calnexin	CANX	sp|P27824-2|CALX_HUMAN Isoform 2 of Calnexin OS=Homo sapiens OX=9606 GN=CANX;sp|P27824|CALX_HUMAN Calnexin OS=Homo sapiens OX=9606 GN=CANX PE=1 SV=2;sp|P27824-3|CALX_HUMAN Isoform 3 of Calnexin OS=Homo sapiens OX=9606 GN=CANX	3	4	4	4	2	3	2	0	0	1	1	1	2	1	2	1	3	3	3	2	0	0	4	4	4	2	1	0	3	3	4	0	0	2	2	3	2	0	0	1	1	1
Q5R651;P63103;P29361;P63104;P63102;P63101;P63104-2	Q5R651;P63103;P29361;P63104;P63102;P63101;P63104-2	8;8;8;8;8;8;4	8;8;8;8;8;8;4	6;6;6;6;6;6;3	14-3-3 protein zeta/delta	YWHAZ;Ywhaz	sp|Q5R651|1433Z_PONAB 14-3-3 protein zeta/delta OS=Pongo abelii OX=9601 GN=YWHAZ PE=2 SV=1;sp|P63103|1433Z_BOVIN 14-3-3 protein zeta/delta OS=Bos taurus OX=9913 GN=YWHAZ PE=1 SV=1;sp|P29361|1433Z_SHEEP 14-3-3 protein zeta/delta OS=Ovis aries OX=9940 GN=YWH	7	8	8	6	4	7	8	3	5	7	3	8	7	7	6	4	6	7	8	3	3	0	8	7	8	7	7	5	7	8	8	5	4	5	4	7	8	3	5	7	3	8
P29401;P29401-2	P29401;P29401-2	16;16	16;16	16;16	Transketolase	TKT	sp|P29401|TKT_HUMAN Transketolase OS=Homo sapiens OX=9606 GN=TKT PE=1 SV=3;sp|P29401-2|TKT_HUMAN Isoform 2 of Transketolase OS=Homo sapiens OX=9606 GN=TKT	2	16	16	16	5	12	10	4	5	4	5	10	10	4	6	6	13	12	13	4	1	0	16	14	16	9	10	12	5	10	11	2	6	6	5	12	10	4	5	4	5	10
P29508;P29508-2;P48594	P29508;P29508-2;P48594	3;2;2	3;2;2	3;2;2	Serpin B3;Serpin B4	SERPINB3;SERPINB4	sp|P29508|SPB3_HUMAN Serpin B3 OS=Homo sapiens OX=9606 GN=SERPINB3 PE=1 SV=2;sp|P29508-2|SPB3_HUMAN Isoform 2 of Serpin B3 OS=Homo sapiens OX=9606 GN=SERPINB3;sp|P48594|SPB4_HUMAN Serpin B4 OS=Homo sapiens OX=9606 GN=SERPINB4 PE=1 SV=2	3	3	3	3	0	2	1	1	2	2	1	2	2	2	0	3	2	3	2	0	0	0	3	3	3	1	0	0	1	2	1	0	0	3	0	2	1	1	2	2	1	2
P29692-3;P29692;P29692-2;P29692-4	P29692-3;P29692;P29692-2;P29692-4	2;2;2;1	2;2;2;1	2;2;2;1	Elongation factor 1-delta	EEF1D	sp|P29692-3|EF1D_HUMAN Isoform 3 of Elongation factor 1-delta OS=Homo sapiens OX=9606 GN=EEF1D;sp|P29692|EF1D_HUMAN Elongation factor 1-delta OS=Homo sapiens OX=9606 GN=EEF1D PE=1 SV=5;sp|P29692-2|EF1D_HUMAN Isoform 2 of Elongation factor 1-delta OS=Homo s	4	2	2	2	2	2	2	2	2	2	2	2	2	2	1	2	2	2	2	1	0	0	2	2	2	2	2	2	2	2	2	2	2	1	2	2	2	2	2	2	2	2
P30041	P30041	1	1	1	Peroxiredoxin-6	PRDX6	sp|P30041|PRDX6_HUMAN Peroxiredoxin-6 OS=Homo sapiens OX=9606 GN=PRDX6 PE=1 SV=3	1	1	1	1	0	0	1	0	0	0	1	1	1	0	0	0	1	1	1	0	0	0	1	1	1	1	1	1	1	1	1	0	0	0	0	0	1	0	0	0	1	1
P30050;P30050-2	P30050;P30050-2	6;4	6;4	6;4	60S ribosomal protein L12	RPL12	sp|P30050|RL12_HUMAN 60S ribosomal protein L12 OS=Homo sapiens OX=9606 GN=RPL12 PE=1 SV=1;sp|P30050-2|RL12_HUMAN Isoform 2 of 60S ribosomal protein L12 OS=Homo sapiens OX=9606 GN=RPL12	2	6	6	6	3	6	6	3	6	5	5	6	6	6	6	6	6	6	6	4	1	0	6	6	6	5	6	5	5	6	6	5	4	3	3	6	6	3	6	5	5	6
P30084	P30084	2	2	2	Enoyl-CoA hydratase, mitochondrial	ECHS1	sp|P30084|ECHM_HUMAN Enoyl-CoA hydratase, mitochondrial OS=Homo sapiens OX=9606 GN=ECHS1 PE=1 SV=4	1	2	2	2	0	0	1	0	0	0	0	0	0	0	0	0	1	1	1	0	0	0	1	2	1	1	0	1	0	1	0	0	0	0	0	0	1	0	0	0	0	0
P30101	P30101	8	8	8	Protein disulfide-isomerase A3	PDIA3	sp|P30101|PDIA3_HUMAN Protein disulfide-isomerase A3 OS=Homo sapiens OX=9606 GN=PDIA3 PE=1 SV=4	1	8	8	8	5	7	4	5	4	3	6	3	5	4	5	4	5	5	6	4	0	0	6	7	5	5	5	5	3	5	5	1	3	2	5	7	4	5	4	3	6	3
P31327-3;P31327;P31327-2	P31327-3;P31327;P31327-2	14;14;10	14;14;10	14;14;10	Carbamoyl-phosphate synthase [ammonia], mitochondrial	CPS1	sp|P31327-3|CPSM_HUMAN Isoform 3 of Carbamoyl-phosphate synthase [ammonia], mitochondrial OS=Homo sapiens OX=9606 GN=CPS1;sp|P31327|CPSM_HUMAN Carbamoyl-phosphate synthase [ammonia], mitochondrial OS=Homo sapiens OX=9606 GN=CPS1 PE=1 SV=2;sp|P31327-2|CPSM_	3	14	14	14	5	10	11	2	3	3	5	8	7	6	6	6	10	12	9	6	0	0	14	14	14	10	8	9	8	12	10	1	2	1	5	10	11	2	3	3	5	8
P31689-2;P31689	P31689-2;P31689	1;1	1;1	1;1	DnaJ homolog subfamily A member 1	DNAJA1	sp|P31689-2|DNJA1_HUMAN Isoform 2 of DnaJ homolog subfamily A member 1 OS=Homo sapiens OX=9606 GN=DNAJA1;sp|P31689|DNJA1_HUMAN DnaJ homolog subfamily A member 1 OS=Homo sapiens OX=9606 GN=DNAJA1 PE=1 SV=2	2	1	1	1	1	1	1	1	1	1	1	1	1	1	1	1	1	1	1	0	0	0	1	1	1	1	1	1	0	1	1	0	0	0	1	1	1	1	1	1	1	1
P31939-2;P31939	P31939-2;P31939	2;2	2;2	2;2	Bifunctional purine biosynthesis protein PURH;Phosphoribosylaminoimidazolecarboxamide formyltransferase;IMP cyclohydrolase	ATIC	sp|P31939-2|PUR9_HUMAN Isoform 2 of Bifunctional purine biosynthesis protein ATIC OS=Homo sapiens OX=9606 GN=ATIC;sp|P31939|PUR9_HUMAN Bifunctional purine biosynthesis protein ATIC OS=Homo sapiens OX=9606 GN=ATIC PE=1 SV=3	2	2	2	2	0	0	0	0	0	0	1	1	1	0	0	0	1	1	0	0	0	0	2	2	2	1	1	1	0	1	2	0	1	0	0	0	0	0	0	0	1	1
P31942-2;P31942;P31942-3;P31942-6;P31942-5;P31942-4	P31942-2;P31942;P31942-3;P31942-6;P31942-5;P31942-4	6;6;5;3;3;3	5;5;5;3;3;3	5;5;5;3;3;3	Heterogeneous nuclear ribonucleoprotein H3	HNRNPH3	sp|P31942-2|HNRH3_HUMAN Isoform 2 of Heterogeneous nuclear ribonucleoprotein H3 OS=Homo sapiens OX=9606 GN=HNRNPH3;sp|P31942|HNRH3_HUMAN Heterogeneous nuclear ribonucleoprotein H3 OS=Homo sapiens OX=9606 GN=HNRNPH3 PE=1 SV=2;sp|P31942-3|HNRH3_HUMAN Isoform	6	6	5	5	3	6	5	6	4	5	4	5	5	6	4	6	6	6	6	5	0	0	5	6	6	5	6	5	5	6	5	5	5	2	2	5	4	5	3	4	3	4
P31943	P31943	13	13	7	Heterogeneous nuclear ribonucleoprotein H;Heterogeneous nuclear ribonucleoprotein H, N-terminally processed	HNRNPH1	sp|P31943|HNRH1_HUMAN Heterogeneous nuclear ribonucleoprotein H OS=Homo sapiens OX=9606 GN=HNRNPH1 PE=1 SV=4	1	13	13	7	5	10	10	7	9	11	10	10	11	8	10	12	10	12	10	10	0	0	11	10	12	10	12	12	10	11	11	10	7	6	5	10	10	7	9	11	10	10
P31944	P31944	4	4	4	Caspase-14;Caspase-14 subunit p17, mature form;Caspase-14 subunit p10, mature form;Caspase-14 subunit p20, intermediate form;Caspase-14 subunit p8, intermediate form	CASP14	sp|P31944|CASPE_HUMAN Caspase-14 OS=Homo sapiens OX=9606 GN=CASP14 PE=1 SV=2	1	4	4	4	1	4	3	2	2	1	1	3	2	1	4	2	3	3	4	2	0	0	4	4	3	3	3	2	2	3	3	2	1	2	1	4	3	2	2	1	1	3
P31946-2;P31946	P31946-2;P31946	4;4	1;1	1;1	14-3-3 protein beta/alpha;14-3-3 protein beta/alpha, N-terminally processed	YWHAB	sp|P31946-2|1433B_HUMAN Isoform Short of 14-3-3 protein beta/alpha OS=Homo sapiens OX=9606 GN=YWHAB;sp|P31946|1433B_HUMAN 14-3-3 protein beta/alpha OS=Homo sapiens OX=9606 GN=YWHAB PE=1 SV=3	2	4	1	1	2	4	4	3	3	3	3	3	3	2	3	2	3	4	4	1	1	0	4	4	4	4	4	3	4	4	4	1	2	2	1	1	1	0	0	0	0	0
P32119;P32119-2	P32119	5;1	5;1	4;1	Peroxiredoxin-2	PRDX2	sp|P32119|PRDX2_HUMAN Peroxiredoxin-2 OS=Homo sapiens OX=9606 GN=PRDX2 PE=1 SV=5	2	5	5	4	4	5	5	3	4	5	4	5	5	4	4	1	4	5	5	4	0	1	5	5	5	4	2	2	5	5	5	4	4	5	4	5	5	3	4	5	4	5
Q5IFJ7;P32969	Q5IFJ7;P32969	8;8	8;8	8;8	60S ribosomal protein L9	RPL9	sp|Q5IFJ7|RL9_MACFA 60S ribosomal protein L9 OS=Macaca fascicularis OX=9541 GN=RPL9 PE=2 SV=1;sp|P32969|RL9_HUMAN 60S ribosomal protein L9 OS=Homo sapiens OX=9606 GN=RPL9 PE=1 SV=1	2	8	8	8	5	8	6	5	4	3	6	7	8	6	8	8	8	8	7	5	1	0	8	8	8	6	6	7	5	6	6	3	3	2	5	8	6	5	4	3	6	7
P34932;P34932-2	P34932	3;1	3;1	3;1	Heat shock 70 kDa protein 4	HSPA4	sp|P34932|HSP74_HUMAN Heat shock 70 kDa protein 4 OS=Homo sapiens OX=9606 GN=HSPA4 PE=1 SV=4	2	3	3	3	2	3	2	0	1	0	0	2	1	2	3	3	3	3	2	1	0	0	3	3	3	2	3	3	1	3	3	1	0	1	2	3	2	0	1	0	0	2
P35222	P35222	2	1	1	Catenin beta-1	CTNNB1	sp|P35222|CTNB1_HUMAN Catenin beta-1 OS=Homo sapiens OX=9606 GN=CTNNB1 PE=1 SV=1	1	2	1	1	0	2	2	2	1	0	1	0	1	1	1	2	2	2	2	2	1	0	1	1	1	0	1	2	0	1	1	1	1	2	0	1	1	1	1	0	0	0
P35268	P35268	4	4	4	60S ribosomal protein L22	RPL22	sp|P35268|RL22_HUMAN 60S ribosomal protein L22 OS=Homo sapiens OX=9606 GN=RPL22 PE=1 SV=2	1	4	4	4	3	3	3	3	1	3	2	3	4	3	3	3	4	4	4	3	1	0	3	4	4	1	2	3	3	3	3	2	3	2	3	3	3	3	1	3	2	3
P35527;CON__P35527	P35527;CON__P35527	53;51	53;51	52;50	Keratin, type I cytoskeletal 9	KRT9	sp|P35527|K1C9_HUMAN Keratin, type I cytoskeletal 9 OS=Homo sapiens OX=9606 GN=KRT9 PE=1 SV=3;	2	53	53	52	35	45	45	40	48	45	37	47	48	41	41	44	47	46	48	45	16	2	44	47	44	41	50	47	39	45	43	42	43	41	35	45	45	40	48	45	37	47
P35606-2;P35606	P35606-2;P35606	2;2	2;2	2;2	Coatomer subunit beta	COPB2	sp|P35606-2|COPB2_HUMAN Isoform 2 of Coatomer subunit beta OS=Homo sapiens OX=9606 GN=COPB2;sp|P35606|COPB2_HUMAN Coatomer subunit beta OS=Homo sapiens OX=9606 GN=COPB2 PE=1 SV=2	2	2	2	2	0	1	1	0	1	0	0	1	1	0	0	1	1	1	2	0	0	0	1	1	1	1	2	0	0	0	0	0	0	0	0	1	1	0	1	0	0	1
P35613-3;P35613-4;P35613-2;P35613	P35613-3;P35613-4;P35613-2;P35613	2;2;2;2	2;2;2;2	2;2;2;2	Basigin	BSG	sp|P35613-3|BASI_HUMAN Isoform 3 of Basigin OS=Homo sapiens OX=9606 GN=BSG;sp|P35613-4|BASI_HUMAN Isoform 4 of Basigin OS=Homo sapiens OX=9606 GN=BSG;sp|P35613-2|BASI_HUMAN Isoform 2 of Basigin OS=Homo sapiens OX=9606 GN=BSG;sp|P35613|BASI_HUMAN Basigin OS	4	2	2	2	1	1	1	1	1	1	2	1	0	1	1	1	1	1	0	1	0	0	2	2	2	0	2	1	1	2	1	0	0	0	1	1	1	1	1	1	2	1
P35637-2;P35637	P35637-2;P35637	13;13	11;11	11;11	RNA-binding protein FUS	FUS	sp|P35637-2|FUS_HUMAN Isoform Short of RNA-binding protein FUS OS=Homo sapiens OX=9606 GN=FUS;sp|P35637|FUS_HUMAN RNA-binding protein FUS OS=Homo sapiens OX=9606 GN=FUS PE=1 SV=1	2	13	11	11	7	9	10	8	10	10	10	8	9	11	9	9	8	9	9	9	1	0	8	9	9	10	12	10	7	7	7	6	6	4	6	7	8	6	8	8	8	6
P36578	P36578	17	17	17	60S ribosomal protein L4	RPL4	sp|P36578|RL4_HUMAN 60S ribosomal protein L4 OS=Homo sapiens OX=9606 GN=RPL4 PE=1 SV=5	1	17	17	17	8	12	9	5	9	9	5	12	12	10	10	12	12	13	14	7	3	1	11	12	11	10	14	13	8	9	10	3	5	5	8	12	9	5	9	9	5	12
P37108	P37108	1	1	1	Signal recognition particle 14 kDa protein	SRP14	sp|P37108|SRP14_HUMAN Signal recognition particle 14 kDa protein OS=Homo sapiens OX=9606 GN=SRP14 PE=1 SV=2	1	1	1	1	1	1	1	1	1	1	1	1	1	1	1	1	1	1	1	1	0	0	1	1	1	1	1	1	1	1	1	0	0	0	1	1	1	1	1	1	1	1
P38159-3;Q96E39;P38159;P38159-2;O75526;Q8N7X1	P38159-3;Q96E39;P38159;P38159-2;O75526;Q8N7X1	2;2;2;1;1;1	2;2;2;1;1;1	2;2;2;1;1;1	RNA-binding motif protein, X chromosome;RNA-binding motif protein, X chromosome, N-terminally processed;RNA binding motif protein, X-linked-like-1;RNA-binding motif protein, X-linked-like-2;RNA-binding motif protein, X-linked-like-3	RBMX;RBMXL1;RBMXL2;RBMXL3	sp|P38159-3|RBMX_HUMAN Isoform 3 of RNA-binding motif protein, X chromosome OS=Homo sapiens OX=9606 GN=RBMX;sp|Q96E39|RMXL1_HUMAN RNA binding motif protein, X-linked-like-1 OS=Homo sapiens OX=9606 GN=RBMXL1 PE=1 SV=1;sp|P38159|RBMX_HUMAN RNA-binding motif	6	2	2	2	1	1	1	1	2	1	1	2	2	2	2	1	2	2	2	2	0	0	2	2	2	2	2	2	2	1	2	1	0	0	1	1	1	1	2	1	1	2
P38646	P38646	19	18	18	Stress-70 protein, mitochondrial	HSPA9	sp|P38646|GRP75_HUMAN Stress-70 protein, mitochondrial OS=Homo sapiens OX=9606 GN=HSPA9 PE=1 SV=2	1	19	18	18	14	17	17	11	13	11	13	17	19	15	18	17	16	18	17	17	4	0	16	17	17	17	17	19	15	17	18	11	12	12	13	16	16	10	12	10	13	16
P39019	P39019	9	9	9	40S ribosomal protein S19	RPS19	sp|P39019|RS19_HUMAN 40S ribosomal protein S19 OS=Homo sapiens OX=9606 GN=RPS19 PE=1 SV=2	1	9	9	9	4	8	7	4	5	6	8	6	7	7	7	8	7	8	7	5	0	0	9	9	9	8	9	8	6	7	7	5	6	4	4	8	7	4	5	6	8	6
P39023;Q92901	P39023	18;2	18;2	18;2	60S ribosomal protein L3	RPL3	sp|P39023|RL3_HUMAN 60S ribosomal protein L3 OS=Homo sapiens OX=9606 GN=RPL3 PE=1 SV=2	2	18	18	18	12	15	16	12	8	12	12	15	15	12	13	15	16	17	17	11	3	1	16	16	15	15	15	15	14	17	17	5	5	4	12	15	16	12	8	12	12	15
Q92688-2;P39687;Q92688	Q92688-2;P39687;Q92688	1;1;1	1;1;1	1;1;1	Acidic leucine-rich nuclear phosphoprotein 32 family member B;Acidic leucine-rich nuclear phosphoprotein 32 family member A	ANP32B;ANP32A	sp|Q92688-2|AN32B_HUMAN Isoform 2 of Acidic leucine-rich nuclear phosphoprotein 32 family member B OS=Homo sapiens OX=9606 GN=ANP32B;sp|P39687|AN32A_HUMAN Acidic leucine-rich nuclear phosphoprotein 32 family member A OS=Homo sapiens OX=9606 GN=ANP32A PE=1	3	1	1	1	1	1	1	0	0	0	0	1	0	1	1	0	1	1	1	1	0	0	1	1	1	1	1	1	1	1	1	0	0	0	1	1	1	0	0	0	0	1
P40429;Q6NVV1	P40429	5;2	5;2	5;2	60S ribosomal protein L13a	RPL13A	sp|P40429|RL13A_HUMAN 60S ribosomal protein L13a OS=Homo sapiens OX=9606 GN=RPL13A PE=1 SV=2	2	5	5	5	4	5	4	3	3	3	5	4	4	3	4	4	4	5	5	4	1	0	5	5	5	4	4	4	3	4	4	3	1	2	4	5	4	3	3	3	5	4
P40925-3;P40925;P40925-2	P40925-3;P40925;P40925-2	4;4;3	4;4;3	4;4;3	Malate dehydrogenase, cytoplasmic	MDH1	sp|P40925-3|MDHC_HUMAN Isoform 3 of Malate dehydrogenase, cytoplasmic OS=Homo sapiens OX=9606 GN=MDH1;sp|P40925|MDHC_HUMAN Malate dehydrogenase, cytoplasmic OS=Homo sapiens OX=9606 GN=MDH1 PE=1 SV=4;sp|P40925-2|MDHC_HUMAN Isoform 2 of Malate dehydrogenase,	3	4	4	4	1	4	3	1	1	1	3	3	3	1	1	2	2	3	2	1	0	0	3	4	4	1	3	3	3	3	3	0	1	1	1	4	3	1	1	1	3	3
P40926-2;P40926	P40926-2;P40926	3;3	3;3	3;3	Malate dehydrogenase, mitochondrial	MDH2	sp|P40926-2|MDHM_HUMAN Isoform 2 of Malate dehydrogenase, mitochondrial OS=Homo sapiens OX=9606 GN=MDH2;sp|P40926|MDHM_HUMAN Malate dehydrogenase, mitochondrial OS=Homo sapiens OX=9606 GN=MDH2 PE=1 SV=3	2	3	3	3	2	3	3	0	1	1	3	3	3	2	2	2	3	3	3	2	0	0	3	3	3	3	3	3	2	3	3	1	3	2	2	3	3	0	1	1	3	3
P42677	P42677	4	4	2	40S ribosomal protein S27	RPS27	sp|P42677|RS27_HUMAN 40S ribosomal protein S27 OS=Homo sapiens OX=9606 GN=RPS27 PE=1 SV=3	1	4	4	2	4	4	4	2	3	3	3	4	4	3	4	4	3	4	4	2	1	0	3	3	4	2	4	3	2	2	2	2	2	2	4	4	4	2	3	3	3	4
P42704	P42704	2	2	2	Leucine-rich PPR motif-containing protein, mitochondrial	LRPPRC	sp|P42704|LPPRC_HUMAN Leucine-rich PPR motif-containing protein, mitochondrial OS=Homo sapiens OX=9606 GN=LRPPRC PE=1 SV=3	1	2	2	2	0	1	1	0	0	0	1	1	1	0	0	0	1	1	1	0	0	0	1	1	1	1	1	1	0	1	2	1	0	0	0	1	1	0	0	0	1	1
P42766	P42766	2	2	2	60S ribosomal protein L35	RPL35	sp|P42766|RL35_HUMAN 60S ribosomal protein L35 OS=Homo sapiens OX=9606 GN=RPL35 PE=1 SV=2	1	2	2	2	2	2	2	2	2	2	1	2	2	1	1	1	2	2	2	1	1	0	2	2	2	1	2	2	2	2	2	0	2	1	2	2	2	2	2	2	1	2
P43243;P43243-2	P43243	3;1	3;1	3;1	Matrin-3	MATR3	sp|P43243|MATR3_HUMAN Matrin-3 OS=Homo sapiens OX=9606 GN=MATR3 PE=1 SV=2	2	3	3	3	2	3	2	1	3	3	2	3	3	3	3	3	3	2	3	2	1	0	2	2	1	2	2	2	1	1	1	0	0	0	2	3	2	1	3	3	2	3
P46776	P46776	4	4	4	60S ribosomal protein L27a	RPL27A	sp|P46776|RL27A_HUMAN 60S ribosomal protein L27a OS=Homo sapiens OX=9606 GN=RPL27A PE=1 SV=2	1	4	4	4	1	4	4	1	3	1	4	3	3	1	3	2	4	3	3	2	1	0	4	3	4	1	1	2	3	3	3	2	3	1	1	4	4	1	3	1	4	3
P46777	P46777	11	11	11	60S ribosomal protein L5	RPL5	sp|P46777|RL5_HUMAN 60S ribosomal protein L5 OS=Homo sapiens OX=9606 GN=RPL5 PE=1 SV=3	1	11	11	11	8	10	9	8	8	8	7	9	9	9	11	8	11	11	11	7	0	0	11	11	10	8	9	10	8	9	9	4	4	2	8	10	9	8	8	8	7	9
P46778	P46778	4	4	4	60S ribosomal protein L21	RPL21	sp|P46778|RL21_HUMAN 60S ribosomal protein L21 OS=Homo sapiens OX=9606 GN=RPL21 PE=1 SV=2	1	4	4	4	4	4	4	2	4	2	4	4	4	4	4	4	4	4	4	2	0	0	4	4	4	3	3	1	2	4	3	1	1	0	4	4	4	2	4	2	4	4
P46779-4;P46779-5;P46779;P46779-2;P46779-3	P46779-4;P46779-5;P46779;P46779-2;P46779-3	4;4;4;4;4	4;4;4;4;4	4;4;4;4;4	60S ribosomal protein L28	RPL28	sp|P46779-4|RL28_HUMAN Isoform 4 of 60S ribosomal protein L28 OS=Homo sapiens OX=9606 GN=RPL28;sp|P46779-5|RL28_HUMAN Isoform 5 of 60S ribosomal protein L28 OS=Homo sapiens OX=9606 GN=RPL28;sp|P46779|RL28_HUMAN 60S ribosomal protein L28 OS=Homo sapiens OX=	5	4	4	4	2	4	2	1	2	2	2	3	2	0	2	1	2	2	2	1	0	0	3	3	2	1	1	1	2	2	2	1	1	1	2	4	2	1	2	2	2	3
P46781	P46781	10	10	10	40S ribosomal protein S9	RPS9	sp|P46781|RS9_HUMAN 40S ribosomal protein S9 OS=Homo sapiens OX=9606 GN=RPS9 PE=1 SV=3	1	10	10	10	6	7	9	5	6	6	7	9	10	7	8	8	10	10	10	6	0	0	9	8	9	7	7	9	6	8	8	5	5	3	6	7	9	5	6	6	7	9
P46782	P46782	8	8	8	40S ribosomal protein S5;40S ribosomal protein S5, N-terminally processed	RPS5	sp|P46782|RS5_HUMAN 40S ribosomal protein S5 OS=Homo sapiens OX=9606 GN=RPS5 PE=1 SV=4	1	8	8	8	6	8	8	4	6	6	3	6	7	5	7	7	8	8	8	5	0	0	8	7	8	5	6	5	6	8	8	3	5	2	6	8	8	4	6	6	3	6
P46783;Q9NQ39	P46783;Q9NQ39	8;4	8;4	8;4	40S ribosomal protein S10;Putative 40S ribosomal protein S10-like	RPS10;RPS10P5	sp|P46783|RS10_HUMAN 40S ribosomal protein S10 OS=Homo sapiens OX=9606 GN=RPS10 PE=1 SV=1;sp|Q9NQ39|RS10L_HUMAN Putative 40S ribosomal protein S10-like OS=Homo sapiens OX=9606 GN=RPS10P5 PE=5 SV=1	2	8	8	8	6	6	6	7	7	7	7	7	8	6	6	7	6	7	6	7	1	0	6	7	7	7	6	7	5	5	5	4	4	4	6	6	6	7	7	7	7	7
P46940	P46940	22	22	22	Ras GTPase-activating-like protein IQGAP1	IQGAP1	sp|P46940|IQGA1_HUMAN Ras GTPase-activating-like protein IQGAP1 OS=Homo sapiens OX=9606 GN=IQGAP1 PE=1 SV=1	1	22	22	22	14	22	19	2	2	4	8	16	16	10	12	9	22	21	20	6	0	0	19	20	21	15	20	18	14	15	18	2	2	1	14	22	19	2	2	4	8	16
P47756-2;P47756	P47756-2;P47756	7;7	7;7	7;7	F-actin-capping protein subunit beta	CAPZB	sp|P47756-2|CAPZB_HUMAN Isoform 2 of F-actin-capping protein subunit beta OS=Homo sapiens OX=9606 GN=CAPZB;sp|P47756|CAPZB_HUMAN F-actin-capping protein subunit beta OS=Homo sapiens OX=9606 GN=CAPZB PE=1 SV=4	2	7	7	7	3	4	4	1	2	1	0	3	2	2	3	2	5	7	6	0	0	0	2	6	4	2	2	2	5	5	3	0	0	0	3	4	4	1	2	1	0	3
P47929	P47929	3	3	3	Galectin-7	LGALS7	sp|P47929|LEG7_HUMAN Galectin-7 OS=Homo sapiens OX=9606 GN=LGALS7 PE=1 SV=2	1	3	3	3	0	1	1	3	3	3	1	1	0	1	1	1	2	1	0	1	0	0	2	3	2	0	1	0	1	2	0	3	3	3	0	1	1	3	3	3	1	1
P48643;P48643-2	P48643;P48643-2	6;5	6;5	6;5	T-complex protein 1 subunit epsilon	CCT5	sp|P48643|TCPE_HUMAN T-complex protein 1 subunit epsilon OS=Homo sapiens OX=9606 GN=CCT5 PE=1 SV=1;sp|P48643-2|TCPE_HUMAN Isoform 2 of T-complex protein 1 subunit epsilon OS=Homo sapiens OX=9606 GN=CCT5	2	6	6	6	6	5	6	3	4	5	3	4	5	5	5	4	6	6	6	2	0	0	6	5	5	6	5	6	3	6	4	1	2	3	6	5	6	3	4	5	3	4
P49207	P49207	4	4	4	60S ribosomal protein L34	RPL34	sp|P49207|RL34_HUMAN 60S ribosomal protein L34 OS=Homo sapiens OX=9606 GN=RPL34 PE=1 SV=3	1	4	4	4	3	4	4	1	2	1	1	3	4	0	2	2	4	4	4	0	1	0	3	3	4	3	2	0	2	4	4	1	0	1	3	4	4	1	2	1	1	3
P49327	P49327	7	7	7	Fatty acid synthase;[Acyl-carrier-protein] S-acetyltransferase;[Acyl-carrier-protein] S-malonyltransferase;3-oxoacyl-[acyl-carrier-protein] synthase;3-oxoacyl-[acyl-carrier-protein] reductase;3-hydroxyacyl-[acyl-carrier-protein] dehydratase;Enoyl-[acyl-carrier-protein] reductase;Oleoyl-[acyl-carrier-protein] hydrolase	FASN	sp|P49327|FAS_HUMAN Fatty acid synthase OS=Homo sapiens OX=9606 GN=FASN PE=1 SV=3	1	7	7	7	4	7	7	3	1	2	2	5	4	4	3	5	4	7	5	2	0	0	7	7	7	5	5	5	4	6	5	0	0	0	4	7	7	3	1	2	2	5
P49368;P49368-2	P49368;P49368-2	3;2	3;2	3;2	T-complex protein 1 subunit gamma	CCT3	sp|P49368|TCPG_HUMAN T-complex protein 1 subunit gamma OS=Homo sapiens OX=9606 GN=CCT3 PE=1 SV=4;sp|P49368-2|TCPG_HUMAN Isoform 2 of T-complex protein 1 subunit gamma OS=Homo sapiens OX=9606 GN=CCT3	2	3	3	3	2	3	2	0	1	1	0	1	0	3	3	1	3	2	2	1	0	0	3	3	3	0	1	1	1	2	2	0	0	1	2	3	2	0	1	1	0	1
P49411	P49411	3	3	3	Elongation factor Tu, mitochondrial	TUFM	sp|P49411|EFTU_HUMAN Elongation factor Tu, mitochondrial OS=Homo sapiens OX=9606 GN=TUFM PE=1 SV=2	1	3	3	3	2	3	3	0	0	0	0	2	2	3	1	1	3	3	2	3	0	0	3	3	3	2	3	3	1	3	3	0	1	0	2	3	3	0	0	0	0	2
P49720	P49720	1	1	1	Proteasome subunit beta type-3	PSMB3	sp|P49720|PSB3_HUMAN Proteasome subunit beta type-3 OS=Homo sapiens OX=9606 GN=PSMB3 PE=1 SV=2	1	1	1	1	1	1	0	0	0	0	0	0	0	0	0	0	1	1	1	0	0	0	1	1	1	1	1	0	0	1	0	0	0	0	1	1	0	0	0	0	0	0
P49756;P49756-2;P49756-3	P49756;P49756-2;P49756-3	2;1;1	2;1;1	2;1;1	RNA-binding protein 25	RBM25	sp|P49756|RBM25_HUMAN RNA-binding protein 25 OS=Homo sapiens OX=9606 GN=RBM25 PE=1 SV=3;sp|P49756-2|RBM25_HUMAN Isoform 2 of RNA-binding protein 25 OS=Homo sapiens OX=9606 GN=RBM25;sp|P49756-3|RBM25_HUMAN Isoform 3 of RNA-binding protein 25 OS=Homo sapiens	3	2	2	2	2	1	1	1	2	1	2	1	0	1	2	1	1	2	2	1	0	0	2	2	1	1	0	1	1	1	0	1	1	0	2	1	1	1	2	1	2	1
P50395;P60028;P50395-2;P31150	P50395;P60028;P50395-2;P31150	2;1;1;1	2;1;1;1	2;1;1;1	Rab GDP dissociation inhibitor beta;Rab GDP dissociation inhibitor alpha	GDI2;GDI1	sp|P50395|GDIB_HUMAN Rab GDP dissociation inhibitor beta OS=Homo sapiens OX=9606 GN=GDI2 PE=1 SV=2;sp|P60028|GDIA_PANTR Rab GDP dissociation inhibitor alpha OS=Pan troglodytes OX=9598 GN=GDI1 PE=2 SV=1;sp|P50395-2|GDIB_HUMAN Isoform 2 of Rab GDP dissociati	4	2	2	2	0	1	0	0	0	0	0	0	1	0	0	0	1	2	1	0	0	0	2	2	2	1	0	2	0	1	1	0	1	0	0	1	0	0	0	0	0	0
P50914	P50914	4	4	4	60S ribosomal protein L14	RPL14	sp|P50914|RL14_HUMAN 60S ribosomal protein L14 OS=Homo sapiens OX=9606 GN=RPL14 PE=1 SV=4	1	4	4	4	3	3	4	2	2	3	3	3	4	2	3	3	4	4	4	2	1	0	3	3	3	3	3	3	2	3	3	1	3	3	3	3	4	2	2	3	3	3
P50990;P50990-2;P50990-3	P50990;P50990-2;P50990-3	6;6;5	6;6;5	6;6;5	T-complex protein 1 subunit theta	CCT8	sp|P50990|TCPQ_HUMAN T-complex protein 1 subunit theta OS=Homo sapiens OX=9606 GN=CCT8 PE=1 SV=4;sp|P50990-2|TCPQ_HUMAN Isoform 2 of T-complex protein 1 subunit theta OS=Homo sapiens OX=9606 GN=CCT8;sp|P50990-3|TCPQ_HUMAN Isoform 3 of T-complex protein 1 s	3	6	6	6	4	5	5	0	0	2	3	4	3	3	3	3	4	3	4	3	1	1	5	6	5	4	5	5	3	5	5	0	0	0	4	5	5	0	0	2	3	4
P50991-2;P50991	P50991-2;P50991	3;3	3;3	3;3	T-complex protein 1 subunit delta	CCT4	sp|P50991-2|TCPD_HUMAN Isoform 2 of T-complex protein 1 subunit delta OS=Homo sapiens OX=9606 GN=CCT4;sp|P50991|TCPD_HUMAN T-complex protein 1 subunit delta OS=Homo sapiens OX=9606 GN=CCT4 PE=1 SV=4	2	3	3	3	2	3	2	1	1	2	3	3	3	3	3	1	1	3	3	1	0	0	3	3	2	2	2	3	3	3	2	2	2	3	2	3	2	1	1	2	3	3
P51114-3;P51114-2;P51114	P51114-3;P51114-2;P51114	5;5;5	5;5;5	3;3;3	Fragile X mental retardation syndrome-related protein 1	FXR1	sp|P51114-3|FXR1_HUMAN Isoform 3 of Fragile X mental retardation syndrome-related protein 1 OS=Homo sapiens OX=9606 GN=FXR1;sp|P51114-2|FXR1_HUMAN Isoform 2 of Fragile X mental retardation syndrome-related protein 1 OS=Homo sapiens OX=9606 GN=FXR1;sp|P5111	3	5	5	3	4	5	5	0	2	1	3	4	4	1	3	2	4	4	4	1	0	0	4	4	4	2	2	2	1	3	4	0	0	0	4	5	5	0	2	1	3	4
P51116	P51116	4	2	1	Fragile X mental retardation syndrome-related protein 2	FXR2	sp|P51116|FXR2_HUMAN Fragile X mental retardation syndrome-related protein 2 OS=Homo sapiens OX=9606 GN=FXR2 PE=1 SV=2	1	4	2	1	4	4	4	0	1	1	3	4	4	2	2	2	4	4	4	1	0	1	4	4	4	2	3	3	2	4	4	0	0	0	2	2	2	0	0	0	2	2
P51991-2;P51991	P51991-2;P51991	4;4	4;4	4;4	Heterogeneous nuclear ribonucleoprotein A3	HNRNPA3	sp|P51991-2|ROA3_HUMAN Isoform 2 of Heterogeneous nuclear ribonucleoprotein A3 OS=Homo sapiens OX=9606 GN=HNRNPA3;sp|P51991|ROA3_HUMAN Heterogeneous nuclear ribonucleoprotein A3 OS=Homo sapiens OX=9606 GN=HNRNPA3 PE=1 SV=2	2	4	4	4	0	2	2	1	3	2	2	3	3	3	2	3	3	2	4	2	0	0	4	3	4	3	2	2	2	4	4	1	1	0	0	2	2	1	3	2	2	3
P52209-2;P52209	P52209-2;P52209	2;2	2;2	2;2	6-phosphogluconate dehydrogenase, decarboxylating	PGD	sp|P52209-2|6PGD_HUMAN Isoform 2 of 6-phosphogluconate dehydrogenase, decarboxylating OS=Homo sapiens OX=9606 GN=PGD;sp|P52209|6PGD_HUMAN 6-phosphogluconate dehydrogenase, decarboxylating OS=Homo sapiens OX=9606 GN=PGD PE=1 SV=3	2	2	2	2	1	1	1	0	0	0	1	1	1	1	0	1	1	1	1	0	0	0	2	2	2	0	1	1	1	2	1	0	0	1	1	1	1	0	0	0	1	1
P52272-2;P52272	P52272-2;P52272	17;17	17;17	17;17	Heterogeneous nuclear ribonucleoprotein M	HNRNPM	sp|P52272-2|HNRPM_HUMAN Isoform 2 of Heterogeneous nuclear ribonucleoprotein M OS=Homo sapiens OX=9606 GN=HNRNPM;sp|P52272|HNRPM_HUMAN Heterogeneous nuclear ribonucleoprotein M OS=Homo sapiens OX=9606 GN=HNRNPM PE=1 SV=3	2	17	17	17	10	15	15	7	6	7	9	15	12	8	14	11	16	16	16	7	0	1	11	14	14	11	11	13	8	11	12	6	5	5	10	15	15	7	6	7	9	15
P52597	P52597	5	3	3	Heterogeneous nuclear ribonucleoprotein F;Heterogeneous nuclear ribonucleoprotein F, N-terminally processed	HNRNPF	sp|P52597|HNRPF_HUMAN Heterogeneous nuclear ribonucleoprotein F OS=Homo sapiens OX=9606 GN=HNRNPF PE=1 SV=3	1	5	3	3	4	5	5	5	4	5	5	4	5	4	5	5	5	5	5	5	0	0	5	5	5	5	5	4	3	5	4	1	1	2	2	3	3	3	2	3	3	2
P52907	P52907	5	5	4	F-actin-capping protein subunit alpha-1	CAPZA1	sp|P52907|CAZA1_HUMAN F-actin-capping protein subunit alpha-1 OS=Homo sapiens OX=9606 GN=CAPZA1 PE=1 SV=3	1	5	5	4	1	4	3	0	0	1	3	3	2	1	1	3	4	5	5	0	0	0	3	3	4	1	2	0	2	3	4	0	0	0	1	4	3	0	0	1	3	3
P53396-3;P53396-2;P53396	P53396-3;P53396-2;P53396	2;2;2	2;2;2	2;2;2	ATP-citrate synthase	ACLY	sp|P53396-3|ACLY_HUMAN Isoform 3 of ATP-citrate synthase OS=Homo sapiens OX=9606 GN=ACLY;sp|P53396-2|ACLY_HUMAN Isoform 2 of ATP-citrate synthase OS=Homo sapiens OX=9606 GN=ACLY;sp|P53396|ACLY_HUMAN ATP-citrate synthase OS=Homo sapiens OX=9606 GN=ACLY PE=1	3	2	2	2	1	2	2	1	0	2	1	2	1	2	1	1	1	1	2	1	0	0	2	2	2	2	1	2	2	2	1	0	1	0	1	2	2	1	0	2	1	2
P53621;P53621-2	P53621;P53621-2	2;2	2;2	2;2	Coatomer subunit alpha;Xenin;Proxenin	COPA	sp|P53621|COPA_HUMAN Coatomer subunit alpha OS=Homo sapiens OX=9606 GN=COPA PE=1 SV=2;sp|P53621-2|COPA_HUMAN Isoform 2 of Coatomer subunit alpha OS=Homo sapiens OX=9606 GN=COPA	2	2	2	2	2	2	2	1	2	2	2	2	1	2	1	1	2	2	2	2	0	0	2	2	2	1	1	1	1	1	2	0	0	1	2	2	2	1	2	2	2	2
P55072;P23787	P55072;P23787	8;7	8;7	8;7	Transitional endoplasmic reticulum ATPase	VCP;vcp	sp|P55072|TERA_HUMAN Transitional endoplasmic reticulum ATPase OS=Homo sapiens OX=9606 GN=VCP PE=1 SV=4;sp|P23787|TERA_XENLA Transitional endoplasmic reticulum ATPase OS=Xenopus laevis OX=8355 GN=vcp PE=1 SV=3	2	8	8	8	4	5	5	2	4	4	5	4	5	3	2	3	6	6	6	3	0	0	5	5	5	3	4	4	2	5	4	4	4	3	4	5	5	2	4	4	5	4
P55209-3;P55209-2;P55209;Q99733;Q99733-2	P55209-3;P55209-2;P55209	3;3;3;1;1	3;3;3;1;1	3;3;3;1;1	Nucleosome assembly protein 1-like 1	NAP1L1	sp|P55209-3|NP1L1_HUMAN Isoform 3 of Nucleosome assembly protein 1-like 1 OS=Homo sapiens OX=9606 GN=NAP1L1;sp|P55209-2|NP1L1_HUMAN Isoform 2 of Nucleosome assembly protein 1-like 1 OS=Homo sapiens OX=9606 GN=NAP1L1;sp|P55209|NP1L1_HUMAN Nucleosome assembl	5	3	3	3	2	2	2	2	2	2	2	2	3	1	2	2	2	3	2	1	0	0	2	3	3	3	2	2	1	1	2	0	0	0	2	2	2	2	2	2	2	2
P55735	P55735	1	1	1	Protein SEC13 homolog	SEC13	sp|P55735|SEC13_HUMAN Protein SEC13 homolog OS=Homo sapiens OX=9606 GN=SEC13 PE=1 SV=3	1	1	1	1	0	1	1	1	0	1	1	1	1	0	1	1	1	1	0	1	0	0	1	1	1	1	1	1	1	0	1	0	1	1	0	1	1	1	0	1	1	1
P55795	P55795	6	1	1	Heterogeneous nuclear ribonucleoprotein H2	HNRNPH2	sp|P55795|HNRH2_HUMAN Heterogeneous nuclear ribonucleoprotein H2 OS=Homo sapiens OX=9606 GN=HNRNPH2 PE=1 SV=1	1	6	1	1	2	6	6	3	5	6	4	5	6	4	5	5	5	6	5	6	0	0	6	6	6	4	5	5	5	6	5	5	4	3	0	1	1	0	1	1	0	1
P55854;P55854-2;P61956-2;Q6EEV6;P61956	P55854;P55854-2;P61956-2;Q6EEV6;P61956	2;2;1;1;1	2;2;1;1;1	2;2;1;1;1	Small ubiquitin-related modifier 3;Small ubiquitin-related modifier 2;Small ubiquitin-related modifier 4	SUMO3;SUMO2;SUMO4	sp|P55854|SUMO3_HUMAN Small ubiquitin-related modifier 3 OS=Homo sapiens OX=9606 GN=SUMO3 PE=1 SV=2;sp|P55854-2|SUMO3_HUMAN Isoform 2 of Small ubiquitin-related modifier 3 OS=Homo sapiens OX=9606 GN=SUMO3;sp|P61956-2|SUMO2_HUMAN Isoform 2 of Small ubiquiti	5	2	2	2	2	2	2	2	2	2	0	1	2	2	2	2	1	1	0	2	1	1	1	1	1	2	2	2	2	2	2	2	2	2	2	2	2	2	2	2	0	1
P55884;P55884-2	P55884;P55884-2	9;9	9;9	9;9	Eukaryotic translation initiation factor 3 subunit B	EIF3B	sp|P55884|EIF3B_HUMAN Eukaryotic translation initiation factor 3 subunit B OS=Homo sapiens OX=9606 GN=EIF3B PE=1 SV=3;sp|P55884-2|EIF3B_HUMAN Isoform 2 of Eukaryotic translation initiation factor 3 subunit B OS=Homo sapiens OX=9606 GN=EIF3B	2	9	9	9	7	7	6	4	3	4	6	5	7	7	7	5	7	8	7	4	0	0	7	8	7	6	4	5	0	4	4	0	0	0	7	7	6	4	3	4	6	5
P56134-4;P56134-3;P56134-2;P56134	P56134-4;P56134-3;P56134-2;P56134	1;1;1;1	1;1;1;1	1;1;1;1	ATP synthase subunit f, mitochondrial	ATP5J2	sp|P56134-4|ATPK_HUMAN Isoform 4 of ATP synthase subunit f, mitochondrial OS=Homo sapiens OX=9606 GN=ATP5MF;sp|P56134-3|ATPK_HUMAN Isoform 3 of ATP synthase subunit f, mitochondrial OS=Homo sapiens OX=9606 GN=ATP5MF;sp|P56134-2|ATPK_HUMAN Isoform 2 of ATP	4	1	1	1	0	1	1	1	1	1	0	1	1	1	0	1	0	1	1	0	0	0	0	1	1	0	1	0	0	1	1	0	1	1	0	1	1	1	1	1	0	1
P56537	P56537	2	2	2	Eukaryotic translation initiation factor 6	EIF6	sp|P56537|IF6_HUMAN Eukaryotic translation initiation factor 6 OS=Homo sapiens OX=9606 GN=EIF6 PE=1 SV=1	1	2	2	2	1	1	1	2	0	1	1	1	1	1	1	1	2	2	2	2	0	0	1	2	2	0	1	1	1	2	2	0	1	0	1	1	1	2	0	1	1	1
P59998;P59998-3;P59998-2;P59998-4	P59998;P59998-3;P59998-2	3;3;2;1	3;3;2;1	3;3;2;1	Actin-related protein 2/3 complex subunit 4	ARPC4	sp|P59998|ARPC4_HUMAN Actin-related protein 2/3 complex subunit 4 OS=Homo sapiens OX=9606 GN=ARPC4 PE=1 SV=3;sp|P59998-3|ARPC4_HUMAN Isoform 3 of Actin-related protein 2/3 complex subunit 4 OS=Homo sapiens OX=9606 GN=ARPC4;sp|P59998-2|ARPC4_HUMAN Isoform 2	4	3	3	3	1	3	2	0	0	1	1	2	2	1	1	1	3	2	3	2	0	0	2	1	2	0	0	0	1	2	2	0	0	0	1	3	2	0	0	1	1	2
P60174-3;P60174;P60174-4	P60174-3;P60174;P60174-4	11;11;7	11;11;7	11;11;7	Triosephosphate isomerase	TPI1	sp|P60174-3|TPIS_HUMAN Isoform 2 of Triosephosphate isomerase OS=Homo sapiens OX=9606 GN=TPI1;sp|P60174|TPIS_HUMAN Triosephosphate isomerase OS=Homo sapiens OX=9606 GN=TPI1 PE=1 SV=4;sp|P60174-4|TPIS_HUMAN Isoform 3 of Triosephosphate isomerase OS=Homo sap	3	11	11	11	6	8	8	5	6	2	4	8	6	4	4	4	9	10	10	7	2	0	9	11	9	6	7	7	8	10	10	5	8	4	6	8	8	5	6	2	4	8
P60228	P60228	6	6	6	Eukaryotic translation initiation factor 3 subunit E	EIF3E	sp|P60228|EIF3E_HUMAN Eukaryotic translation initiation factor 3 subunit E OS=Homo sapiens OX=9606 GN=EIF3E PE=1 SV=1	1	6	6	6	2	5	4	5	6	5	3	5	5	5	3	4	4	6	6	4	0	0	5	5	6	2	4	4	0	4	3	1	1	1	2	5	4	5	6	5	3	5
P60709;P63267-2;Q6S8J3;A5A3E0;P0CG38;Q9BYX7;P0CG39	P60709	22;8;7;6;5;3;3	1;0;0;0;0;0;0	1;0;0;0;0;0;0	Actin, cytoplasmic 1;Actin, cytoplasmic 1, N-terminally processed	ACTB	sp|P60709|ACTB_HUMAN Actin, cytoplasmic 1 OS=Homo sapiens OX=9606 GN=ACTB PE=1 SV=1	7	22	1	1	17	22	22	20	18	18	18	21	22	21	22	21	21	22	22	19	12	2	22	22	22	19	21	21	21	22	21	17	16	15	1	1	1	1	1	1	0	1
P60842;P60842-2;Q14240;Q14240-2	P60842;P60842-2	10;6;4;4	10;6;4;4	10;6;4;4	Eukaryotic initiation factor 4A-I	EIF4A1	sp|P60842|IF4A1_HUMAN Eukaryotic initiation factor 4A-I OS=Homo sapiens OX=9606 GN=EIF4A1 PE=1 SV=1;sp|P60842-2|IF4A1_HUMAN Isoform 2 of Eukaryotic initiation factor 4A-I OS=Homo sapiens OX=9606 GN=EIF4A1	4	10	10	10	4	8	5	6	6	3	5	5	5	5	5	7	7	7	6	7	1	0	10	10	9	7	6	7	8	7	8	4	5	5	4	8	5	6	6	3	5	5
P60866;P60866-2	P60866;P60866-2	4;3	4;3	4;3	40S ribosomal protein S20	RPS20	sp|P60866|RS20_HUMAN 40S ribosomal protein S20 OS=Homo sapiens OX=9606 GN=RPS20 PE=1 SV=1;sp|P60866-2|RS20_HUMAN Isoform 2 of 40S ribosomal protein S20 OS=Homo sapiens OX=9606 GN=RPS20	2	4	4	4	4	4	4	3	4	4	3	4	4	3	3	3	4	4	4	4	0	0	3	4	4	4	4	4	2	3	3	3	3	4	4	4	4	3	4	4	3	4
P60953;P60953-1	P60953;P60953-1	2;1	2;1	2;1	Cell division control protein 42 homolog	CDC42	sp|P60953|CDC42_HUMAN Cell division control protein 42 homolog OS=Homo sapiens OX=9606 GN=CDC42 PE=1 SV=2;sp|P60953-1|CDC42_HUMAN Isoform 1 of Cell division control protein 42 homolog OS=Homo sapiens OX=9606 GN=CDC42	2	2	2	2	2	2	2	0	0	0	0	1	1	1	0	1	2	2	2	0	0	0	1	2	2	1	1	1	0	2	1	0	0	0	2	2	2	0	0	0	0	1
P60981-2;P60981	P60981-2;P60981	3;3	3;3	3;3	Destrin	DSTN	sp|P60981-2|DEST_HUMAN Isoform 2 of Destrin OS=Homo sapiens OX=9606 GN=DSTN;sp|P60981|DEST_HUMAN Destrin OS=Homo sapiens OX=9606 GN=DSTN PE=1 SV=3	2	3	3	3	3	3	3	0	0	0	1	1	1	1	0	0	3	2	2	1	0	0	3	3	3	1	2	2	2	3	3	1	0	0	3	3	3	0	0	0	1	1
P61158;Q9P1U1-2;Q9P1U1	P61158	11;1;1	11;1;1	11;1;1	Actin-related protein 3	ACTR3	sp|P61158|ARP3_HUMAN Actin-related protein 3 OS=Homo sapiens OX=9606 GN=ACTR3 PE=1 SV=3	3	11	11	11	4	9	10	2	2	2	2	5	7	4	4	3	10	11	11	0	0	0	8	6	7	4	3	4	4	7	7	0	1	0	4	9	10	2	2	2	2	5
P61160;P61160-2	P61160;P61160-2	11;10	11;10	11;10	Actin-related protein 2	ACTR2	sp|P61160|ARP2_HUMAN Actin-related protein 2 OS=Homo sapiens OX=9606 GN=ACTR2 PE=1 SV=1;sp|P61160-2|ARP2_HUMAN Isoform 2 of Actin-related protein 2 OS=Homo sapiens OX=9606 GN=ACTR2	2	11	11	11	5	10	9	0	2	1	4	9	5	2	4	1	8	10	9	2	0	0	7	8	8	3	6	7	3	8	5	1	1	0	5	10	9	0	2	1	4	9
P84077;P61204;P61204-2;P84085;P18085	P84077;P61204;P61204-2;P84085	5;5;3;3;2	5;5;3;3;2	5;5;3;3;2	ADP-ribosylation factor 1;ADP-ribosylation factor 3;ADP-ribosylation factor 5	ARF1;ARF3;ARF5	sp|P84077|ARF1_HUMAN ADP-ribosylation factor 1 OS=Homo sapiens OX=9606 GN=ARF1 PE=1 SV=2;sp|P61204|ARF3_HUMAN ADP-ribosylation factor 3 OS=Homo sapiens OX=9606 GN=ARF3 PE=1 SV=2;sp|P61204-2|ARF3_HUMAN Isoform 2 of ADP-ribosylation factor 3 OS=Homo sapiens	5	5	5	5	3	4	3	1	2	1	3	4	4	2	2	3	4	4	3	2	1	0	1	5	5	2	3	3	2	2	3	2	2	3	3	4	3	1	2	1	3	4
P61247	P61247	14	14	14	40S ribosomal protein S3a	RPS3A	sp|P61247|RS3A_HUMAN 40S ribosomal protein S3a OS=Homo sapiens OX=9606 GN=RPS3A PE=1 SV=2	1	14	14	14	8	12	13	10	11	10	12	14	13	8	12	12	13	14	13	9	1	0	10	14	14	11	13	12	8	9	11	8	10	8	8	12	13	10	11	10	12	14
P61254	P61254	6	6	1	60S ribosomal protein L26	RPL26	sp|P61254|RL26_HUMAN 60S ribosomal protein L26 OS=Homo sapiens OX=9606 GN=RPL26 PE=1 SV=1	1	6	6	1	4	6	5	5	5	4	2	5	5	6	5	5	4	5	5	4	0	0	6	5	4	4	5	4	5	5	5	2	1	3	4	6	5	5	5	4	2	5
P61313;P61313-2	P61313	10;3	10;3	10;3	60S ribosomal protein L15	RPL15	sp|P61313|RL15_HUMAN 60S ribosomal protein L15 OS=Homo sapiens OX=9606 GN=RPL15 PE=1 SV=2	2	10	10	10	7	10	10	6	6	6	4	7	8	7	8	8	10	10	10	3	0	0	8	9	9	8	8	8	6	6	6	3	2	1	7	10	10	6	6	6	4	7
P61353	P61353	5	5	5	60S ribosomal protein L27	RPL27	sp|P61353|RL27_HUMAN 60S ribosomal protein L27 OS=Homo sapiens OX=9606 GN=RPL27 PE=1 SV=2	1	5	5	5	4	5	3	4	3	3	5	5	5	4	4	4	4	5	5	4	0	0	5	5	5	3	5	5	2	3	2	1	2	3	4	5	3	4	3	3	5	5
P61513	P61513	2	2	2	60S ribosomal protein L37a	RPL37A	sp|P61513|RL37A_HUMAN 60S ribosomal protein L37a OS=Homo sapiens OX=9606 GN=RPL37A PE=1 SV=2	1	2	2	2	1	2	2	1	2	0	2	2	2	2	2	2	1	2	2	2	0	0	2	2	2	1	2	2	2	2	2	1	1	0	1	2	2	1	2	0	2	2
P61619;P61619-3;Q9H9S3-2;Q9H9S3-3;Q9H9S3	P61619;P61619-3;Q9H9S3-2;Q9H9S3-3;Q9H9S3	2;1;1;1;1	2;1;1;1;1	2;1;1;1;1	Protein transport protein Sec61 subunit alpha isoform 1;Protein transport protein Sec61 subunit alpha isoform 2	SEC61A1;SEC61A2	sp|P61619|S61A1_HUMAN Protein transport protein Sec61 subunit alpha isoform 1 OS=Homo sapiens OX=9606 GN=SEC61A1 PE=1 SV=2;sp|P61619-3|S61A1_HUMAN Isoform 3 of Protein transport protein Sec61 subunit alpha isoform 1 OS=Homo sapiens OX=9606 GN=SEC61A1;sp|Q9	5	2	2	2	2	2	2	1	1	1	0	2	2	1	2	2	2	2	2	1	0	0	2	2	2	2	1	2	1	2	2	1	0	0	2	2	2	1	1	1	0	2
P61978-3;P61978;P61978-2	P61978-3;P61978;P61978-2	8;8;8	8;8;8	8;8;8	Heterogeneous nuclear ribonucleoprotein K	HNRNPK	sp|P61978-3|HNRPK_HUMAN Isoform 3 of Heterogeneous nuclear ribonucleoprotein K OS=Homo sapiens OX=9606 GN=HNRNPK;sp|P61978|HNRPK_HUMAN Heterogeneous nuclear ribonucleoprotein K OS=Homo sapiens OX=9606 GN=HNRNPK PE=1 SV=1;sp|P61978-2|HNRPK_HUMAN Isoform 2 o	3	8	8	8	3	6	7	4	2	3	5	5	7	3	6	5	8	8	7	3	0	0	7	6	6	6	5	7	6	4	5	2	3	3	3	6	7	4	2	3	5	5
P61981	P61981	6	4	3	14-3-3 protein gamma;14-3-3 protein gamma, N-terminally processed	YWHAG	sp|P61981|1433G_HUMAN 14-3-3 protein gamma OS=Homo sapiens OX=9606 GN=YWHAG PE=1 SV=2	1	6	4	3	3	5	5	3	5	4	4	5	5	2	3	4	6	6	6	2	1	1	5	6	6	5	4	3	5	5	5	2	2	3	3	3	3	1	3	2	2	3
P62081	P62081	9	9	9	40S ribosomal protein S7	RPS7	sp|P62081|RS7_HUMAN 40S ribosomal protein S7 OS=Homo sapiens OX=9606 GN=RPS7 PE=1 SV=1	1	9	9	9	8	8	8	5	7	7	6	9	9	8	8	8	9	8	9	6	0	0	8	8	8	6	7	6	7	6	6	3	3	3	8	8	8	5	7	7	6	9
P62136;P62136-2;P62136-3;P36873;P36873-2	P62136;P62136-2;P62136-3;P36873;P36873-2	6;6;5;5;5	6;6;5;5;5	2;2;1;1;1	Serine/threonine-protein phosphatase PP1-alpha catalytic subunit;Serine/threonine-protein phosphatase PP1-gamma catalytic subunit	PPP1CA;PPP1CC	sp|P62136|PP1A_HUMAN Serine/threonine-protein phosphatase PP1-alpha catalytic subunit OS=Homo sapiens OX=9606 GN=PPP1CA PE=1 SV=1;sp|P62136-2|PP1A_HUMAN Isoform 2 of Serine/threonine-protein phosphatase PP1-alpha catalytic subunit OS=Homo sapiens OX=9606 G	5	6	6	2	3	5	5	1	2	0	3	4	3	2	2	3	5	5	6	1	0	0	5	6	5	0	2	2	3	5	4	0	0	0	3	5	5	1	2	0	3	4
P62241	P62241	9	9	9	40S ribosomal protein S8	RPS8	sp|P62241|RS8_HUMAN 40S ribosomal protein S8 OS=Homo sapiens OX=9606 GN=RPS8 PE=1 SV=2	1	9	9	9	4	8	9	7	8	8	7	8	9	9	9	8	9	8	8	6	2	0	9	8	9	9	9	8	7	9	9	8	7	7	4	8	9	7	8	8	7	8
P62244	P62244	6	6	6	40S ribosomal protein S15a	RPS15A	sp|P62244|RS15A_HUMAN 40S ribosomal protein S15a OS=Homo sapiens OX=9606 GN=RPS15A PE=1 SV=2	1	6	6	6	3	6	6	4	4	6	2	6	6	6	6	6	6	6	6	4	1	0	6	6	6	4	6	6	5	6	5	3	2	2	3	6	6	4	4	6	2	6
P62249	P62249	10	10	10	40S ribosomal protein S16	RPS16	sp|P62249|RS16_HUMAN 40S ribosomal protein S16 OS=Homo sapiens OX=9606 GN=RPS16 PE=1 SV=2	1	10	10	10	8	9	9	8	9	8	9	10	10	8	10	10	9	10	10	7	2	0	9	10	10	10	9	9	7	8	9	8	5	8	8	9	9	8	9	8	9	10
P62258;P62258-2	P62258;P62258-2	7;5	5;3	5;3	14-3-3 protein epsilon	YWHAE	sp|P62258|1433E_HUMAN 14-3-3 protein epsilon OS=Homo sapiens OX=9606 GN=YWHAE PE=1 SV=1;sp|P62258-2|1433E_HUMAN Isoform SV of 14-3-3 protein epsilon OS=Homo sapiens OX=9606 GN=YWHAE	2	7	5	5	3	7	4	3	3	3	5	4	5	3	3	5	6	6	7	2	1	0	6	6	6	5	5	4	4	5	5	2	3	2	3	5	2	1	1	1	3	2
P62263	P62263	8	8	8	40S ribosomal protein S14	RPS14	sp|P62263|RS14_HUMAN 40S ribosomal protein S14 OS=Homo sapiens OX=9606 GN=RPS14 PE=1 SV=3	1	8	8	8	5	8	8	4	5	4	5	8	6	4	5	7	8	8	8	4	1	0	8	8	7	4	3	6	6	6	6	1	2	2	5	8	8	4	5	4	5	8
P62266	P62266	5	5	5	40S ribosomal protein S23	RPS23	sp|P62266|RS23_HUMAN 40S ribosomal protein S23 OS=Homo sapiens OX=9606 GN=RPS23 PE=1 SV=3	1	5	5	5	3	5	5	3	4	4	1	4	5	3	5	4	5	5	5	3	2	0	4	5	5	3	4	4	1	4	4	3	4	3	3	5	5	3	4	4	1	4
P62269	P62269	9	9	9	40S ribosomal protein S18	RPS18	sp|P62269|RS18_HUMAN 40S ribosomal protein S18 OS=Homo sapiens OX=9606 GN=RPS18 PE=1 SV=3	1	9	9	9	5	7	8	3	6	4	5	8	7	5	7	7	9	9	8	5	0	0	8	9	8	7	5	5	7	7	7	4	2	2	5	7	8	3	6	4	5	8
P62273;P62273-2	P62273;P62273-2	2;2	2;2	2;2	40S ribosomal protein S29	RPS29	sp|P62273|RS29_HUMAN 40S ribosomal protein S29 OS=Homo sapiens OX=9606 GN=RPS29 PE=1 SV=2;sp|P62273-2|RS29_HUMAN Isoform 2 of 40S ribosomal protein S29 OS=Homo sapiens OX=9606 GN=RPS29	2	2	2	2	2	2	2	1	2	2	2	2	2	1	2	2	1	1	2	2	0	0	2	2	2	2	1	2	0	2	2	0	0	0	2	2	2	1	2	2	2	2
P62277	P62277	6	6	6	40S ribosomal protein S13	RPS13	sp|P62277|RS13_HUMAN 40S ribosomal protein S13 OS=Homo sapiens OX=9606 GN=RPS13 PE=1 SV=2	1	6	6	6	4	5	5	4	4	5	4	5	6	4	5	5	5	5	6	5	1	0	2	2	4	4	4	5	2	4	4	4	4	4	4	5	5	4	4	5	4	5
P62280	P62280	9	9	9	40S ribosomal protein S11	RPS11	sp|P62280|RS11_HUMAN 40S ribosomal protein S11 OS=Homo sapiens OX=9606 GN=RPS11 PE=1 SV=3	1	9	9	9	5	9	9	7	8	9	7	9	9	7	9	9	9	9	9	6	1	1	9	9	8	6	7	9	7	9	9	4	4	1	5	9	9	7	8	9	7	9
P62304	P62304	3	3	3	Small nuclear ribonucleoprotein E	SNRPE	sp|P62304|RUXE_HUMAN Small nuclear ribonucleoprotein E OS=Homo sapiens OX=9606 GN=SNRPE PE=1 SV=1	1	3	3	3	1	2	1	0	2	2	1	2	2	1	1	2	1	2	2	2	1	0	1	1	1	1	1	1	0	1	2	1	1	2	1	2	1	0	2	2	1	2
P62306	P62306	1	1	1	Small nuclear ribonucleoprotein F	SNRPF	sp|P62306|RUXF_HUMAN Small nuclear ribonucleoprotein F OS=Homo sapiens OX=9606 GN=SNRPF PE=1 SV=1	1	1	1	1	1	1	0	1	1	1	1	0	0	1	0	1	0	1	1	1	0	0	1	0	0	0	0	1	1	1	1	0	0	0	1	1	0	1	1	1	1	0
P62314	P62314	1	1	1	Small nuclear ribonucleoprotein Sm D1	SNRPD1	sp|P62314|SMD1_HUMAN Small nuclear ribonucleoprotein Sm D1 OS=Homo sapiens OX=9606 GN=SNRPD1 PE=1 SV=1	1	1	1	1	1	1	1	1	1	1	1	1	1	1	1	1	1	1	1	1	0	0	1	1	1	1	1	1	1	1	1	1	1	1	1	1	1	1	1	1	1	1
P62316	P62316	5	5	1	Small nuclear ribonucleoprotein Sm D2	SNRPD2	sp|P62316|SMD2_HUMAN Small nuclear ribonucleoprotein Sm D2 OS=Homo sapiens OX=9606 GN=SNRPD2 PE=1 SV=1	1	5	5	1	3	4	4	1	2	4	1	4	4	3	4	4	3	4	5	3	0	0	4	4	3	3	4	3	4	4	4	3	2	3	3	4	4	1	2	4	1	4
P62316-2	P62316-2	5	1	1	Small nuclear ribonucleoprotein Sm D2	SNRPD2	sp|P62316-2|SMD2_HUMAN Isoform 2 of Small nuclear ribonucleoprotein Sm D2 OS=Homo sapiens OX=9606 GN=SNRPD2	1	5	1	1	2	3	3	1	2	3	1	3	3	3	3	3	4	3	5	2	0	0	3	3	3	3	3	2	3	3	3	2	2	2	0	0	0	0	0	0	0	0
P62318-2;P62318	P62318-2;P62318	3;3	3;3	3;3	Small nuclear ribonucleoprotein Sm D3	SNRPD3	sp|P62318-2|SMD3_HUMAN Isoform 2 of Small nuclear ribonucleoprotein Sm D3 OS=Homo sapiens OX=9606 GN=SNRPD3;sp|P62318|SMD3_HUMAN Small nuclear ribonucleoprotein Sm D3 OS=Homo sapiens OX=9606 GN=SNRPD3 PE=1 SV=1	2	3	3	3	1	2	2	1	1	3	1	2	2	1	2	2	3	3	3	2	0	0	2	3	3	3	1	2	2	3	3	2	2	1	1	2	2	1	1	3	1	2
P62424	P62424	13	13	13	60S ribosomal protein L7a	RPL7A	sp|P62424|RL7A_HUMAN 60S ribosomal protein L7a OS=Homo sapiens OX=9606 GN=RPL7A PE=1 SV=2	1	13	13	13	7	12	13	6	10	8	8	13	11	9	11	11	12	13	13	10	1	0	12	11	13	11	10	10	4	10	9	3	4	3	7	12	13	6	10	8	8	13
P62701;P22090;Q8TD47	P62701	14;6;4	14;6;4	14;6;4	40S ribosomal protein S4, X isoform	RPS4X	sp|P62701|RS4X_HUMAN 40S ribosomal protein S4, X isoform OS=Homo sapiens OX=9606 GN=RPS4X PE=1 SV=2	3	14	14	14	10	13	14	10	11	9	12	14	14	10	11	12	13	14	13	9	1	0	12	12	13	9	9	12	9	10	10	7	10	7	10	13	14	10	11	9	12	14
P62750	P62750	6	6	6	60S ribosomal protein L23a	RPL23A	sp|P62750|RL23A_HUMAN 60S ribosomal protein L23a OS=Homo sapiens OX=9606 GN=RPL23A PE=1 SV=1	1	6	6	6	3	4	4	5	5	4	5	6	6	4	5	5	4	6	6	5	1	0	6	6	6	6	3	5	5	6	6	4	4	3	3	4	4	5	5	4	5	6
P62753	P62753	8	8	8	40S ribosomal protein S6	RPS6	sp|P62753|RS6_HUMAN 40S ribosomal protein S6 OS=Homo sapiens OX=9606 GN=RPS6 PE=1 SV=1	1	8	8	8	5	7	7	5	6	5	4	7	7	7	6	6	8	8	7	5	0	1	8	8	8	8	8	8	6	6	7	4	6	3	5	7	7	5	6	5	4	7
P62805	P62805	9	9	9	Histone H4	HIST1H4A	sp|P62805|H4_HUMAN Histone H4 OS=Homo sapiens OX=9606 GN=H4C1 PE=1 SV=2	1	9	9	9	7	8	9	7	8	8	7	9	9	8	9	9	9	9	8	9	5	0	9	9	9	8	9	9	4	6	6	6	7	6	7	8	9	7	8	8	7	9
P62826	P62826	2	2	2	GTP-binding nuclear protein Ran	RAN	sp|P62826|RAN_HUMAN GTP-binding nuclear protein Ran OS=Homo sapiens OX=9606 GN=RAN PE=1 SV=3	1	2	2	2	1	2	2	0	2	2	2	2	2	1	2	2	2	2	2	1	2	0	2	2	2	2	1	1	2	2	1	2	2	2	1	2	2	0	2	2	2	2
P62829	P62829	6	6	6	60S ribosomal protein L23	RPL23	sp|P62829|RL23_HUMAN 60S ribosomal protein L23 OS=Homo sapiens OX=9606 GN=RPL23 PE=1 SV=1	1	6	6	6	2	6	5	3	2	3	4	6	6	3	5	3	6	6	6	2	0	0	6	6	6	4	4	4	3	6	6	3	4	3	2	6	5	3	2	3	4	6
P62841	P62841	5	5	5	40S ribosomal protein S15	RPS15	sp|P62841|RS15_HUMAN 40S ribosomal protein S15 OS=Homo sapiens OX=9606 GN=RPS15 PE=1 SV=2	1	5	5	5	3	4	4	2	2	2	3	5	5	3	2	2	5	5	5	2	1	0	4	5	4	1	1	2	1	3	2	1	1	1	3	4	4	2	2	2	3	5
P62847-2;P62847-3;P62847;P62847-4	P62847-2;P62847-3;P62847;P62847-4	3;3;3;3	3;3;3;3	3;3;3;3	40S ribosomal protein S24	RPS24	sp|P62847-2|RS24_HUMAN Isoform 2 of 40S ribosomal protein S24 OS=Homo sapiens OX=9606 GN=RPS24;sp|P62847-3|RS24_HUMAN Isoform 3 of 40S ribosomal protein S24 OS=Homo sapiens OX=9606 GN=RPS24;sp|P62847|RS24_HUMAN 40S ribosomal protein S24 OS=Homo sapiens OX=	4	3	3	3	2	3	3	3	3	3	2	3	3	3	3	3	3	3	3	3	0	0	3	3	3	3	3	3	2	3	3	1	1	1	2	3	3	3	3	3	2	3
P62851	P62851	4	4	4	40S ribosomal protein S25	RPS25	sp|P62851|RS25_HUMAN 40S ribosomal protein S25 OS=Homo sapiens OX=9606 GN=RPS25 PE=1 SV=1	1	4	4	4	4	4	3	2	3	2	3	4	3	2	3	4	4	4	4	3	1	0	4	4	4	3	3	3	1	4	4	0	1	0	4	4	3	2	3	2	3	4
P62854;Q5JNZ5	P62854;Q5JNZ5	3;2	3;2	3;2	40S ribosomal protein S26;Putative 40S ribosomal protein S26-like 1	RPS26;RPS26P11	sp|P62854|RS26_HUMAN 40S ribosomal protein S26 OS=Homo sapiens OX=9606 GN=RPS26 PE=1 SV=3;sp|Q5JNZ5|RS26L_HUMAN Putative 40S ribosomal protein S26-like 1 OS=Homo sapiens OX=9606 GN=RPS26P11 PE=5 SV=1	2	3	3	3	3	3	3	3	3	3	3	3	3	3	3	3	3	3	3	2	1	0	3	3	3	3	3	3	3	3	3	2	2	2	3	3	3	3	3	3	3	3
P62857	P62857	2	2	2	40S ribosomal protein S28	RPS28	sp|P62857|RS28_HUMAN 40S ribosomal protein S28 OS=Homo sapiens OX=9606 GN=RPS28 PE=1 SV=1	1	2	2	2	1	2	2	0	0	1	1	2	1	2	2	2	1	2	2	1	0	0	2	2	2	2	0	2	1	2	1	0	1	0	1	2	2	0	0	1	1	2
P62861	P62861	1	1	1	40S ribosomal protein S30	FAU	sp|P62861|RS30_HUMAN 40S ribosomal protein S30 OS=Homo sapiens OX=9606 GN=FAU PE=1 SV=1	1	1	1	1	0	1	1	1	0	0	1	0	1	0	1	1	1	1	1	1	1	0	1	0	1	1	1	1	1	0	1	1	0	0	0	1	1	1	0	0	1	0
P62879;P62879-2;P16520-2;P62873-2;Q9HAV0;P62873;P16520	P62879;P62879-2	4;2;1;1;1;1;1	4;2;1;1;1;1;1	4;2;1;1;1;1;1	Guanine nucleotide-binding protein G(I)/G(S)/G(T) subunit beta-2	GNB2	sp|P62879|GBB2_HUMAN Guanine nucleotide-binding protein G(I)/G(S)/G(T) subunit beta-2 OS=Homo sapiens OX=9606 GN=GNB2 PE=1 SV=3;sp|P62879-2|GBB2_HUMAN Isoform 2 of Guanine nucleotide-binding protein G(I)/G(S)/G(T) subunit beta-2 OS=Homo sapiens OX=9606 GN=	7	4	4	4	3	3	3	0	2	1	2	2	2	3	3	3	4	2	4	1	1	0	3	3	3	1	1	4	1	2	1	1	1	0	3	3	3	0	2	1	2	2
P62888	P62888	6	6	6	60S ribosomal protein L30	RPL30	sp|P62888|RL30_HUMAN 60S ribosomal protein L30 OS=Homo sapiens OX=9606 GN=RPL30 PE=1 SV=2	1	6	6	6	5	6	6	5	5	5	4	6	6	6	5	5	6	6	6	5	0	0	5	5	6	4	5	5	6	6	6	2	4	1	5	6	6	5	5	5	4	6
P62899;P62899-3;P62899-2	P62899;P62899-3;P62899-2	6;5;5	6;5;5	6;5;5	60S ribosomal protein L31	RPL31	sp|P62899|RL31_HUMAN 60S ribosomal protein L31 OS=Homo sapiens OX=9606 GN=RPL31 PE=1 SV=1;sp|P62899-3|RL31_HUMAN Isoform 3 of 60S ribosomal protein L31 OS=Homo sapiens OX=9606 GN=RPL31;sp|P62899-2|RL31_HUMAN Isoform 2 of 60S ribosomal protein L31 OS=Homo s	3	6	6	6	4	5	5	3	4	5	1	5	4	3	4	5	4	5	5	3	0	0	5	5	4	4	3	3	3	4	4	3	1	2	4	5	5	3	4	5	1	5
P62906	P62906	10	10	10	60S ribosomal protein L10a	RPL10A	sp|P62906|RL10A_HUMAN 60S ribosomal protein L10a OS=Homo sapiens OX=9606 GN=RPL10A PE=1 SV=2	1	10	10	10	5	9	9	6	8	7	7	9	8	9	9	9	9	8	8	8	3	0	10	7	9	9	8	9	8	10	10	6	7	7	5	9	9	6	8	7	7	9
P62910	P62910	4	4	4	60S ribosomal protein L32	RPL32	sp|P62910|RL32_HUMAN 60S ribosomal protein L32 OS=Homo sapiens OX=9606 GN=RPL32 PE=1 SV=2	1	4	4	4	2	4	4	2	3	2	3	4	4	2	3	2	4	4	4	4	1	0	4	4	4	4	4	4	3	4	4	0	2	1	2	4	4	2	3	2	3	4
P62913-2;P62913	P62913-2;P62913	8;8	8;8	8;8	60S ribosomal protein L11	RPL11	sp|P62913-2|RL11_HUMAN Isoform 2 of 60S ribosomal protein L11 OS=Homo sapiens OX=9606 GN=RPL11;sp|P62913|RL11_HUMAN 60S ribosomal protein L11 OS=Homo sapiens OX=9606 GN=RPL11 PE=1 SV=2	2	8	8	8	5	6	7	2	3	2	4	6	7	2	4	5	6	8	7	3	2	0	5	7	6	3	5	5	4	4	5	3	3	3	5	6	7	2	3	2	4	6
P62917	P62917	9	9	9	60S ribosomal protein L8	RPL8	sp|P62917|RL8_HUMAN 60S ribosomal protein L8 OS=Homo sapiens OX=9606 GN=RPL8 PE=1 SV=2	1	9	9	9	7	7	8	3	4	4	4	7	6	3	5	5	7	7	8	3	2	0	7	7	7	3	5	3	3	6	7	2	2	1	7	7	8	3	4	4	4	7
P62937;P62937-2;P0DN26;A0A0B4J2A2;A0A075B767;A0A075B759;Q9Y536;F5H284	P62937;P62937-2	5;3;1;1;1;1;1;1	5;3;1;1;1;1;1;1	5;3;1;1;1;1;1;1	Peptidyl-prolyl cis-trans isomerase A;Peptidyl-prolyl cis-trans isomerase A, N-terminally processed	PPIA	sp|P62937|PPIA_HUMAN Peptidyl-prolyl cis-trans isomerase A OS=Homo sapiens OX=9606 GN=PPIA PE=1 SV=2;sp|P62937-2|PPIA_HUMAN Isoform 2 of Peptidyl-prolyl cis-trans isomerase A OS=Homo sapiens OX=9606 GN=PPIA	8	5	5	5	2	5	5	2	3	2	5	5	5	2	3	3	3	5	4	3	1	0	4	4	4	4	3	4	3	5	5	2	4	2	2	5	5	2	3	2	5	5
P62979	P62979	5	5	2	Ubiquitin-40S ribosomal protein S27a;Ubiquitin;40S ribosomal protein S27a	RPS27A	sp|P62979|RS27A_HUMAN Ubiquitin-40S ribosomal protein S27a OS=Homo sapiens OX=9606 GN=RPS27A PE=1 SV=2	1	5	5	2	4	5	4	1	2	1	3	5	5	2	3	3	5	5	4	3	1	0	4	5	5	3	2	5	2	3	3	1	2	0	4	5	4	1	2	1	3	5
P62995-3;P62995;Q13595-2;Q13595-4;Q13595-3;Q13595	P62995-3;P62995;Q13595-2;Q13595-4;Q13595-3;Q13595	2;2;1;1;1;1	2;2;1;1;1;1	2;2;1;1;1;1	Transformer-2 protein homolog beta;Transformer-2 protein homolog alpha	TRA2B;TRA2A	sp|P62995-3|TRA2B_HUMAN Isoform 3 of Transformer-2 protein homolog beta OS=Homo sapiens OX=9606 GN=TRA2B;sp|P62995|TRA2B_HUMAN Transformer-2 protein homolog beta OS=Homo sapiens OX=9606 GN=TRA2B PE=1 SV=1;sp|Q13595-2|TRA2A_HUMAN Isoform Short of Transforme	6	2	2	2	1	2	2	1	1	1	2	2	2	1	2	1	1	1	1	2	0	0	1	2	2	2	1	1	0	1	1	0	1	0	1	2	2	1	1	1	2	2
P63173	P63173	4	4	4	60S ribosomal protein L38	RPL38	sp|P63173|RL38_HUMAN 60S ribosomal protein L38 OS=Homo sapiens OX=9606 GN=RPL38 PE=1 SV=2	1	4	4	4	3	3	3	1	1	2	1	4	4	3	4	2	4	4	4	2	0	0	3	2	2	3	3	3	2	2	2	0	0	0	3	3	3	1	1	2	1	4
P63220	P63220	1	1	1	40S ribosomal protein S21	RPS21	sp|P63220|RS21_HUMAN 40S ribosomal protein S21 OS=Homo sapiens OX=9606 GN=RPS21 PE=1 SV=1	1	1	1	1	1	0	1	0	1	0	1	0	0	0	1	0	1	1	1	0	0	0	0	0	1	0	1	0	0	0	1	0	0	0	1	0	1	0	1	0	1	0
P63241;P63241-2;Q9GZV4;Q6IS14	P63241;P63241-2;Q9GZV4	5;5;3;2	5;5;3;2	5;5;3;2	Eukaryotic translation initiation factor 5A-1;Eukaryotic translation initiation factor 5A-2	EIF5A;EIF5A2	sp|P63241|IF5A1_HUMAN Eukaryotic translation initiation factor 5A-1 OS=Homo sapiens OX=9606 GN=EIF5A PE=1 SV=2;sp|P63241-2|IF5A1_HUMAN Isoform 2 of Eukaryotic translation initiation factor 5A-1 OS=Homo sapiens OX=9606 GN=EIF5A;sp|Q9GZV4|IF5A2_HUMAN Eukaryo	4	5	5	5	2	5	5	0	3	3	2	4	4	2	4	3	5	5	5	2	0	0	4	5	4	3	2	4	3	5	5	3	2	3	2	5	5	0	3	3	2	4
P63244	P63244	17	17	17	Guanine nucleotide-binding protein subunit beta-2-like 1;Guanine nucleotide-binding protein subunit beta-2-like 1, N-terminally processed	GNB2L1	sp|P63244|RACK1_HUMAN Receptor of activated protein C kinase 1 OS=Homo sapiens OX=9606 GN=RACK1 PE=1 SV=3	1	17	17	17	8	15	15	10	12	11	12	17	15	9	16	15	14	17	17	13	1	0	12	16	17	16	14	15	8	15	15	7	12	7	8	15	15	10	12	11	12	17
P63261	P63261	22	22	1	Actin, cytoplasmic 2;Actin, cytoplasmic 2, N-terminally processed	ACTG1	sp|P63261|ACTG_HUMAN Actin, cytoplasmic 2 OS=Homo sapiens OX=9606 GN=ACTG1 PE=1 SV=1	1	22	22	1	17	22	22	19	18	18	19	21	22	21	22	21	21	22	22	19	12	2	22	22	22	19	21	21	21	22	21	17	16	15	17	22	22	19	18	18	19	21
P67809	P67809	7	7	5	Nuclease-sensitive element-binding protein 1	YBX1	sp|P67809|YBOX1_HUMAN Y-box-binding protein 1 OS=Homo sapiens OX=9606 GN=YBX1 PE=1 SV=3	1	7	7	5	3	5	5	4	2	2	5	5	6	5	5	4	7	7	7	3	0	0	6	7	6	5	4	5	6	5	5	1	2	2	3	5	5	4	2	2	5	5
P67936;CON__Q3SX28;P07951-3;P67936-2;P07951-2;P07951	P67936;CON__Q3SX28;P07951-3;P67936-2;P07951-2;P07951	3;2;2;2;2;2	2;1;1;1;1;1	2;1;1;1;1;1	Tropomyosin alpha-4 chain;Tropomyosin beta chain	TPM4;TPM2	sp|P67936|TPM4_HUMAN Tropomyosin alpha-4 chain OS=Homo sapiens OX=9606 GN=TPM4 PE=1 SV=3;;sp|P07951-3|TPM2_HUMAN Isoform 3 of Tropomyosin beta chain OS=Homo sapiens OX=9606 GN=TPM2;sp|P67936-2|TPM4_HUMAN Isoform 2 of Tropomyosin alpha-4 chain OS=Homo sapie	6	3	2	2	2	3	2	2	1	1	2	2	2	0	2	1	2	1	2	2	0	0	2	2	2	2	2	2	2	2	2	1	1	1	2	2	2	2	1	1	2	2
P68133;P68032;P63267;P62736	P68133;P68032;P63267;P62736	15;15;14;14	3;3;3;3	3;3;3;3	Actin, alpha skeletal muscle;Actin, alpha cardiac muscle 1;Actin, gamma-enteric smooth muscle;Actin, aortic smooth muscle	ACTA1;ACTC1;ACTG2;ACTA2	sp|P68133|ACTS_HUMAN Actin, alpha skeletal muscle OS=Homo sapiens OX=9606 GN=ACTA1 PE=1 SV=1;sp|P68032|ACTC_HUMAN Actin, alpha cardiac muscle 1 OS=Homo sapiens OX=9606 GN=ACTC1 PE=1 SV=1;sp|P63267|ACTH_HUMAN Actin, gamma-enteric smooth muscle OS=Homo sapie	4	15	3	3	11	15	15	13	12	12	12	15	15	13	13	13	14	15	15	11	6	1	15	14	14	11	12	13	13	14	14	10	11	10	1	3	3	2	2	2	2	3
Q5VTE0;P68104	Q5VTE0;P68104	14;14	14;14	6;6	Putative elongation factor 1-alpha-like 3;Elongation factor 1-alpha 1	EEF1A1P5;EEF1A1	sp|Q5VTE0|EF1A3_HUMAN Putative elongation factor 1-alpha-like 3 OS=Homo sapiens OX=9606 GN=EEF1A1P5 PE=5 SV=1;sp|P68104|EF1A1_HUMAN Elongation factor 1-alpha 1 OS=Homo sapiens OX=9606 GN=EEF1A1 PE=1 SV=1	2	14	14	6	9	13	13	10	10	11	11	13	13	10	11	14	13	14	14	13	7	0	14	13	13	10	11	13	12	13	13	10	10	7	9	13	13	10	10	11	11	13
P68363;P68363-2;A6NHL2-2;A6NHL2;Q9H853	P68363;P68363-2	21;17;2;2;1	21;17;2;2;1	0;0;0;0;0	Tubulin alpha-1B chain	TUBA1B	sp|P68363|TBA1B_HUMAN Tubulin alpha-1B chain OS=Homo sapiens OX=9606 GN=TUBA1B PE=1 SV=1;sp|P68363-2|TBA1B_HUMAN Isoform 2 of Tubulin alpha-1B chain OS=Homo sapiens OX=9606 GN=TUBA1B	5	21	21	0	12	17	18	14	12	17	12	17	17	18	19	15	16	17	18	14	9	0	18	19	18	16	17	19	17	17	17	13	14	12	12	17	18	14	12	17	12	17
P68366-2;P68366	P68366-2;P68366	18;18	3;3	3;3	Tubulin alpha-4A chain	TUBA4A	sp|P68366-2|TBA4A_HUMAN Isoform 2 of Tubulin alpha-4A chain OS=Homo sapiens OX=9606 GN=TUBA4A;sp|P68366|TBA4A_HUMAN Tubulin alpha-4A chain OS=Homo sapiens OX=9606 GN=TUBA4A PE=1 SV=1	2	18	3	3	12	13	15	12	10	14	10	14	14	14	16	12	13	14	14	13	5	0	14	15	14	12	14	16	12	13	13	11	12	9	2	2	2	2	1	2	2	2
P68371;Q13509-2	P68371	21;9	21;9	1;0	Tubulin beta-4B chain	TUBB4B	sp|P68371|TBB4B_HUMAN Tubulin beta-4B chain OS=Homo sapiens OX=9606 GN=TUBB4B PE=1 SV=1	2	21	21	1	16	18	19	19	18	18	15	20	18	19	20	19	19	20	20	17	6	1	19	20	18	20	19	20	19	19	18	15	14	12	16	18	19	19	18	18	15	20
Q71DI3;Q16695;P84243;P68431;Q5TEC6;Q6NXT2	Q71DI3;Q16695;P84243;P68431;Q5TEC6;Q6NXT2	3;3;3;3;2;2	3;3;3;3;2;2	3;3;3;3;2;2	Histone H3.2;Histone H3.1t;Histone H3.3;Histone H3.1;Histone H3;Histone H3.3C	HIST2H3A;HIST3H3;H3F3A;HIST1H3A;HIST2H3PS2;H3F3C	sp|Q71DI3|H32_HUMAN Histone H3.2 OS=Homo sapiens OX=9606 GN=H3C15 PE=1 SV=3;sp|Q16695|H31T_HUMAN Histone H3.1t OS=Homo sapiens OX=9606 GN=H3-4 PE=1 SV=3;sp|P84243|H33_HUMAN Histone H3.3 OS=Homo sapiens OX=9606 GN=H3-3A PE=1 SV=2;sp|P68431|H31_HUMAN Histone	6	3	3	3	3	3	3	2	2	2	2	2	2	3	2	2	3	2	2	3	2	0	3	3	3	2	3	3	3	2	2	3	2	2	3	3	3	2	2	2	2	2
P68871;CON__P02070;CON__Q3SX09;P69892;P69891;P02100;P02042	P68871;CON__P02070;CON__Q3SX09;P69892;P69891;P02100;P02042	2;1;1;1;1;1;1	2;1;1;1;1;1;1	2;1;1;1;1;1;1	Hemoglobin subunit beta;LVV-hemorphin-7;Spinorphin;Hemoglobin subunit gamma-2;Hemoglobin subunit gamma-1;Hemoglobin subunit epsilon;Hemoglobin subunit delta	HBB;HBG2;HBG1;HBE1;HBD	sp|P68871|HBB_HUMAN Hemoglobin subunit beta OS=Homo sapiens OX=9606 GN=HBB PE=1 SV=2;;;sp|P69892|HBG2_HUMAN Hemoglobin subunit gamma-2 OS=Homo sapiens OX=9606 GN=HBG2 PE=1 SV=2;sp|P69891|HBG1_HUMAN Hemoglobin subunit gamma-1 OS=Homo sapiens OX=9606 GN=HBG1	7	2	2	2	2	2	2	1	1	1	1	2	2	1	1	1	2	2	1	2	1	0	2	2	2	2	2	2	2	2	2	2	0	1	2	2	2	1	1	1	1	2
P78347-2;P78347-4;P78347-3;P78347;P78347-5	P78347-2;P78347-4;P78347-3;P78347	4;4;4;4;1	4;4;4;4;1	4;4;4;4;1	General transcription factor II-I	GTF2I	sp|P78347-2|GTF2I_HUMAN Isoform 2 of General transcription factor II-I OS=Homo sapiens OX=9606 GN=GTF2I;sp|P78347-4|GTF2I_HUMAN Isoform 4 of General transcription factor II-I OS=Homo sapiens OX=9606 GN=GTF2I;sp|P78347-3|GTF2I_HUMAN Isoform 3 of General tra	5	4	4	4	3	3	2	2	1	2	3	3	2	3	3	3	4	4	3	1	0	0	3	2	3	4	2	2	3	2	3	2	3	3	3	3	2	2	1	2	3	3
P78362;P78362-2	P78362;P78362-2	1;1	1;1	1;1	SRSF protein kinase 2;SRSF protein kinase 2 N-terminal;SRSF protein kinase 2 C-terminal	SRPK2	sp|P78362|SRPK2_HUMAN SRSF protein kinase 2 OS=Homo sapiens OX=9606 GN=SRPK2 PE=1 SV=3;sp|P78362-2|SRPK2_HUMAN Isoform 2 of SRSF protein kinase 2 OS=Homo sapiens OX=9606 GN=SRPK2	2	1	1	1	0	1	0	0	0	0	0	0	0	0	1	0	0	1	1	0	0	0	1	1	0	0	0	0	0	0	0	0	0	0	0	1	0	0	0	0	0	0
P78371;P78371-2	P78371;P78371-2	10;9	10;9	10;9	T-complex protein 1 subunit beta	CCT2	sp|P78371|TCPB_HUMAN T-complex protein 1 subunit beta OS=Homo sapiens OX=9606 GN=CCT2 PE=1 SV=4;sp|P78371-2|TCPB_HUMAN Isoform 2 of T-complex protein 1 subunit beta OS=Homo sapiens OX=9606 GN=CCT2	2	10	10	10	7	8	9	1	2	1	3	7	7	7	6	7	8	7	6	4	1	0	10	10	9	7	8	7	5	8	10	3	3	2	7	8	9	1	2	1	3	7
P81605;P81605-2	P81605;P81605-2	8;4	8;4	8;4	Dermcidin;Survival-promoting peptide;DCD-1	DCD	sp|P81605|DCD_HUMAN Dermcidin OS=Homo sapiens OX=9606 GN=DCD PE=1 SV=2;sp|P81605-2|DCD_HUMAN Isoform 2 of Dermcidin OS=Homo sapiens OX=9606 GN=DCD	2	8	8	8	2	7	7	5	4	4	5	7	6	3	4	3	5	7	5	3	0	0	5	7	6	8	7	7	5	7	7	5	6	5	2	7	7	5	4	4	5	7
P83731	P83731	6	6	6	60S ribosomal protein L24	RPL24	sp|P83731|RL24_HUMAN 60S ribosomal protein L24 OS=Homo sapiens OX=9606 GN=RPL24 PE=1 SV=1	1	6	6	6	2	6	5	2	5	5	4	5	4	3	5	5	5	6	6	3	0	0	5	5	6	6	3	5	4	4	4	4	3	3	2	6	5	2	5	5	4	5
P83881;Q969Q0	P83881;Q969Q0	3;2	3;2	3;2	60S ribosomal protein L36a;60S ribosomal protein L36a-like	RPL36A;RPL36AL	sp|P83881|RL36A_HUMAN 60S ribosomal protein L36a OS=Homo sapiens OX=9606 GN=RPL36A PE=1 SV=2;sp|Q969Q0|RL36L_HUMAN 60S ribosomal protein L36a-like OS=Homo sapiens OX=9606 GN=RPL36AL PE=1 SV=3	2	3	3	3	2	2	3	2	2	1	1	2	2	2	2	2	3	3	3	1	0	0	2	2	2	2	2	2	2	2	2	1	2	0	2	2	3	2	2	1	1	2
P84098	P84098	5	5	5	60S ribosomal protein L19	RPL19	sp|P84098|RL19_HUMAN 60S ribosomal protein L19 OS=Homo sapiens OX=9606 GN=RPL19 PE=1 SV=1	1	5	5	5	3	5	4	0	0	1	3	5	5	3	3	2	3	3	3	3	0	0	5	4	3	1	3	1	3	4	4	1	2	0	3	5	4	0	0	1	3	5
Q00325-2;Q00325	Q00325-2;Q00325	5;4	5;4	5;4	Phosphate carrier protein, mitochondrial	SLC25A3	sp|Q00325-2|MPCP_HUMAN Isoform B of Phosphate carrier protein, mitochondrial OS=Homo sapiens OX=9606 GN=SLC25A3;sp|Q00325|MPCP_HUMAN Phosphate carrier protein, mitochondrial OS=Homo sapiens OX=9606 GN=SLC25A3 PE=1 SV=2	2	5	5	5	5	5	3	1	3	1	5	5	3	2	3	3	4	3	3	3	0	0	4	3	4	5	4	4	2	3	4	1	1	2	5	5	3	1	3	1	5	5
Q00577	Q00577	2	2	2	Transcriptional activator protein Pur-alpha	PURA	sp|Q00577|PURA_HUMAN Transcriptional activator protein Pur-alpha OS=Homo sapiens OX=9606 GN=PURA PE=1 SV=2	1	2	2	2	0	2	2	0	0	1	1	1	1	0	1	1	2	2	2	0	0	0	1	2	1	1	1	1	1	0	1	0	0	0	0	2	2	0	0	1	1	1
Q00610-2;Q00610;P53675-2;P53675	Q00610-2;Q00610	15;15;3;3	15;15;3;3	15;15;3;3	Clathrin heavy chain 1	CLTC	sp|Q00610-2|CLH1_HUMAN Isoform 2 of Clathrin heavy chain 1 OS=Homo sapiens OX=9606 GN=CLTC;sp|Q00610|CLH1_HUMAN Clathrin heavy chain 1 OS=Homo sapiens OX=9606 GN=CLTC PE=1 SV=5	4	15	15	15	6	10	13	6	12	11	8	11	9	8	11	13	13	13	12	8	0	1	14	14	13	9	12	10	9	11	11	5	6	6	6	10	13	6	12	11	8	11
Q00839-2;Q00839	Q00839-2;Q00839	12;12	12;12	12;12	Heterogeneous nuclear ribonucleoprotein U	HNRNPU	sp|Q00839-2|HNRPU_HUMAN Isoform 2 of Heterogeneous nuclear ribonucleoprotein U OS=Homo sapiens OX=9606 GN=HNRNPU;sp|Q00839|HNRPU_HUMAN Heterogeneous nuclear ribonucleoprotein U OS=Homo sapiens OX=9606 GN=HNRNPU PE=1 SV=6	2	12	12	12	6	11	11	6	8	8	8	11	10	6	12	10	12	11	12	7	0	0	7	9	11	11	10	10	6	8	9	4	6	3	6	11	11	6	8	8	8	11
Q01082;Q01082-2;Q01082-3;P11277-3;P11277;P11277-2	Q01082;Q01082-2;Q01082-3	92;84;83;3;3;3	92;84;83;3;3;3	87;79;78;1;1;1	Spectrin beta chain, non-erythrocytic 1	SPTBN1	sp|Q01082|SPTB2_HUMAN Spectrin beta chain, non-erythrocytic 1 OS=Homo sapiens OX=9606 GN=SPTBN1 PE=1 SV=2;sp|Q01082-2|SPTB2_HUMAN Isoform Short of Spectrin beta chain, non-erythrocytic 1 OS=Homo sapiens OX=9606 GN=SPTBN1;sp|Q01082-3|SPTB2_HUMAN Isoform 2 o	6	92	92	87	49	83	78	47	46	48	49	66	66	47	59	58	82	87	86	18	2	0	71	81	79	42	43	46	58	76	76	0	3	2	49	83	78	47	46	48	49	66
Q01105-3;Q01105-4;Q01105-2;Q01105;P0DME0	Q01105-3;Q01105-4;Q01105-2;Q01105;P0DME0	5;5;5;5;3	5;5;5;5;3	5;5;5;5;3	Protein SET;Protein SETSIP	SET;SETSIP	sp|Q01105-3|SET_HUMAN Isoform 3 of Protein SET OS=Homo sapiens OX=9606 GN=SET;sp|Q01105-4|SET_HUMAN Isoform 4 of Protein SET OS=Homo sapiens OX=9606 GN=SET;sp|Q01105-2|SET_HUMAN Isoform 2 of Protein SET OS=Homo sapiens OX=9606 GN=SET;sp|Q01105|SET_HUMAN Pr	5	5	5	5	2	4	4	2	3	2	4	4	5	4	2	4	4	5	4	2	0	0	5	4	5	3	3	3	4	4	5	3	2	1	2	4	4	2	3	2	4	4
Q01130-2;Q01130;Q9BRL6-2;Q9BRL6	Q01130-2;Q01130	5;5;2;2	5;5;2;2	5;5;2;2	Serine/arginine-rich splicing factor 2	SRSF2	sp|Q01130-2|SRSF2_HUMAN Isoform 2 of Serine/arginine-rich splicing factor 2 OS=Homo sapiens OX=9606 GN=SRSF2;sp|Q01130|SRSF2_HUMAN Serine/arginine-rich splicing factor 2 OS=Homo sapiens OX=9606 GN=SRSF2 PE=1 SV=4	4	5	5	5	3	5	5	3	4	4	2	4	4	5	5	5	4	4	4	3	0	0	5	5	5	5	5	4	1	3	4	4	5	2	3	5	5	3	4	4	2	4
Q01469	Q01469	6	6	6	Fatty acid-binding protein, epidermal	FABP5	sp|Q01469|FABP5_HUMAN Fatty acid-binding protein 5 OS=Homo sapiens OX=9606 GN=FABP5 PE=1 SV=3	1	6	6	6	4	5	6	5	5	3	4	5	6	2	3	2	5	6	4	4	0	0	3	3	6	3	2	2	3	3	4	3	2	4	4	5	6	5	5	3	4	5
Q01546;CON__Q01546	Q01546;CON__Q01546	13;12	1;1	1;1	Keratin, type II cytoskeletal 2 oral	KRT76	sp|Q01546|K22O_HUMAN Keratin, type II cytoskeletal 2 oral OS=Homo sapiens OX=9606 GN=KRT76 PE=1 SV=2;	2	13	1	1	9	13	13	11	12	11	6	13	13	11	12	12	12	12	12	10	4	2	11	12	12	11	12	10	10	12	12	12	10	11	1	1	1	0	0	0	1	1
Q01844-6;Q01844-3;Q01844;Q01844-5;Q01844-4;Q01844-2	Q01844-6;Q01844-3;Q01844;Q01844-5;Q01844-4;Q01844-2	2;2;2;2;1;1	2;2;2;2;1;1	2;2;2;2;1;1	RNA-binding protein EWS	EWSR1	sp|Q01844-6|EWS_HUMAN Isoform 6 of RNA-binding protein EWS OS=Homo sapiens OX=9606 GN=EWSR1;sp|Q01844-3|EWS_HUMAN Isoform 3 of RNA-binding protein EWS OS=Homo sapiens OX=9606 GN=EWSR1;sp|Q01844|EWS_HUMAN RNA-binding protein EWS OS=Homo sapiens OX=9606 GN=E	6	2	2	2	1	1	2	2	2	1	1	2	2	2	2	2	2	2	2	2	0	0	1	2	2	2	1	2	1	2	1	1	2	1	1	1	2	2	2	1	1	2
Q02413;Q02413-2	Q02413	17;4	17;4	17;4	Desmoglein-1	DSG1	sp|Q02413|DSG1_HUMAN Desmoglein-1 OS=Homo sapiens OX=9606 GN=DSG1 PE=1 SV=2	2	17	17	17	9	13	11	11	14	12	8	10	11	10	13	11	16	16	17	11	0	0	15	15	15	8	11	10	10	10	12	13	14	13	9	13	11	11	14	12	8	10
Q02543	Q02543	6	6	6	60S ribosomal protein L18a	RPL18A	sp|Q02543|RL18A_HUMAN 60S ribosomal protein L18a OS=Homo sapiens OX=9606 GN=RPL18A PE=1 SV=2	1	6	6	6	4	6	6	5	5	6	5	5	6	5	6	6	6	6	6	5	1	0	6	6	6	4	5	5	5	6	6	4	3	4	4	6	6	5	5	6	5	5
Q02878	Q02878	14	14	14	60S ribosomal protein L6	RPL6	sp|Q02878|RL6_HUMAN 60S ribosomal protein L6 OS=Homo sapiens OX=9606 GN=RPL6 PE=1 SV=3	1	14	14	14	9	12	14	10	9	10	11	13	13	11	13	12	14	13	14	12	0	0	14	13	12	12	12	13	8	13	13	6	4	5	9	12	14	10	9	10	11	13
Q03135;Q03135-2	Q03135;Q03135-2	3;2	3;2	3;2	Caveolin-1	CAV1	sp|Q03135|CAV1_HUMAN Caveolin-1 OS=Homo sapiens OX=9606 GN=CAV1 PE=1 SV=4;sp|Q03135-2|CAV1_HUMAN Isoform 2 of Caveolin-1 OS=Homo sapiens OX=9606 GN=CAV1	2	3	3	3	2	2	2	1	1	1	1	2	2	2	2	2	2	3	2	2	0	0	3	3	2	0	0	1	1	3	2	0	0	0	2	2	2	1	1	1	1	2
Q04837	Q04837	2	2	2	Single-stranded DNA-binding protein, mitochondrial	SSBP1	sp|Q04837|SSBP_HUMAN Single-stranded DNA-binding protein, mitochondrial OS=Homo sapiens OX=9606 GN=SSBP1 PE=1 SV=1	1	2	2	2	1	1	1	2	2	2	1	1	1	2	2	2	2	2	2	2	0	0	2	2	2	1	2	2	1	1	1	1	1	0	1	1	1	2	2	2	1	1
Q06787-8;Q06787-6;Q06787-2;Q06787-4;Q06787-5;Q06787-9;Q06787-7;Q06787-3;Q06787;Q06787-11;Q06787-10	Q06787-8;Q06787-6;Q06787-2;Q06787-4;Q06787-5;Q06787-9;Q06787-7;Q06787-3;Q06787;Q06787-11;Q06787-10	3;3;3;3;3;3;3;3;3;2;2	1;1;1;1;1;1;1;1;1;1;1	1;1;1;1;1;1;1;1;1;1;1	Fragile X mental retardation protein 1	FMR1	sp|Q06787-8|FMR1_HUMAN Isoform 8 of Synaptic functional regulator FMR1 OS=Homo sapiens OX=9606 GN=FMR1;sp|Q06787-6|FMR1_HUMAN Isoform 5 of Synaptic functional regulator FMR1 OS=Homo sapiens OX=9606 GN=FMR1;sp|Q06787-2|FMR1_HUMAN Isoform 1 of Synaptic funct	11	3	1	1	2	2	3	0	0	0	2	3	3	1	1	2	3	3	2	0	0	0	3	2	2	1	1	1	3	2	2	0	0	0	0	0	1	0	0	0	0	1
Q06830	Q06830	5	4	4	Peroxiredoxin-1	PRDX1	sp|Q06830|PRDX1_HUMAN Peroxiredoxin-1 OS=Homo sapiens OX=9606 GN=PRDX1 PE=1 SV=1	1	5	4	4	2	4	5	3	3	3	5	5	5	3	4	4	4	5	5	4	1	0	5	5	5	3	4	4	4	5	5	5	4	4	2	3	4	2	2	2	4	4
Q07020-2;Q07020	Q07020-2;Q07020	4;4	4;4	4;4	60S ribosomal protein L18	RPL18	sp|Q07020-2|RL18_HUMAN Isoform 2 of 60S ribosomal protein L18 OS=Homo sapiens OX=9606 GN=RPL18;sp|Q07020|RL18_HUMAN 60S ribosomal protein L18 OS=Homo sapiens OX=9606 GN=RPL18 PE=1 SV=2	2	4	4	4	3	4	3	3	4	3	2	4	4	2	3	4	4	4	4	1	2	0	4	4	4	3	3	4	3	4	4	3	2	3	3	4	3	3	4	3	2	4
Q07021	Q07021	4	4	4	Complement component 1 Q subcomponent-binding protein, mitochondrial	C1QBP	sp|Q07021|C1QBP_HUMAN Complement component 1 Q subcomponent-binding protein, mitochondrial OS=Homo sapiens OX=9606 GN=C1QBP PE=1 SV=1	1	4	4	4	2	4	4	1	0	1	1	3	4	2	2	3	3	4	3	2	0	0	4	4	4	4	3	4	3	4	3	2	0	0	2	4	4	1	0	1	1	3
Q07955;Q07955-3;Q07955-2	Q07955;Q07955-3;Q07955-2	5;4;4	5;4;4	5;4;4	Serine/arginine-rich splicing factor 1	SRSF1	sp|Q07955|SRSF1_HUMAN Serine/arginine-rich splicing factor 1 OS=Homo sapiens OX=9606 GN=SRSF1 PE=1 SV=2;sp|Q07955-3|SRSF1_HUMAN Isoform ASF-3 of Serine/arginine-rich splicing factor 1 OS=Homo sapiens OX=9606 GN=SRSF1;sp|Q07955-2|SRSF1_HUMAN Isoform ASF-2 o	3	5	5	5	2	4	2	4	1	2	2	1	2	4	4	3	3	4	4	2	0	0	3	3	3	0	2	1	2	2	3	1	1	0	2	4	2	4	1	2	2	1
Q08188	Q08188	3	3	3	Protein-glutamine gamma-glutamyltransferase E;Protein-glutamine gamma-glutamyltransferase E 50 kDa catalytic chain;Protein-glutamine gamma-glutamyltransferase E 27 kDa non-catalytic chain	TGM3	sp|Q08188|TGM3_HUMAN Protein-glutamine gamma-glutamyltransferase E OS=Homo sapiens OX=9606 GN=TGM3 PE=1 SV=4	1	3	3	3	2	2	2	1	2	2	0	0	1	2	2	2	3	2	1	2	0	0	2	3	3	2	2	1	0	2	0	2	2	2	2	2	2	1	2	2	0	0
Q08211;Q08211-2	Q08211	25;4	25;4	25;4	ATP-dependent RNA helicase A	DHX9	sp|Q08211|DHX9_HUMAN ATP-dependent RNA helicase A OS=Homo sapiens OX=9606 GN=DHX9 PE=1 SV=4	2	25	25	25	12	22	20	15	16	16	13	22	21	18	18	21	24	23	24	13	0	0	21	17	18	18	22	18	9	17	14	3	4	3	12	22	20	15	16	16	13	22
Q08380	Q08380	6	6	6	Galectin-3-binding protein	LGALS3BP	sp|Q08380|LG3BP_HUMAN Galectin-3-binding protein OS=Homo sapiens OX=9606 GN=LGALS3BP PE=1 SV=1	1	6	6	6	2	3	3	5	3	3	2	5	5	6	4	5	3	4	4	4	0	0	5	5	5	5	5	4	3	5	4	3	2	4	2	3	3	5	3	3	2	5
Q08554-2;Q08554	Q08554-2;Q08554	6;6	6;6	6;6	Desmocollin-1	DSC1	sp|Q08554-2|DSC1_HUMAN Isoform 1B of Desmocollin-1 OS=Homo sapiens OX=9606 GN=DSC1;sp|Q08554|DSC1_HUMAN Desmocollin-1 OS=Homo sapiens OX=9606 GN=DSC1 PE=1 SV=2	2	6	6	6	3	5	4	6	5	4	3	4	4	5	5	4	6	4	5	5	0	0	6	5	6	3	5	5	5	5	6	5	5	3	3	5	4	6	5	4	3	4
Q09161	Q09161	2	2	2	Nuclear cap-binding protein subunit 1	NCBP1	sp|Q09161|NCBP1_HUMAN Nuclear cap-binding protein subunit 1 OS=Homo sapiens OX=9606 GN=NCBP1 PE=1 SV=1	1	2	2	2	1	2	2	1	1	1	2	2	2	1	1	2	2	2	2	0	0	0	2	1	1	0	2	0	0	1	0	0	0	0	1	2	2	1	1	1	2	2
Q09666	Q09666	6	6	6	Neuroblast differentiation-associated protein AHNAK	AHNAK	sp|Q09666|AHNK_HUMAN Neuroblast differentiation-associated protein AHNAK OS=Homo sapiens OX=9606 GN=AHNAK PE=1 SV=2	1	6	6	6	2	4	4	3	2	1	3	4	5	3	3	3	5	5	3	2	0	0	4	5	5	4	3	5	3	4	4	3	2	1	2	4	4	3	2	1	3	4
Q12800-2;Q12800-3;Q12800-4;Q12800	Q12800-2;Q12800-3;Q12800-4;Q12800	1;1;1;1	1;1;1;1	1;1;1;1	Alpha-globin transcription factor CP2	TFCP2	sp|Q12800-2|TFCP2_HUMAN Isoform 2 of Alpha-globin transcription factor CP2 OS=Homo sapiens OX=9606 GN=TFCP2;sp|Q12800-3|TFCP2_HUMAN Isoform 3 of Alpha-globin transcription factor CP2 OS=Homo sapiens OX=9606 GN=TFCP2;sp|Q12800-4|TFCP2_HUMAN Isoform 4 of Alp	4	1	1	1	1	1	1	1	1	1	1	1	0	1	1	1	1	1	1	1	0	0	0	0	1	1	1	1	0	0	0	0	0	0	1	1	1	1	1	1	1	1
Q12830-4;Q12830-2;Q12830	Q12830-4;Q12830-2;Q12830	1;1;1	1;1;1	1;1;1	Nucleosome-remodeling factor subunit BPTF	BPTF	sp|Q12830-4|BPTF_HUMAN Isoform 4 of Nucleosome-remodeling factor subunit BPTF OS=Homo sapiens OX=9606 GN=BPTF;sp|Q12830-2|BPTF_HUMAN Isoform 2 of Nucleosome-remodeling factor subunit BPTF OS=Homo sapiens OX=9606 GN=BPTF;sp|Q12830|BPTF_HUMAN Nucleosome-remo	3	1	1	1	0	0	0	1	1	1	1	1	1	1	1	1	1	0	1	1	0	0	0	1	1	1	1	1	0	1	1	1	1	1	0	0	0	1	1	1	1	1
Q12905	Q12905	9	9	9	Interleukin enhancer-binding factor 2	ILF2	sp|Q12905|ILF2_HUMAN Interleukin enhancer-binding factor 2 OS=Homo sapiens OX=9606 GN=ILF2 PE=1 SV=2	1	9	9	9	8	9	7	4	6	5	6	5	6	4	6	6	7	7	7	3	0	1	5	4	3	3	4	5	3	4	4	0	1	0	8	9	7	4	6	5	6	5
Q12906-5;Q12906-4;Q12906-2;Q12906-6;Q12906-3;Q12906;Q12906-7;Q96SI9-2;Q96SI9	Q12906-5;Q12906-4;Q12906-2;Q12906-6;Q12906-3;Q12906;Q12906-7	14;14;14;14;14;14;14;2;2	14;14;14;14;14;14;14;2;2	14;14;14;14;14;14;14;2;2	Interleukin enhancer-binding factor 3	ILF3	sp|Q12906-5|ILF3_HUMAN Isoform 5 of Interleukin enhancer-binding factor 3 OS=Homo sapiens OX=9606 GN=ILF3;sp|Q12906-4|ILF3_HUMAN Isoform 4 of Interleukin enhancer-binding factor 3 OS=Homo sapiens OX=9606 GN=ILF3;sp|Q12906-2|ILF3_HUMAN Isoform 2 of Interleu	9	14	14	14	8	12	13	5	7	6	9	10	12	10	11	9	12	14	13	10	0	0	10	13	11	9	9	10	7	10	11	2	3	2	8	12	13	5	7	6	9	10
Q13151	Q13151	2	2	2	Heterogeneous nuclear ribonucleoprotein A0	HNRNPA0	sp|Q13151|ROA0_HUMAN Heterogeneous nuclear ribonucleoprotein A0 OS=Homo sapiens OX=9606 GN=HNRNPA0 PE=1 SV=1	1	2	2	2	0	2	1	1	0	0	2	2	2	2	2	1	2	2	2	2	0	0	2	2	2	2	1	1	1	2	2	0	0	0	0	2	1	1	0	0	2	2
Q13247-3;Q13247;Q13243-3;Q13243;Q08170	Q13247-3;Q13247	3;3;1;1;1	3;3;1;1;1	3;3;1;1;1	Serine/arginine-rich splicing factor 6	SRSF6	sp|Q13247-3|SRSF6_HUMAN Isoform SRP55-3 of Serine/arginine-rich splicing factor 6 OS=Homo sapiens OX=9606 GN=SRSF6;sp|Q13247|SRSF6_HUMAN Serine/arginine-rich splicing factor 6 OS=Homo sapiens OX=9606 GN=SRSF6 PE=1 SV=2	5	3	3	3	3	2	3	1	2	1	2	3	3	1	3	2	3	2	2	2	0	0	3	3	2	1	1	2	1	2	2	1	1	1	3	2	3	1	2	1	2	3
Q13283;Q13283-2	Q13283	11;5	11;5	10;4	Ras GTPase-activating protein-binding protein 1	G3BP1	sp|Q13283|G3BP1_HUMAN Ras GTPase-activating protein-binding protein 1 OS=Homo sapiens OX=9606 GN=G3BP1 PE=1 SV=1	2	11	11	10	6	9	9	2	1	1	8	10	10	4	5	4	11	10	11	2	0	0	8	10	10	3	3	3	6	10	11	0	0	1	6	9	9	2	1	1	8	10
Q13310-2;Q13310;Q13310-3;P0CB38	Q13310-2;Q13310;Q13310-3	16;16;16;1	6;6;6;1	5;5;5;1	Polyadenylate-binding protein 4	PABPC4	sp|Q13310-2|PABP4_HUMAN Isoform 2 of Polyadenylate-binding protein 4 OS=Homo sapiens OX=9606 GN=PABPC4;sp|Q13310|PABP4_HUMAN Polyadenylate-binding protein 4 OS=Homo sapiens OX=9606 GN=PABPC4 PE=1 SV=1;sp|Q13310-3|PABP4_HUMAN Isoform 3 of Polyadenylate-bind	4	16	6	5	9	16	14	8	10	8	12	15	15	9	14	13	14	16	15	10	0	0	14	15	13	14	12	14	9	15	14	10	9	7	3	6	6	3	2	2	4	6
Q13347	Q13347	9	9	9	Eukaryotic translation initiation factor 3 subunit I	EIF3I	sp|Q13347|EIF3I_HUMAN Eukaryotic translation initiation factor 3 subunit I OS=Homo sapiens OX=9606 GN=EIF3I PE=1 SV=1	1	9	9	9	6	9	9	3	6	4	8	9	9	4	8	7	9	9	9	4	0	0	9	9	9	7	7	7	2	6	7	2	0	0	6	9	9	3	6	4	8	9
Q13435	Q13435	2	2	2	Splicing factor 3B subunit 2	SF3B2	sp|Q13435|SF3B2_HUMAN Splicing factor 3B subunit 2 OS=Homo sapiens OX=9606 GN=SF3B2 PE=1 SV=2	1	2	2	2	0	1	2	1	1	0	1	1	2	2	2	1	2	2	2	0	0	0	1	1	0	1	1	1	0	1	1	0	0	0	0	1	2	1	1	0	1	1
Q13442	Q13442	3	3	3	28 kDa heat- and acid-stable phosphoprotein	PDAP1	sp|Q13442|HAP28_HUMAN 28 kDa heat- and acid-stable phosphoprotein OS=Homo sapiens OX=9606 GN=PDAP1 PE=1 SV=1	1	3	3	3	1	1	2	0	0	0	2	1	1	0	1	0	3	3	3	1	0	0	3	1	2	1	2	1	1	2	1	0	0	0	1	1	2	0	0	0	2	1
Q13501-2;Q13501	Q13501-2;Q13501	1;1	1;1	1;1	Sequestosome-1	SQSTM1	sp|Q13501-2|SQSTM_HUMAN Isoform 2 of Sequestosome-1 OS=Homo sapiens OX=9606 GN=SQSTM1;sp|Q13501|SQSTM_HUMAN Sequestosome-1 OS=Homo sapiens OX=9606 GN=SQSTM1 PE=1 SV=1	2	1	1	1	0	0	0	0	0	0	0	1	1	0	0	0	0	0	0	0	0	0	0	0	0	0	0	0	0	0	1	0	0	0	0	0	0	0	0	0	0	1
Q13813;Q13813-2;Q13813-3	Q13813;Q13813-2;Q13813-3	100;99;98	100;99;98	100;99;98	Spectrin alpha chain, non-erythrocytic 1	SPTAN1	sp|Q13813|SPTN1_HUMAN Spectrin alpha chain, non-erythrocytic 1 OS=Homo sapiens OX=9606 GN=SPTAN1 PE=1 SV=3;sp|Q13813-2|SPTN1_HUMAN Isoform 2 of Spectrin alpha chain, non-erythrocytic 1 OS=Homo sapiens OX=9606 GN=SPTAN1;sp|Q13813-3|SPTN1_HUMAN Isoform 3 of	3	100	100	100	70	90	90	46	56	61	50	68	66	59	64	61	92	95	95	19	1	2	83	84	89	38	48	46	67	86	80	2	4	1	70	90	90	46	56	61	50	68
Q14019	Q14019	1	1	1	Coactosin-like protein	COTL1	sp|Q14019|COTL1_HUMAN Coactosin-like protein OS=Homo sapiens OX=9606 GN=COTL1 PE=1 SV=3	1	1	1	1	1	1	1	0	0	0	0	0	0	0	0	0	0	1	1	0	0	0	1	1	1	1	1	1	0	1	0	0	0	0	1	1	1	0	0	0	0	0
Q14103-4;Q14103-3;Q14103-2;Q14103	Q14103-4;Q14103-3;Q14103-2;Q14103	3;3;3;3	3;3;3;3	3;3;3;3	Heterogeneous nuclear ribonucleoprotein D0	HNRNPD	sp|Q14103-4|HNRPD_HUMAN Isoform 4 of Heterogeneous nuclear ribonucleoprotein D0 OS=Homo sapiens OX=9606 GN=HNRNPD;sp|Q14103-3|HNRPD_HUMAN Isoform 3 of Heterogeneous nuclear ribonucleoprotein D0 OS=Homo sapiens OX=9606 GN=HNRNPD;sp|Q14103-2|HNRPD_HUMAN Isof	4	3	3	3	3	3	3	1	0	0	3	2	3	2	3	2	2	2	2	1	0	0	3	2	2	3	2	3	2	3	2	0	1	1	3	3	3	1	0	0	3	2
Q14152-2;Q14152	Q14152-2;Q14152	9;9	9;9	9;9	Eukaryotic translation initiation factor 3 subunit A	EIF3A	sp|Q14152-2|EIF3A_HUMAN Isoform 2 of Eukaryotic translation initiation factor 3 subunit A OS=Homo sapiens OX=9606 GN=EIF3A;sp|Q14152|EIF3A_HUMAN Eukaryotic translation initiation factor 3 subunit A OS=Homo sapiens OX=9606 GN=EIF3A PE=1 SV=1	2	9	9	9	7	8	9	5	7	7	6	9	9	8	7	8	9	9	9	6	0	0	9	9	9	8	6	8	1	3	4	1	0	1	7	8	9	5	7	7	6	9
Q14157-4;Q14157-1;Q14157-3;Q14157;Q14157-5	Q14157-4;Q14157-1;Q14157-3;Q14157;Q14157-5	1;1;1;1;1	1;1;1;1;1	1;1;1;1;1	Ubiquitin-associated protein 2-like	UBAP2L	sp|Q14157-4|UBP2L_HUMAN Isoform 4 of Ubiquitin-associated protein 2-like OS=Homo sapiens OX=9606 GN=UBAP2L;sp|Q14157-1|UBP2L_HUMAN Isoform 2 of Ubiquitin-associated protein 2-like OS=Homo sapiens OX=9606 GN=UBAP2L;sp|Q14157-3|UBP2L_HUMAN Isoform 3 of Ubiqu	5	1	1	1	0	1	1	0	0	0	0	1	0	0	0	0	1	1	0	0	0	0	0	0	0	0	1	0	0	0	0	0	0	0	0	1	1	0	0	0	0	1
Q14181-2	Q14181-2	1	1	1			sp|Q14181-2|DPOA2_HUMAN Isoform 2 of DNA polymerase alpha subunit B OS=Homo sapiens OX=9606 GN=POLA2	1	1	1	1	1	0	1	0	1	1	1	1	0	1	0	0	0	0	0	1	0	0	1	0	0	0	0	0	1	0	1	1	1	1	1	0	1	0	1	1	1	1
Q14247;Q14247-3;Q14247-2	Q14247;Q14247-3;Q14247-2	13;12;11	13;12;11	13;12;11	Src substrate cortactin	CTTN	sp|Q14247|SRC8_HUMAN Src substrate cortactin OS=Homo sapiens OX=9606 GN=CTTN PE=1 SV=2;sp|Q14247-3|SRC8_HUMAN Isoform 3 of Src substrate cortactin OS=Homo sapiens OX=9606 GN=CTTN;sp|Q14247-2|SRC8_HUMAN Isoform 2 of Src substrate cortactin OS=Homo sapiens O	3	13	13	13	9	12	11	3	2	2	6	9	5	4	7	7	11	12	12	0	0	0	9	11	10	4	5	7	5	9	9	0	0	0	9	12	11	3	2	2	6	9
Q14254	Q14254	2	2	2	Flotillin-2	FLOT2	sp|Q14254|FLOT2_HUMAN Flotillin-2 OS=Homo sapiens OX=9606 GN=FLOT2 PE=1 SV=2	1	2	2	2	2	2	2	0	0	0	0	2	2	1	1	1	2	2	2	0	0	0	2	2	2	0	0	0	0	2	1	0	0	0	2	2	2	0	0	0	0	2
Q14444-2;Q14444	Q14444-2;Q14444	4;4	4;4	4;4	Caprin-1	CAPRIN1	sp|Q14444-2|CAPR1_HUMAN Isoform 2 of Caprin-1 OS=Homo sapiens OX=9606 GN=CAPRIN1;sp|Q14444|CAPR1_HUMAN Caprin-1 OS=Homo sapiens OX=9606 GN=CAPRIN1 PE=1 SV=2	2	4	4	4	3	4	4	1	1	0	2	2	2	1	2	1	3	4	4	1	0	1	2	3	4	1	1	1	2	2	3	0	0	0	3	4	4	1	1	0	2	2
Q14498-3;Q14498-2;Q14498;Q86U06-3;Q86U06-4;Q86U06-5;Q86U06-2;Q86U06	Q14498-3;Q14498-2;Q14498	10;10;10;2;2;2;2;2	10;10;10;2;2;2;2;2	10;10;10;2;2;2;2;2	RNA-binding protein 39	RBM39	sp|Q14498-3|RBM39_HUMAN Isoform 3 of RNA-binding protein 39 OS=Homo sapiens OX=9606 GN=RBM39;sp|Q14498-2|RBM39_HUMAN Isoform 2 of RNA-binding protein 39 OS=Homo sapiens OX=9606 GN=RBM39;sp|Q14498|RBM39_HUMAN RNA-binding protein 39 OS=Homo sapiens OX=9606 G	8	10	10	10	5	9	7	7	6	5	7	9	9	8	10	7	10	9	7	5	1	0	9	10	9	9	7	8	7	9	9	9	7	6	5	9	7	7	6	5	7	9
Q14697;Q14697-2	Q14697;Q14697-2	3;3	3;3	3;3	Neutral alpha-glucosidase AB	GANAB	sp|Q14697|GANAB_HUMAN Neutral alpha-glucosidase AB OS=Homo sapiens OX=9606 GN=GANAB PE=1 SV=3;sp|Q14697-2|GANAB_HUMAN Isoform 2 of Neutral alpha-glucosidase AB OS=Homo sapiens OX=9606 GN=GANAB	2	3	3	3	3	3	1	0	2	1	1	2	1	2	2	2	3	2	3	1	0	0	3	3	3	1	2	1	0	3	3	1	2	1	3	3	1	0	2	1	1	2
Q14764	Q14764	6	6	6	Major vault protein	MVP	sp|Q14764|MVP_HUMAN Major vault protein OS=Homo sapiens OX=9606 GN=MVP PE=1 SV=4	1	6	6	6	1	1	0	2	2	2	2	2	3	4	5	3	2	2	0	4	0	0	4	3	3	5	6	6	0	1	0	2	1	3	1	1	0	2	2	2	2	2
Q14974;Q14974-2	Q14974;Q14974-2	2;1	2;1	2;1	Importin subunit beta-1	KPNB1	sp|Q14974|IMB1_HUMAN Importin subunit beta-1 OS=Homo sapiens OX=9606 GN=KPNB1 PE=1 SV=2;sp|Q14974-2|IMB1_HUMAN Isoform 2 of Importin subunit beta-1 OS=Homo sapiens OX=9606 GN=KPNB1	2	2	2	2	2	2	2	1	2	2	2	2	2	1	1	2	2	2	2	1	0	0	1	2	2	1	0	0	1	2	2	0	0	0	2	2	2	1	2	2	2	2
Q14995	Q14995	1	1	1	Nuclear receptor subfamily 1 group D member 2	NR1D2	sp|Q14995|NR1D2_HUMAN Nuclear receptor subfamily 1 group D member 2 OS=Homo sapiens OX=9606 GN=NR1D2 PE=1 SV=3	1	1	1	1	0	0	0	0	0	0	0	0	0	0	0	0	0	1	0	0	0	0	0	1	1	0	0	0	0	0	0	0	0	0	0	0	0	0	0	0	0	0
Q15029-2;Q15029-3;Q15029	Q15029-2;Q15029-3;Q15029	2;2;2	1;1;1	1;1;1	116 kDa U5 small nuclear ribonucleoprotein component	EFTUD2	sp|Q15029-2|U5S1_HUMAN Isoform 2 of 116 kDa U5 small nuclear ribonucleoprotein component OS=Homo sapiens OX=9606 GN=EFTUD2;sp|Q15029-3|U5S1_HUMAN Isoform 3 of 116 kDa U5 small nuclear ribonucleoprotein component OS=Homo sapiens OX=9606 GN=EFTUD2;sp|Q15029|	3	2	1	1	2	1	2	1	1	1	1	2	2	1	0	2	2	1	1	1	0	0	1	1	2	2	2	2	1	2	2	0	1	0	1	1	1	0	0	0	1	1
Q15050	Q15050	1	1	1	Ribosome biogenesis regulatory protein homolog	RRS1	sp|Q15050|RRS1_HUMAN Ribosome biogenesis regulatory protein homolog OS=Homo sapiens OX=9606 GN=RRS1 PE=1 SV=2	1	1	1	1	0	0	0	0	0	0	0	0	0	1	1	0	1	0	1	0	0	0	0	0	0	1	0	0	0	1	0	0	0	0	0	0	0	0	0	0	0	0
Q15084-3;Q15084;Q15084-4;Q15084-5;Q15084-2	Q15084-3;Q15084;Q15084-4;Q15084-5;Q15084-2	5;5;5;5;5	5;5;5;5;5	5;5;5;5;5	Protein disulfide-isomerase A6	PDIA6	sp|Q15084-3|PDIA6_HUMAN Isoform 3 of Protein disulfide-isomerase A6 OS=Homo sapiens OX=9606 GN=PDIA6;sp|Q15084|PDIA6_HUMAN Protein disulfide-isomerase A6 OS=Homo sapiens OX=9606 GN=PDIA6 PE=1 SV=1;sp|Q15084-4|PDIA6_HUMAN Isoform 4 of Protein disulfide-isom	5	5	5	5	3	5	4	3	2	4	3	4	4	4	5	5	5	5	4	3	0	0	5	4	5	3	5	3	3	4	5	4	4	3	3	5	4	3	2	4	3	4
Q15149-7;Q15149-8;Q15149-9;Q15149-5;Q15149-4;Q15149-6;Q15149-3;Q15149-2;Q15149;P58107	Q15149-7;Q15149-8;Q15149-9;Q15149-5;Q15149-4;Q15149-6;Q15149-3;Q15149-2;Q15149	14;14;14;14;14;14;14;14;14;3	14;14;14;14;14;14;14;14;14;3	14;14;14;14;14;14;14;14;14;3	Plectin	PLEC	sp|Q15149-7|PLEC_HUMAN Isoform 7 of Plectin OS=Homo sapiens OX=9606 GN=PLEC;sp|Q15149-8|PLEC_HUMAN Isoform 8 of Plectin OS=Homo sapiens OX=9606 GN=PLEC;sp|Q15149-9|PLEC_HUMAN Isoform 9 of Plectin OS=Homo sapiens OX=9606 GN=PLEC;sp|Q15149-5|PLEC_HUMAN Isofo	10	14	14	14	1	2	1	1	4	1	1	4	4	12	11	13	3	4	2	0	0	0	3	2	2	7	9	10	3	6	6	4	4	3	1	2	1	1	4	1	1	4
Q15181	Q15181	2	2	2	Inorganic pyrophosphatase	PPA1	sp|Q15181|IPYR_HUMAN Inorganic pyrophosphatase OS=Homo sapiens OX=9606 GN=PPA1 PE=1 SV=2	1	2	2	2	0	0	2	0	0	0	1	0	0	0	0	0	0	1	0	0	0	0	2	1	1	0	0	0	0	2	2	0	0	0	0	0	2	0	0	0	1	0
Q15233;Q15233-2	Q15233;Q15233-2	27;26	26;25	26;25	Non-POU domain-containing octamer-binding protein	NONO	sp|Q15233|NONO_HUMAN Non-POU domain-containing octamer-binding protein OS=Homo sapiens OX=9606 GN=NONO PE=1 SV=4;sp|Q15233-2|NONO_HUMAN Isoform 2 of Non-POU domain-containing octamer-binding protein OS=Homo sapiens OX=9606 GN=NONO	2	27	26	26	22	24	26	15	16	15	17	26	25	13	16	17	27	25	25	15	0	0	20	21	20	11	17	17	17	23	19	6	10	6	21	23	25	14	15	14	17	25
Q15366-7;Q15366-8;Q15366-4;Q15366-5;Q15366-6;Q15366-3;Q15366;Q15366-2;P57721-2;P57721-3;P57721-5;Q15365;P57721-4;P57721	Q15366-7;Q15366-8;Q15366-4;Q15366-5;Q15366-6;Q15366-3;Q15366;Q15366-2;P57721-2;P57721-3;P57721-5;Q15365;P57721-4;P57721	3;3;3;3;3;3;3;3;2;2;2;2;2;2	3;3;3;3;3;3;3;3;2;2;2;2;2;2	3;3;3;3;3;3;3;3;2;2;2;2;2;2	Poly(rC)-binding protein 2;Poly(rC)-binding protein 3;Poly(rC)-binding protein 1	PCBP2;PCBP3;PCBP1	sp|Q15366-7|PCBP2_HUMAN Isoform 7 of Poly(rC)-binding protein 2 OS=Homo sapiens OX=9606 GN=PCBP2;sp|Q15366-8|PCBP2_HUMAN Isoform 8 of Poly(rC)-binding protein 2 OS=Homo sapiens OX=9606 GN=PCBP2;sp|Q15366-4|PCBP2_HUMAN Isoform 4 of Poly(rC)-binding protein	14	3	3	3	2	3	3	2	3	3	2	3	3	3	3	3	1	3	3	1	0	0	3	3	3	0	2	1	1	3	3	1	2	0	2	3	3	2	3	3	2	3
Q15393;Q15393-3;Q15393-2	Q15393	12;4;2	12;4;2	12;4;2	Splicing factor 3B subunit 3	SF3B3	sp|Q15393|SF3B3_HUMAN Splicing factor 3B subunit 3 OS=Homo sapiens OX=9606 GN=SF3B3 PE=1 SV=4	3	12	12	12	5	7	10	6	6	6	7	9	10	6	10	8	11	11	12	6	1	0	9	6	8	4	6	9	6	10	11	4	6	3	5	7	10	6	6	6	7	9
Q15459-2;Q15459	Q15459-2;Q15459	2;2	2;2	2;2	Splicing factor 3A subunit 1	SF3A1	sp|Q15459-2|SF3A1_HUMAN Isoform 2 of Splicing factor 3A subunit 1 OS=Homo sapiens OX=9606 GN=SF3A1;sp|Q15459|SF3A1_HUMAN Splicing factor 3A subunit 1 OS=Homo sapiens OX=9606 GN=SF3A1 PE=1 SV=1	2	2	2	2	1	1	1	1	1	1	2	2	2	0	1	1	2	2	2	1	0	0	2	2	2	1	1	1	1	2	2	1	1	1	1	1	1	1	1	1	2	2
Q15643-2;Q15643	Q15643-2;Q15643	1;1	1;1	1;1	Thyroid receptor-interacting protein 11	TRIP11	sp|Q15643-2|TRIPB_HUMAN Isoform 2 of Thyroid receptor-interacting protein 11 OS=Homo sapiens OX=9606 GN=TRIP11;sp|Q15643|TRIPB_HUMAN Thyroid receptor-interacting protein 11 OS=Homo sapiens OX=9606 GN=TRIP11 PE=1 SV=3	2	1	1	1	0	0	0	1	0	0	0	0	0	0	0	0	0	0	0	0	0	0	0	0	0	0	0	0	0	0	0	0	0	0	0	0	0	1	0	0	0	0
Q15717;Q15717-2	Q15717;Q15717-2	3;3	3;3	3;3	ELAV-like protein 1	ELAVL1	sp|Q15717|ELAV1_HUMAN ELAV-like protein 1 OS=Homo sapiens OX=9606 GN=ELAVL1 PE=1 SV=2;sp|Q15717-2|ELAV1_HUMAN Isoform 2 of ELAV-like protein 1 OS=Homo sapiens OX=9606 GN=ELAVL1	2	3	3	3	2	3	3	1	2	2	2	3	2	3	3	3	3	3	3	2	0	0	3	3	3	2	3	3	2	3	2	0	0	0	2	3	3	1	2	2	2	3
Q16629-3;Q16629-2;Q16629-4;Q16629;P84103-2;P84103	Q16629-3;Q16629-2;Q16629-4;Q16629	3;3;3;3;1;1	3;3;3;3;1;1	3;3;3;3;1;1	Serine/arginine-rich splicing factor 7	SRSF7	sp|Q16629-3|SRSF7_HUMAN Isoform 3 of Serine/arginine-rich splicing factor 7 OS=Homo sapiens OX=9606 GN=SRSF7;sp|Q16629-2|SRSF7_HUMAN Isoform 2 of Serine/arginine-rich splicing factor 7 OS=Homo sapiens OX=9606 GN=SRSF7;sp|Q16629-4|SRSF7_HUMAN Isoform 4 of S	6	3	3	3	0	1	2	0	1	2	0	1	2	2	1	1	2	2	2	2	0	0	2	3	3	2	1	1	2	1	2	1	1	1	0	1	2	0	1	2	0	1
Q16643;Q16643-3;Q16643-2	Q16643;Q16643-3;Q16643-2	13;13;10	13;13;10	13;13;10	Drebrin	DBN1	sp|Q16643|DREB_HUMAN Drebrin OS=Homo sapiens OX=9606 GN=DBN1 PE=1 SV=4;sp|Q16643-3|DREB_HUMAN Isoform 3 of Drebrin OS=Homo sapiens OX=9606 GN=DBN1;sp|Q16643-2|DREB_HUMAN Isoform 2 of Drebrin OS=Homo sapiens OX=9606 GN=DBN1	3	13	13	13	5	10	9	8	6	7	4	10	8	6	9	8	11	13	11	2	0	0	9	10	10	6	5	6	8	8	8	1	2	2	5	10	9	8	6	7	4	10
Q16658	Q16658	3	3	3	Fascin	FSCN1	sp|Q16658|FSCN1_HUMAN Fascin OS=Homo sapiens OX=9606 GN=FSCN1 PE=1 SV=3	1	3	3	3	1	2	2	1	1	0	2	3	3	1	1	2	2	3	3	2	0	0	3	3	2	2	2	2	1	3	3	1	2	0	1	2	2	1	1	0	2	3
Q16881-4;Q16881-3;Q16881;Q16881-5;Q16881-2;Q16881-6	Q16881-4;Q16881-3;Q16881;Q16881-5;Q16881-2;Q16881-6	2;2;2;1;1;1	2;2;2;1;1;1	2;2;2;1;1;1	Thioredoxin reductase 1, cytoplasmic	TXNRD1	sp|Q16881-4|TRXR1_HUMAN Isoform 4 of Thioredoxin reductase 1, cytoplasmic OS=Homo sapiens OX=9606 GN=TXNRD1;sp|Q16881-3|TRXR1_HUMAN Isoform 3 of Thioredoxin reductase 1, cytoplasmic OS=Homo sapiens OX=9606 GN=TXNRD1;sp|Q16881|TRXR1_HUMAN Thioredoxin reduct	6	2	2	2	2	2	2	1	1	1	1	1	2	1	0	1	2	2	2	0	0	1	2	2	2	1	2	2	0	2	2	0	1	1	2	2	2	1	1	1	1	1
Q2NL82	Q2NL82	6	6	6	Pre-rRNA-processing protein TSR1 homolog	TSR1	sp|Q2NL82|TSR1_HUMAN Pre-rRNA-processing protein TSR1 homolog OS=Homo sapiens OX=9606 GN=TSR1 PE=1 SV=1	1	6	6	6	3	3	5	3	2	1	4	4	5	4	4	4	3	3	5	4	0	0	4	4	6	5	3	3	0	1	0	0	1	0	3	3	5	3	2	1	4	4
Q3ZCM7	Q3ZCM7	8	1	1	Tubulin beta-8 chain	TUBB8	sp|Q3ZCM7|TBB8_HUMAN Tubulin beta-8 chain OS=Homo sapiens OX=9606 GN=TUBB8 PE=1 SV=2	1	8	1	1	6	8	8	8	7	7	7	8	8	7	7	8	7	8	8	6	3	0	7	8	7	7	7	8	8	8	7	6	7	5	0	1	1	1	0	0	1	1
Q53EL6-2;Q53EL6	Q53EL6-2;Q53EL6	6;6	6;6	6;6	Programmed cell death protein 4	PDCD4	sp|Q53EL6-2|PDCD4_HUMAN Isoform 2 of Programmed cell death protein 4 OS=Homo sapiens OX=9606 GN=PDCD4;sp|Q53EL6|PDCD4_HUMAN Programmed cell death protein 4 OS=Homo sapiens OX=9606 GN=PDCD4 PE=1 SV=2	2	6	6	6	4	4	6	2	2	2	3	6	6	2	2	3	5	6	6	2	0	0	3	5	5	0	1	0	0	1	0	0	0	0	4	4	6	2	2	2	3	6
Q53EP0-2;Q53EP0	Q53EP0-2;Q53EP0	1;1	1;1	1;1	Fibronectin type III domain-containing protein 3B	FNDC3B	sp|Q53EP0-2|FND3B_HUMAN Isoform 2 of Fibronectin type III domain-containing protein 3B OS=Homo sapiens OX=9606 GN=FNDC3B;sp|Q53EP0|FND3B_HUMAN Fibronectin type III domain-containing protein 3B OS=Homo sapiens OX=9606 GN=FNDC3B PE=1 SV=2	2	1	1	1	0	0	0	0	1	0	0	0	0	0	0	0	0	0	0	0	0	0	0	0	0	0	0	0	0	0	0	0	0	0	0	0	0	0	1	0	0	0
Q562R1	Q562R1	6	1	1	Beta-actin-like protein 2	ACTBL2	sp|Q562R1|ACTBL_HUMAN Beta-actin-like protein 2 OS=Homo sapiens OX=9606 GN=ACTBL2 PE=1 SV=2	1	6	1	1	4	5	5	4	5	3	5	5	5	4	5	4	5	6	5	4	2	0	5	5	5	3	4	5	5	5	5	4	4	4	0	0	0	0	0	0	0	0
Q5SY68	Q5SY68	1	1	1	Protein S100-A7-like 2	S100A7L2	sp|Q5SY68|S1A7B_HUMAN Protein S100-A7-like 2 OS=Homo sapiens OX=9606 GN=S100A7L2 PE=1 SV=1	1	1	1	1	0	1	1	1	1	1	1	1	1	0	1	1	1	1	1	0	0	0	1	1	1	0	1	1	0	1	1	1	1	1	0	1	1	1	1	1	1	1
Q5T749	Q5T749	12	12	12	Keratinocyte proline-rich protein	KPRP	sp|Q5T749|KPRP_HUMAN Keratinocyte proline-rich protein OS=Homo sapiens OX=9606 GN=KPRP PE=1 SV=1	1	12	12	12	6	8	7	4	6	8	4	7	9	5	12	8	9	12	11	6	0	0	11	11	10	7	8	9	6	9	8	7	7	3	6	8	7	4	6	8	4	7
Q6F5E8-2;Q6F5E8	Q6F5E8-2;Q6F5E8	1;1	1;1	1;1	Leucine-rich repeat-containing protein 16C	RLTPR	sp|Q6F5E8-2|CARL2_HUMAN Isoform 2 of Capping protein, Arp2/3 and myosin-I linker protein 2 OS=Homo sapiens OX=9606 GN=CARMIL2;sp|Q6F5E8|CARL2_HUMAN Capping protein, Arp2/3 and myosin-I linker protein 2 OS=Homo sapiens OX=9606 GN=CARMIL2 PE=1 SV=2	2	1	1	1	0	1	0	0	1	0	0	0	0	0	0	0	0	0	0	0	0	0	0	0	1	0	0	0	0	1	1	0	0	0	0	1	0	0	1	0	0	0
Q6NYC8-2;Q6NYC8	Q6NYC8-2;Q6NYC8	1;1	1;1	1;1	Phostensin	PPP1R18	sp|Q6NYC8-2|PPR18_HUMAN Isoform 2 of Phostensin OS=Homo sapiens OX=9606 GN=PPP1R18;sp|Q6NYC8|PPR18_HUMAN Phostensin OS=Homo sapiens OX=9606 GN=PPP1R18 PE=1 SV=1	2	1	1	1	0	1	0	0	0	1	0	0	0	1	0	0	1	1	1	0	0	0	1	1	1	0	0	0	0	1	0	0	0	0	0	1	0	0	0	1	0	0
Q6NZI2;Q6NZI2-2;Q6NZI2-3	Q6NZI2;Q6NZI2-2	5;4;2	5;4;2	5;4;2	Polymerase I and transcript release factor	PTRF	sp|Q6NZI2|CAVN1_HUMAN Caveolae-associated protein 1 OS=Homo sapiens OX=9606 GN=CAVIN1 PE=1 SV=1;sp|Q6NZI2-2|CAVN1_HUMAN Isoform 2 of Caveolae-associated protein 1 OS=Homo sapiens OX=9606 GN=CAVIN1	3	5	5	5	4	5	4	1	2	3	3	4	5	4	4	3	5	5	4	3	0	0	4	4	4	4	3	3	0	3	3	0	0	0	4	5	4	1	2	3	3	4
Q6PKG0;Q6PKG0-3;Q659C4-7;Q659C4-6;Q659C4-5;Q659C4-9;Q659C4-2;Q659C4	Q6PKG0;Q6PKG0-3	8;7;1;1;1;1;1;1	8;7;1;1;1;1;1;1	8;7;1;1;1;1;1;1	La-related protein 1	LARP1	sp|Q6PKG0|LARP1_HUMAN La-related protein 1 OS=Homo sapiens OX=9606 GN=LARP1 PE=1 SV=2;sp|Q6PKG0-3|LARP1_HUMAN Isoform 2 of La-related protein 1 OS=Homo sapiens OX=9606 GN=LARP1	8	8	8	8	5	7	7	3	2	4	4	6	7	5	7	7	7	6	8	4	0	0	6	7	7	5	5	6	1	4	4	0	0	0	5	7	7	3	2	4	4	6
Q6UWP8	Q6UWP8	2	2	2	Suprabasin	SBSN	sp|Q6UWP8|SBSN_HUMAN Suprabasin OS=Homo sapiens OX=9606 GN=SBSN PE=1 SV=2	1	2	2	2	2	2	2	2	2	2	2	2	2	2	2	2	1	1	2	2	0	0	2	1	2	1	2	2	2	2	2	2	2	1	2	2	2	2	2	2	2	2
Q6ZUV0	Q6ZUV0	1	1	1	Putative cytosolic acyl coenzyme A thioester hydrolase-like	ACOT7L	sp|Q6ZUV0|BACHL_HUMAN Putative cytosolic acyl coenzyme A thioester hydrolase-like OS=Homo sapiens OX=9606 GN=ACOT7L PE=5 SV=1	1	1	1	1	0	1	0	1	1	0	1	1	0	1	0	1	1	1	1	0	0	0	0	0	0	1	1	1	1	1	1	1	1	1	0	1	0	1	1	0	1	1
Q71RC2-7;Q71RC2-6;Q71RC2-5;Q71RC2-3;Q71RC2;Q71RC2-4	Q71RC2-7;Q71RC2-6;Q71RC2-5;Q71RC2-3;Q71RC2;Q71RC2-4	1;1;1;1;1;1	1;1;1;1;1;1	1;1;1;1;1;1	La-related protein 4	LARP4	sp|Q71RC2-7|LARP4_HUMAN Isoform 7 of La-related protein 4 OS=Homo sapiens OX=9606 GN=LARP4;sp|Q71RC2-6|LARP4_HUMAN Isoform 6 of La-related protein 4 OS=Homo sapiens OX=9606 GN=LARP4;sp|Q71RC2-5|LARP4_HUMAN Isoform 5 of La-related protein 4 OS=Homo sapiens	6	1	1	1	0	1	1	1	1	1	0	1	1	1	0	0	1	1	1	0	0	0	1	1	1	0	1	0	1	1	1	0	0	0	0	1	1	1	1	1	0	1
Q71U36;Q71U36-2;P0DPH8;P0DPH7;P0DPH7-2;Q6PEY2	Q71U36;Q71U36-2;P0DPH8;P0DPH7;P0DPH7-2;Q6PEY2	21;20;15;15;14;13	2;2;2;2;2;2	1;1;1;1;1;1	Tubulin alpha-1A chain;Tubulin alpha-3E chain	TUBA1A;TUBA3E	sp|Q71U36|TBA1A_HUMAN Tubulin alpha-1A chain OS=Homo sapiens OX=9606 GN=TUBA1A PE=1 SV=1;sp|Q71U36-2|TBA1A_HUMAN Isoform 2 of Tubulin alpha-1A chain OS=Homo sapiens OX=9606 GN=TUBA1A;sp|P0DPH8|TBA3D_HUMAN Tubulin alpha-3D chain OS=Homo sapiens OX=9606 GN=T	6	21	2	1	11	17	18	13	13	16	12	16	16	18	18	13	15	16	18	14	9	0	18	18	17	17	16	19	16	15	15	12	13	11	1	2	2	1	2	1	1	1
Q7KZF4	Q7KZF4	9	9	9	Staphylococcal nuclease domain-containing protein 1	SND1	sp|Q7KZF4|SND1_HUMAN Staphylococcal nuclease domain-containing protein 1 OS=Homo sapiens OX=9606 GN=SND1 PE=1 SV=1	1	9	9	9	8	9	9	1	1	1	7	5	7	3	1	1	9	9	9	0	0	0	8	8	8	3	4	4	3	7	7	0	0	1	8	9	9	1	1	1	7	5
Q7L2H7;Q7L2H7-2	Q7L2H7;Q7L2H7-2	5;3	5;3	5;3	Eukaryotic translation initiation factor 3 subunit M	EIF3M	sp|Q7L2H7|EIF3M_HUMAN Eukaryotic translation initiation factor 3 subunit M OS=Homo sapiens OX=9606 GN=EIF3M PE=1 SV=1;sp|Q7L2H7-2|EIF3M_HUMAN Isoform 2 of Eukaryotic translation initiation factor 3 subunit M OS=Homo sapiens OX=9606 GN=EIF3M	2	5	5	5	2	4	3	3	1	2	2	3	3	3	3	3	5	5	5	0	0	0	5	5	3	2	3	3	0	1	0	0	0	0	2	4	3	3	1	2	2	3
Q7Z2W4-2;Q7Z2W4;Q7Z2W4-3;Q7Z2W4-5;Q7Z2W4-4	Q7Z2W4-2;Q7Z2W4;Q7Z2W4-3	8;8;6;1;1	8;8;6;1;1	8;8;6;1;1	Zinc finger CCCH-type antiviral protein 1	ZC3HAV1	sp|Q7Z2W4-2|ZCCHV_HUMAN Isoform 2 of Zinc finger CCCH-type antiviral protein 1 OS=Homo sapiens OX=9606 GN=ZC3HAV1;sp|Q7Z2W4|ZCCHV_HUMAN Zinc finger CCCH-type antiviral protein 1 OS=Homo sapiens OX=9606 GN=ZC3HAV1 PE=1 SV=3;sp|Q7Z2W4-3|ZCCHV_HUMAN Isoform 3	5	8	8	8	3	5	6	2	5	2	4	5	6	3	5	4	7	7	7	3	0	0	5	5	7	4	2	4	3	5	6	0	0	1	3	5	6	2	5	2	4	5
Q7Z6R9	Q7Z6R9	2	1	1	Transcription factor AP-2-delta	TFAP2D	sp|Q7Z6R9|AP2D_HUMAN Transcription factor AP-2-delta OS=Homo sapiens OX=9606 GN=TFAP2D PE=1 SV=1	1	2	1	1	2	2	2	2	2	2	2	2	2	2	2	2	2	2	2	2	1	0	2	2	2	2	2	2	0	2	2	2	2	2	1	1	1	1	1	1	1	1
Q86V88-2	Q86V88-2	1	1	1			sp|Q86V88-2|MGDP1_HUMAN Isoform 2 of Magnesium-dependent phosphatase 1 OS=Homo sapiens OX=9606 GN=MDP1	1	1	1	1	0	0	0	1	1	0	0	0	0	0	0	1	1	0	0	0	0	0	1	0	0	0	0	0	0	0	1	0	1	0	0	0	0	1	1	0	0	0
Q86VD1-2;Q86VD1	Q86VD1-2;Q86VD1	1;1	1;1	1;1	MORC family CW-type zinc finger protein 1	MORC1	sp|Q86VD1-2|MORC1_HUMAN Isoform 2 of MORC family CW-type zinc finger protein 1 OS=Homo sapiens OX=9606 GN=MORC1;sp|Q86VD1|MORC1_HUMAN MORC family CW-type zinc finger protein 1 OS=Homo sapiens OX=9606 GN=MORC1 PE=2 SV=2	2	1	1	1	0	1	1	1	1	1	0	1	1	1	1	1	1	1	1	1	0	0	1	1	1	1	1	1	1	1	1	1	1	1	0	1	1	1	1	1	0	1
Q86Y13-2;Q86Y13	Q86Y13-2;Q86Y13	1;1	1;1	1;1	E3 ubiquitin-protein ligase DZIP3	DZIP3	sp|Q86Y13-2|DZIP3_HUMAN Isoform 2 of E3 ubiquitin-protein ligase DZIP3 OS=Homo sapiens OX=9606 GN=DZIP3;sp|Q86Y13|DZIP3_HUMAN E3 ubiquitin-protein ligase DZIP3 OS=Homo sapiens OX=9606 GN=DZIP3 PE=1 SV=2	2	1	1	1	0	0	0	0	0	0	0	0	0	0	0	0	0	0	0	0	0	0	0	0	1	0	0	0	0	0	0	0	0	0	0	0	0	0	0	0	0	0
Q8IVT2	Q8IVT2	2	2	2	Mitotic interactor and substrate of PLK1	MISP	sp|Q8IVT2|MISP_HUMAN Mitotic interactor and substrate of PLK1 OS=Homo sapiens OX=9606 GN=MISP PE=1 SV=1	1	2	2	2	2	2	2	1	2	1	2	1	1	0	1	2	2	2	2	0	0	0	2	2	1	0	0	0	1	2	2	0	0	0	2	2	2	1	2	1	2	1
Q8IXB1-2;Q8IXB1	Q8IXB1-2;Q8IXB1	1;1	1;1	1;1	DnaJ homolog subfamily C member 10	DNAJC10	sp|Q8IXB1-2|DJC10_HUMAN Isoform 2 of DnaJ homolog subfamily C member 10 OS=Homo sapiens OX=9606 GN=DNAJC10;sp|Q8IXB1|DJC10_HUMAN DnaJ homolog subfamily C member 10 OS=Homo sapiens OX=9606 GN=DNAJC10 PE=1 SV=2	2	1	1	1	1	1	0	1	0	0	0	1	0	0	1	0	1	1	1	0	0	0	1	1	1	1	1	0	0	0	0	0	0	0	1	1	0	1	0	0	0	1
Q8IZF0	Q8IZF0	1	1	1	Sodium leak channel non-selective protein	NALCN	sp|Q8IZF0|NALCN_HUMAN Sodium leak channel non-selective protein OS=Homo sapiens OX=9606 GN=NALCN PE=1 SV=1	1	1	1	1	0	0	0	0	0	0	0	0	0	0	0	0	0	1	0	0	0	0	0	0	0	0	0	0	0	0	0	0	0	0	0	0	0	0	0	0	0	0
Q8IZT6-2;Q8IZT6	Q8IZT6-2;Q8IZT6	2;2	2;2	2;2	Abnormal spindle-like microcephaly-associated protein	ASPM	sp|Q8IZT6-2|ASPM_HUMAN Isoform 2 of Abnormal spindle-like microcephaly-associated protein OS=Homo sapiens OX=9606 GN=ASPM;sp|Q8IZT6|ASPM_HUMAN Abnormal spindle-like microcephaly-associated protein OS=Homo sapiens OX=9606 GN=ASPM PE=1 SV=2	2	2	2	2	2	2	2	1	2	0	2	2	1	0	2	1	2	1	1	1	1	0	2	1	2	1	2	1	2	1	2	1	2	2	2	2	2	1	2	0	2	2
Q8N1N4;CON__Q8N1N4-2;CON__Q7RTT2;Q8N1N4-2	Q8N1N4;CON__Q8N1N4-2;CON__Q7RTT2;Q8N1N4-2	11;10;10;9	7;6;6;5	7;6;6;5	Keratin, type II cytoskeletal 78	KRT78	sp|Q8N1N4|K2C78_HUMAN Keratin, type II cytoskeletal 78 OS=Homo sapiens OX=9606 GN=KRT78 PE=1 SV=2;;;sp|Q8N1N4-2|K2C78_HUMAN Isoform 2 of Keratin, type II cytoskeletal 78 OS=Homo sapiens OX=9606 GN=KRT78	4	11	7	7	6	10	9	10	10	9	4	6	7	9	10	9	8	7	9	6	1	0	8	9	9	5	6	7	5	8	7	9	8	7	4	6	5	7	6	6	3	3
Q8NC51-2;Q8NC51	Q8NC51-2;Q8NC51	18;18	18;18	2;2	Plasminogen activator inhibitor 1 RNA-binding protein	SERBP1	sp|Q8NC51-2|PAIRB_HUMAN Isoform 2 of Plasminogen activator inhibitor 1 RNA-binding protein OS=Homo sapiens OX=9606 GN=SERBP1;sp|Q8NC51|PAIRB_HUMAN Plasminogen activator inhibitor 1 RNA-binding protein OS=Homo sapiens OX=9606 GN=SERBP1 PE=1 SV=2	2	18	18	2	16	15	16	15	11	12	11	16	17	14	15	13	15	17	16	10	0	0	14	15	15	12	11	12	11	12	11	2	2	3	16	15	16	15	11	12	11	16
Q8NC51-4;Q8NC51-3	Q8NC51-4;Q8NC51-3	17;17	1;1	1;1	Plasminogen activator inhibitor 1 RNA-binding protein	SERBP1	sp|Q8NC51-4|PAIRB_HUMAN Isoform 4 of Plasminogen activator inhibitor 1 RNA-binding protein OS=Homo sapiens OX=9606 GN=SERBP1;sp|Q8NC51-3|PAIRB_HUMAN Isoform 3 of Plasminogen activator inhibitor 1 RNA-binding protein OS=Homo sapiens OX=9606 GN=SERBP1	2	17	1	1	16	14	15	14	11	11	10	14	16	13	14	12	14	16	15	10	0	0	12	14	13	12	11	12	10	10	10	2	2	3	1	1	1	1	1	1	1	0
Q8NCA5	Q8NCA5	4	4	4	Protein FAM98A	FAM98A	sp|Q8NCA5|FA98A_HUMAN Protein FAM98A OS=Homo sapiens OX=9606 GN=FAM98A PE=1 SV=2	1	4	4	4	0	4	4	1	2	3	1	3	4	2	4	4	3	4	3	3	0	0	4	3	4	2	3	4	1	3	2	1	2	1	0	4	4	1	2	3	1	3
Q8NFJ5	Q8NFJ5	2	2	2	Retinoic acid-induced protein 3	GPRC5A	sp|Q8NFJ5|RAI3_HUMAN Retinoic acid-induced protein 3 OS=Homo sapiens OX=9606 GN=GPRC5A PE=1 SV=2	1	2	2	2	2	1	2	0	0	1	0	0	0	1	0	1	1	2	2	1	0	0	1	2	0	0	0	0	0	0	0	0	0	0	2	1	2	0	0	1	0	0
Q8NHH1-2;Q8NHH1	Q8NHH1-2;Q8NHH1	1;1	1;1	1;1	Tubulin polyglutamylase TTLL11	TTLL11	sp|Q8NHH1-2|TTL11_HUMAN Isoform 2 of Tubulin polyglutamylase TTLL11 OS=Homo sapiens OX=9606 GN=TTLL11;sp|Q8NHH1|TTL11_HUMAN Tubulin polyglutamylase TTLL11 OS=Homo sapiens OX=9606 GN=TTLL11 PE=1 SV=2	2	1	1	1	1	1	1	1	1	1	0	1	1	1	1	1	1	1	1	1	0	0	1	1	1	1	1	0	0	1	1	1	1	1	1	1	1	1	1	1	0	1
Q8TDN6	Q8TDN6	3	3	3	Ribosome biogenesis protein BRX1 homolog	BRIX1	sp|Q8TDN6|BRX1_HUMAN Ribosome biogenesis protein BRX1 homolog OS=Homo sapiens OX=9606 GN=BRIX1 PE=1 SV=2	1	3	3	3	1	2	2	1	1	1	0	1	2	1	1	2	2	3	2	1	0	0	2	2	1	0	1	0	0	0	1	0	0	0	1	2	2	1	1	1	0	1
Q8TEQ6	Q8TEQ6	1	1	1	Gem-associated protein 5	GEMIN5	sp|Q8TEQ6|GEMI5_HUMAN Gem-associated protein 5 OS=Homo sapiens OX=9606 GN=GEMIN5 PE=1 SV=3	1	1	1	1	0	0	0	0	0	0	0	0	0	0	1	0	0	0	0	0	0	0	0	0	0	0	0	0	0	0	0	0	0	0	0	0	0	0	0	0	0	0
Q8TF72	Q8TF72	1	1	1	Protein Shroom3	SHROOM3	sp|Q8TF72|SHRM3_HUMAN Protein Shroom3 OS=Homo sapiens OX=9606 GN=SHROOM3 PE=1 SV=2	1	1	1	1	1	1	1	1	1	1	0	1	1	1	1	1	1	1	1	1	0	0	1	1	1	1	1	1	1	1	1	1	1	1	1	1	1	1	1	1	0	1
Q8WWI1-3;Q8WWI1;Q8WWI1-5;Q8WWI1-4;Q8WWI1-2	Q8WWI1-3;Q8WWI1;Q8WWI1-5;Q8WWI1-4;Q8WWI1-2	14;13;11;11;11	14;13;11;11;11	14;13;11;11;11	LIM domain only protein 7	LMO7	sp|Q8WWI1-3|LMO7_HUMAN Isoform 3 of LIM domain only protein 7 OS=Homo sapiens OX=9606 GN=LMO7;sp|Q8WWI1|LMO7_HUMAN LIM domain only protein 7 OS=Homo sapiens OX=9606 GN=LMO7 PE=1 SV=3;sp|Q8WWI1-5|LMO7_HUMAN Isoform 5 of LIM domain only protein 7 OS=Homo sap	5	14	14	14	8	14	12	0	0	0	3	5	3	0	0	0	12	13	13	0	0	0	7	10	9	0	0	0	12	10	11	0	0	0	8	14	12	0	0	0	3	5
Q92481;Q92481-2	Q92481;Q92481-2	8;8	1;1	1;1	Transcription factor AP-2-beta	TFAP2B	sp|Q92481|AP2B_HUMAN Transcription factor AP-2-beta OS=Homo sapiens OX=9606 GN=TFAP2B PE=1 SV=2;sp|Q92481-2|AP2B_HUMAN Isoform 2 of Transcription factor AP-2-beta OS=Homo sapiens OX=9606 GN=TFAP2B	2	8	1	1	5	7	7	6	7	7	6	6	6	7	6	6	7	7	8	6	2	0	6	6	6	6	6	6	3	5	5	5	4	4	0	1	1	0	0	0	0	0
Q92499;Q92499-3;Q92499-2	Q92499;Q92499-3;Q92499-2	12;10;10	12;10;10	12;10;10	ATP-dependent RNA helicase DDX1	DDX1	sp|Q92499|DDX1_HUMAN ATP-dependent RNA helicase DDX1 OS=Homo sapiens OX=9606 GN=DDX1 PE=1 SV=2;sp|Q92499-3|DDX1_HUMAN Isoform 3 of ATP-dependent RNA helicase DDX1 OS=Homo sapiens OX=9606 GN=DDX1;sp|Q92499-2|DDX1_HUMAN Isoform 2 of ATP-dependent RNA helicas	3	12	12	12	6	10	9	5	7	7	4	8	6	6	10	5	8	11	11	5	0	0	8	8	8	9	8	7	6	9	8	2	2	4	6	10	9	5	7	7	4	8
Q92522	Q92522	1	1	1	Histone H1x	H1FX	sp|Q92522|H1X_HUMAN Histone H1.10 OS=Homo sapiens OX=9606 GN=H1-10 PE=1 SV=1	1	1	1	1	1	1	1	1	1	1	1	1	1	1	1	1	1	1	1	1	0	0	1	1	1	1	1	1	0	1	1	0	0	0	1	1	1	1	1	1	1	1
Q92614-3;Q92614-4;Q92614;Q92614-2;Q92614-5	Q92614-3;Q92614-4;Q92614;Q92614-2;Q92614-5	10;10;10;7;6	10;10;10;7;6	10;10;10;7;6	Unconventional myosin-XVIIIa	MYO18A	sp|Q92614-3|MY18A_HUMAN Isoform 3 of Unconventional myosin-XVIIIa OS=Homo sapiens OX=9606 GN=MYO18A;sp|Q92614-4|MY18A_HUMAN Isoform 4 of Unconventional myosin-XVIIIa OS=Homo sapiens OX=9606 GN=MYO18A;sp|Q92614|MY18A_HUMAN Unconventional myosin-XVIIIa OS=Ho	5	10	10	10	6	10	10	0	0	0	1	3	0	0	0	0	9	9	10	1	0	0	6	5	7	0	0	0	1	3	4	0	0	0	6	10	10	0	0	0	1	3
Q92615	Q92615	4	4	4	La-related protein 4B	LARP4B	sp|Q92615|LAR4B_HUMAN La-related protein 4B OS=Homo sapiens OX=9606 GN=LARP4B PE=1 SV=3	1	4	4	4	2	2	3	0	1	2	1	0	2	2	1	1	4	4	4	0	0	0	1	2	3	0	0	0	0	1	2	0	0	0	2	2	3	0	1	2	1	0
Q92624	Q92624	5	5	5	Amyloid protein-binding protein 2	APPBP2	sp|Q92624|APBP2_HUMAN Amyloid protein-binding protein 2 OS=Homo sapiens OX=9606 GN=APPBP2 PE=1 SV=2	1	5	5	5	1	2	2	0	0	0	0	1	0	0	1	0	4	5	5	2	0	0	1	1	0	0	0	0	0	0	0	0	0	0	1	2	2	0	0	0	0	1
Q92734-4;Q92734-3;Q92734-2;Q92734	Q92734-4;Q92734-3;Q92734-2;Q92734	13;13;13;13	13;13;13;13	13;13;13;13	Protein TFG	TFG	sp|Q92734-4|TFG_HUMAN Isoform 4 of Protein TFG OS=Homo sapiens OX=9606 GN=TFG;sp|Q92734-3|TFG_HUMAN Isoform 3 of Protein TFG OS=Homo sapiens OX=9606 GN=TFG;sp|Q92734-2|TFG_HUMAN Isoform 2 of Protein TFG OS=Homo sapiens OX=9606 GN=TFG;sp|Q92734|TFG_HUMAN Pr	4	13	13	13	7	10	10	10	11	10	10	8	11	11	10	9	9	10	9	8	1	1	10	9	8	9	12	10	8	10	10	9	11	9	7	10	10	10	11	10	10	8
Q92804-2;Q92804	Q92804-2;Q92804	13;13	13;13	11;11	TATA-binding protein-associated factor 2N	TAF15	sp|Q92804-2|RBP56_HUMAN Isoform Short of TATA-binding protein-associated factor 2N OS=Homo sapiens OX=9606 GN=TAF15;sp|Q92804|RBP56_HUMAN TATA-binding protein-associated factor 2N OS=Homo sapiens OX=9606 GN=TAF15 PE=1 SV=1	2	13	13	11	9	13	13	10	10	12	9	10	11	11	12	13	13	12	12	10	0	0	13	12	12	9	12	12	7	10	11	10	13	11	9	13	13	10	10	12	9	10
Q92841-1;Q92841-3;Q92841-2;Q92841	Q92841-1;Q92841-3;Q92841-2;Q92841	9;9;9;9	5;5;5;5	5;5;5;5	Probable ATP-dependent RNA helicase DDX17	DDX17	sp|Q92841-1|DDX17_HUMAN Isoform 2 of Probable ATP-dependent RNA helicase DDX17 OS=Homo sapiens OX=9606 GN=DDX17;sp|Q92841-3|DDX17_HUMAN Isoform 4 of Probable ATP-dependent RNA helicase DDX17 OS=Homo sapiens OX=9606 GN=DDX17;sp|Q92841-2|DDX17_HUMAN Isoform	4	9	5	5	6	8	8	7	5	5	6	7	9	8	7	6	9	8	9	7	0	0	7	9	8	9	9	8	5	8	8	5	5	3	4	4	4	5	3	2	3	4
Q92900-2;Q92900	Q92900-2;Q92900	4;4	4;4	4;4	Regulator of nonsense transcripts 1	UPF1	sp|Q92900-2|RENT1_HUMAN Isoform 2 of Regulator of nonsense transcripts 1 OS=Homo sapiens OX=9606 GN=UPF1;sp|Q92900|RENT1_HUMAN Regulator of nonsense transcripts 1 OS=Homo sapiens OX=9606 GN=UPF1 PE=1 SV=2	2	4	4	4	2	3	4	1	1	0	3	3	4	2	3	2	4	4	4	1	0	0	4	3	3	1	1	1	1	3	2	0	1	0	2	3	4	1	1	0	3	3
Q96DA0	Q96DA0	1	1	1	Zymogen granule protein 16 homolog B	ZG16B	sp|Q96DA0|ZG16B_HUMAN Zymogen granule protein 16 homolog B OS=Homo sapiens OX=9606 GN=ZG16B PE=1 SV=3	1	1	1	1	0	0	0	0	0	0	0	0	0	0	0	0	0	1	1	0	0	0	0	0	0	0	0	0	0	0	0	0	0	0	0	0	0	0	0	0	0	0
Q96E17	Q96E17	1	1	1	Ras-related protein Rab-3C	RAB3C	sp|Q96E17|RAB3C_HUMAN Ras-related protein Rab-3C OS=Homo sapiens OX=9606 GN=RAB3C PE=1 SV=1	1	1	1	1	1	0	0	0	0	0	1	0	0	0	0	0	1	0	0	0	0	0	1	0	0	0	0	0	1	0	0	0	0	0	1	0	0	0	0	0	1	0
Q96HJ9-2;Q9Y383-3;Q9Y383-2;Q9Y383	Q96HJ9-2;Q9Y383-3;Q9Y383-2;Q9Y383	3;3;3;3	3;3;3;3	3;3;3;3	Putative RNA-binding protein Luc7-like 2	LUC7L2	sp|Q96HJ9-2|FMC1_HUMAN Isoform 2 of Protein FMC1 homolog OS=Homo sapiens OX=9606 GN=FMC1;sp|Q9Y383-3|LC7L2_HUMAN Isoform 3 of Putative RNA-binding protein Luc7-like 2 OS=Homo sapiens OX=9606 GN=LUC7L2;sp|Q9Y383-2|LC7L2_HUMAN Isoform 2 of Putative RNA-bindi	4	3	3	3	3	2	3	1	1	0	1	3	3	1	2	3	3	3	3	1	0	0	3	3	3	2	1	1	2	3	3	3	1	1	3	2	3	1	1	0	1	3
Q96JA4-2;Q96JA4;Q96JA4-5	Q96JA4-2;Q96JA4;Q96JA4-5	1;1;1	1;1;1	1;1;1	Membrane-spanning 4-domains subfamily A member 14	MS4A14	sp|Q96JA4-2|M4A14_HUMAN Isoform 2 of Membrane-spanning 4-domains subfamily A member 14 OS=Homo sapiens OX=9606 GN=MS4A14;sp|Q96JA4|M4A14_HUMAN Membrane-spanning 4-domains subfamily A member 14 OS=Homo sapiens OX=9606 GN=MS4A14 PE=1 SV=2;sp|Q96JA4-5|M4A14_H	3	1	1	1	1	1	1	1	1	1	0	1	1	1	1	1	1	1	0	1	0	0	1	1	1	1	1	1	1	1	1	1	1	1	1	1	1	1	1	1	0	1
Q96L93-5;Q96L93-6;Q96L93-4;Q96L93;Q96L93-2	Q96L93-5;Q96L93-6;Q96L93-4;Q96L93;Q96L93-2	1;1;1;1;1	1;1;1;1;1	1;1;1;1;1	Kinesin-like protein KIF16B	KIF16B	sp|Q96L93-5|KI16B_HUMAN Isoform 4 of Kinesin-like protein KIF16B OS=Homo sapiens OX=9606 GN=KIF16B;sp|Q96L93-6|KI16B_HUMAN Isoform 5 of Kinesin-like protein KIF16B OS=Homo sapiens OX=9606 GN=KIF16B;sp|Q96L93-4|KI16B_HUMAN Isoform 3 of Kinesin-like protein	5	1	1	1	0	0	0	0	0	0	0	0	0	0	0	0	0	1	0	0	0	0	0	0	0	0	0	0	0	0	0	0	0	0	0	0	0	0	0	0	0	0
Q96PK6;Q96PK6-3;Q96PK6-4;Q96PK6-2;Q96PK6-5	Q96PK6;Q96PK6-3;Q96PK6-4;Q96PK6-2;Q96PK6-5	2;1;1;1;1	2;1;1;1;1	2;1;1;1;1	RNA-binding protein 14	RBM14	sp|Q96PK6|RBM14_HUMAN RNA-binding protein 14 OS=Homo sapiens OX=9606 GN=RBM14 PE=1 SV=2;sp|Q96PK6-3|RBM14_HUMAN Isoform 3 of RNA-binding protein 14 OS=Homo sapiens OX=9606 GN=RBM14;sp|Q96PK6-4|RBM14_HUMAN Isoform 4 of RNA-binding protein 14 OS=Homo sapiens	5	2	2	2	1	0	0	1	0	0	1	1	0	1	0	2	1	2	2	1	0	0	0	1	1	1	1	1	0	1	1	0	0	0	1	0	0	1	0	0	1	1
Q96Q89-4;Q96Q89-3;Q96Q89;Q96Q89-2	Q96Q89-4;Q96Q89-3;Q96Q89;Q96Q89-2	1;1;1;1	1;1;1;1	1;1;1;1	Kinesin-like protein KIF20B	KIF20B	sp|Q96Q89-4|KI20B_HUMAN Isoform 4 of Kinesin-like protein KIF20B OS=Homo sapiens OX=9606 GN=KIF20B;sp|Q96Q89-3|KI20B_HUMAN Isoform 3 of Kinesin-like protein KIF20B OS=Homo sapiens OX=9606 GN=KIF20B;sp|Q96Q89|KI20B_HUMAN Kinesin-like protein KIF20B OS=Homo	4	1	1	1	0	1	1	1	1	1	1	0	1	1	1	1	0	1	1	1	0	0	0	0	1	1	1	1	1	0	0	1	1	1	0	1	1	1	1	1	1	0
Q96QV6	Q96QV6	6	1	0	Histone H2A type 1-A	HIST1H2AA	sp|Q96QV6|H2A1A_HUMAN Histone H2A type 1-A OS=Homo sapiens OX=9606 GN=H2AC1 PE=1 SV=3	1	6	1	0	5	4	6	5	6	6	5	6	6	6	6	6	6	5	6	6	4	0	5	6	6	5	6	6	5	5	5	4	3	4	1	1	1	1	1	1	1	1
Q96T76-5;Q96T76-9;Q96T76;Q96T76-8;Q96T76-7	Q96T76-5;Q96T76-9;Q96T76;Q96T76-8;Q96T76-7	2;2;2;2;1	2;2;2;2;1	2;2;2;2;1	MMS19 nucleotide excision repair protein homolog	MMS19	sp|Q96T76-5|MMS19_HUMAN Isoform 4 of MMS19 nucleotide excision repair protein homolog OS=Homo sapiens OX=9606 GN=MMS19;sp|Q96T76-9|MMS19_HUMAN Isoform 6 of MMS19 nucleotide excision repair protein homolog OS=Homo sapiens OX=9606 GN=MMS19;sp|Q96T76|MMS19_HU	5	2	2	2	1	2	0	0	0	1	1	1	1	1	1	2	2	2	2	1	0	0	1	0	1	1	0	2	0	0	0	0	0	0	1	2	0	0	0	1	1	1
Q99729-3;Q99729-2;Q99729-4;Q99729	Q99729-3;Q99729-2;Q99729-4;Q99729	2;2;1;1	2;2;1;1	2;2;1;1	Heterogeneous nuclear ribonucleoprotein A/B	HNRNPAB	sp|Q99729-3|ROAA_HUMAN Isoform 3 of Heterogeneous nuclear ribonucleoprotein A/B OS=Homo sapiens OX=9606 GN=HNRNPAB;sp|Q99729-2|ROAA_HUMAN Isoform 2 of Heterogeneous nuclear ribonucleoprotein A/B OS=Homo sapiens OX=9606 GN=HNRNPAB;sp|Q99729-4|ROAA_HUMAN Iso	4	2	2	2	1	2	2	1	1	1	2	2	2	1	2	2	2	2	2	2	0	0	2	2	2	2	2	2	1	2	1	0	1	0	1	2	2	1	1	1	2	2
Q9BQ67	Q9BQ67	2	2	2	Glutamate-rich WD repeat-containing protein 1	GRWD1	sp|Q9BQ67|GRWD1_HUMAN Glutamate-rich WD repeat-containing protein 1 OS=Homo sapiens OX=9606 GN=GRWD1 PE=1 SV=1	1	2	2	2	2	1	2	0	1	0	0	0	0	1	0	1	1	2	0	1	0	0	1	1	1	1	1	0	0	0	0	0	0	0	2	1	2	0	1	0	0	0
Q9BQE3	Q9BQE3	20	1	1	Tubulin alpha-1C chain	TUBA1C	sp|Q9BQE3|TBA1C_HUMAN Tubulin alpha-1C chain OS=Homo sapiens OX=9606 GN=TUBA1C PE=1 SV=1	1	20	1	1	10	17	17	14	14	15	11	16	16	18	18	15	15	15	17	13	9	0	17	18	17	17	16	19	16	15	15	13	11	10	0	1	1	1	1	0	0	1
Q9BRJ6	Q9BRJ6	1	1	1	Uncharacterized protein C7orf50	C7orf50	sp|Q9BRJ6|CG050_HUMAN Uncharacterized protein C7orf50 OS=Homo sapiens OX=9606 GN=C7orf50 PE=1 SV=1	1	1	1	1	0	1	0	1	1	0	0	1	0	1	1	0	1	1	1	0	0	0	0	0	0	0	1	1	0	0	0	0	0	0	0	1	0	1	1	0	0	1
Q9BRT9-2;Q9BRT9	Q9BRT9-2;Q9BRT9	1;1	1;1	1;1	DNA replication complex GINS protein SLD5;DNA replication complex GINS protein SLD5, N-terminally processed	GINS4	sp|Q9BRT9-2|SLD5_HUMAN Isoform 2 of DNA replication complex GINS protein SLD5 OS=Homo sapiens OX=9606 GN=GINS4;sp|Q9BRT9|SLD5_HUMAN DNA replication complex GINS protein SLD5 OS=Homo sapiens OX=9606 GN=GINS4 PE=1 SV=1	2	1	1	1	0	0	0	0	0	0	0	0	0	0	0	0	0	0	0	0	0	0	1	0	0	0	0	0	0	0	1	0	0	0	0	0	0	0	0	0	0	0
Q9BTT0-3;Q9BTT0;Q9BTT0-2	Q9BTT0-3;Q9BTT0;Q9BTT0-2	2;2;1	2;2;1	2;2;1	Acidic leucine-rich nuclear phosphoprotein 32 family member E	ANP32E	sp|Q9BTT0-3|AN32E_HUMAN Isoform 3 of Acidic leucine-rich nuclear phosphoprotein 32 family member E OS=Homo sapiens OX=9606 GN=ANP32E;sp|Q9BTT0|AN32E_HUMAN Acidic leucine-rich nuclear phosphoprotein 32 family member E OS=Homo sapiens OX=9606 GN=ANP32E PE=1	3	2	2	2	1	2	1	1	0	1	0	1	2	1	1	1	1	0	2	0	0	0	2	2	2	0	1	0	0	1	1	0	0	0	1	2	1	1	0	1	0	1
Q9BUF5	Q9BUF5	10	3	3	Tubulin beta-6 chain	TUBB6	sp|Q9BUF5|TBB6_HUMAN Tubulin beta-6 chain OS=Homo sapiens OX=9606 GN=TUBB6 PE=1 SV=1	1	10	3	3	8	7	9	7	7	7	7	9	8	9	7	9	10	9	9	7	3	0	7	10	8	8	7	8	7	7	6	3	4	4	2	1	2	1	1	1	1	2
Q9BUJ2-2;Q9BUJ2;Q9BUJ2-4;Q9BUJ2-3;Q9BUJ2-5	Q9BUJ2-2;Q9BUJ2;Q9BUJ2-4;Q9BUJ2-3	33;33;32;28;4	33;33;32;28;4	33;33;32;28;4	Heterogeneous nuclear ribonucleoprotein U-like protein 1	HNRNPUL1	sp|Q9BUJ2-2|HNRL1_HUMAN Isoform 2 of Heterogeneous nuclear ribonucleoprotein U-like protein 1 OS=Homo sapiens OX=9606 GN=HNRNPUL1;sp|Q9BUJ2|HNRL1_HUMAN Heterogeneous nuclear ribonucleoprotein U-like protein 1 OS=Homo sapiens OX=9606 GN=HNRNPUL1 PE=1 SV=2;s	5	33	33	33	21	30	28	21	24	24	20	28	26	26	29	26	31	31	30	23	2	0	27	27	30	25	22	26	18	23	22	15	15	14	21	30	28	21	24	24	20	28
Q9BUU2-2;Q9BUU2	Q9BUU2-2;Q9BUU2	1;1	1;1	1;1	Methyltransferase-like protein 22	METTL22	sp|Q9BUU2-2|MET22_HUMAN Isoform 2 of Methyltransferase-like protein 22 OS=Homo sapiens OX=9606 GN=METTL22;sp|Q9BUU2|MET22_HUMAN Methyltransferase-like protein 22 OS=Homo sapiens OX=9606 GN=METTL22 PE=1 SV=2	2	1	1	1	1	0	0	1	1	1	0	0	0	1	0	1	0	0	0	1	0	0	0	0	1	1	0	1	0	0	0	1	1	1	1	0	0	1	1	1	0	0
Q9BVP2-2;Q9BVP2	Q9BVP2-2;Q9BVP2	1;1	1;1	1;1	Guanine nucleotide-binding protein-like 3	GNL3	sp|Q9BVP2-2|GNL3_HUMAN Isoform 2 of Guanine nucleotide-binding protein-like 3 OS=Homo sapiens OX=9606 GN=GNL3;sp|Q9BVP2|GNL3_HUMAN Guanine nucleotide-binding protein-like 3 OS=Homo sapiens OX=9606 GN=GNL3 PE=1 SV=2	2	1	1	1	1	1	1	0	0	1	0	0	1	1	1	0	1	1	1	0	0	0	0	1	0	0	1	0	0	0	0	0	0	0	1	1	1	0	0	1	0	0
Q9BWD1;Q9BWD1-2	Q9BWD1;Q9BWD1-2	2;2	2;2	2;2	Acetyl-CoA acetyltransferase, cytosolic	ACAT2	sp|Q9BWD1|THIC_HUMAN Acetyl-CoA acetyltransferase, cytosolic OS=Homo sapiens OX=9606 GN=ACAT2 PE=1 SV=2;sp|Q9BWD1-2|THIC_HUMAN Isoform 2 of Acetyl-CoA acetyltransferase, cytosolic OS=Homo sapiens OX=9606 GN=ACAT2	2	2	2	2	1	2	1	0	0	0	1	1	1	0	0	1	2	2	2	0	0	0	2	2	2	2	2	2	0	1	2	0	0	0	1	2	1	0	0	0	1	1
Q9H3U1-2;Q9H3U1	Q9H3U1-2;Q9H3U1	1;1	1;1	1;1	Protein unc-45 homolog A	UNC45A	sp|Q9H3U1-2|UN45A_HUMAN Isoform 2 of Protein unc-45 homolog A OS=Homo sapiens OX=9606 GN=UNC45A;sp|Q9H3U1|UN45A_HUMAN Protein unc-45 homolog A OS=Homo sapiens OX=9606 GN=UNC45A PE=1 SV=1	2	1	1	1	1	1	1	1	1	1	1	1	1	1	1	1	1	1	1	1	0	0	1	1	1	1	0	1	0	1	1	1	1	1	1	1	1	1	1	1	1	1
Q9HB09-3;Q9HB09	Q9HB09-3;Q9HB09	1;1	1;1	1;1	Bcl-2-like protein 12	BCL2L12	sp|Q9HB09-3|B2L12_HUMAN Isoform 3 of Bcl-2-like protein 12 OS=Homo sapiens OX=9606 GN=BCL2L12;sp|Q9HB09|B2L12_HUMAN Bcl-2-like protein 12 OS=Homo sapiens OX=9606 GN=BCL2L12 PE=1 SV=1	2	1	1	1	0	0	0	0	0	0	0	0	0	0	0	0	0	0	0	0	0	0	0	1	0	0	0	0	0	0	0	0	0	0	0	0	0	0	0	0	0	0
Q9HCE1;Q9HCE1-2	Q9HCE1;Q9HCE1-2	7;4	7;4	7;4	Putative helicase MOV-10	MOV10	sp|Q9HCE1|MOV10_HUMAN Helicase MOV-10 OS=Homo sapiens OX=9606 GN=MOV10 PE=1 SV=2;sp|Q9HCE1-2|MOV10_HUMAN Isoform 2 of Helicase MOV-10 OS=Homo sapiens OX=9606 GN=MOV10	2	7	7	7	5	6	5	4	3	2	1	3	3	5	5	5	7	6	6	2	0	0	4	6	6	3	5	3	0	1	0	0	0	1	5	6	5	4	3	2	1	3
Q9NQR4	Q9NQR4	1	1	1	Omega-amidase NIT2	NIT2	sp|Q9NQR4|NIT2_HUMAN Omega-amidase NIT2 OS=Homo sapiens OX=9606 GN=NIT2 PE=1 SV=1	1	1	1	1	1	0	0	1	0	0	1	0	0	1	0	0	1	0	0	1	0	0	1	0	0	1	0	0	1	1	0	1	0	0	1	0	0	1	0	0	1	0
Q9NR30;Q9NR30-2;Q9BQ39	Q9NR30;Q9NR30-2	10;9;1	10;9;1	10;9;1	Nucleolar RNA helicase 2	DDX21	sp|Q9NR30|DDX21_HUMAN Nucleolar RNA helicase 2 OS=Homo sapiens OX=9606 GN=DDX21 PE=1 SV=5;sp|Q9NR30-2|DDX21_HUMAN Isoform 2 of Nucleolar RNA helicase 2 OS=Homo sapiens OX=9606 GN=DDX21	3	10	10	10	7	10	10	5	6	4	7	9	8	8	7	7	9	9	8	7	0	1	9	8	10	8	8	9	0	7	6	0	0	0	7	10	10	5	6	4	7	9
Q9NRL2;Q9NRL2-2;REV__P23690	Q9NRL2;Q9NRL2-2;REV__P23690	2;2;1	2;2;1	2;2;1	Bromodomain adjacent to zinc finger domain protein 1A	BAZ1A	sp|Q9NRL2|BAZ1A_HUMAN Bromodomain adjacent to zinc finger domain protein 1A OS=Homo sapiens OX=9606 GN=BAZ1A PE=1 SV=2;sp|Q9NRL2-2|BAZ1A_HUMAN Isoform 2 of Bromodomain adjacent to zinc finger domain protein 1A OS=Homo sapiens OX=9606 GN=BAZ1A;sp|P23690|YL1	3	2	2	2	0	2	1	0	0	0	0	1	1	0	0	0	1	1	1	0	0	0	1	1	1	1	1	1	1	1	1	0	0	0	0	2	1	0	0	0	0	1
Q9NUP7	Q9NUP7	1	1	1	tRNA:m(4)X modification enzyme TRM13 homolog	TRMT13	sp|Q9NUP7|TRM13_HUMAN tRNA:m(4)X modification enzyme TRM13 homolog OS=Homo sapiens OX=9606 GN=TRMT13 PE=1 SV=2	1	1	1	1	0	0	0	0	1	0	0	0	0	0	0	0	0	0	0	0	0	0	0	0	0	0	0	0	0	0	0	0	0	0	0	0	0	0	1	0	0	0
Q9NVI7-3;Q9NVI7-2;Q9NVI7	Q9NVI7-3;Q9NVI7-2;Q9NVI7	1;1;1	1;1;1	1;1;1	ATPase family AAA domain-containing protein 3A	ATAD3A	sp|Q9NVI7-3|ATD3A_HUMAN Isoform 3 of ATPase family AAA domain-containing protein 3A OS=Homo sapiens OX=9606 GN=ATAD3A;sp|Q9NVI7-2|ATD3A_HUMAN Isoform 2 of ATPase family AAA domain-containing protein 3A OS=Homo sapiens OX=9606 GN=ATAD3A;sp|Q9NVI7|ATD3A_HUMA	3	1	1	1	0	1	1	1	1	1	0	1	1	1	1	1	1	1	1	1	0	0	1	1	1	0	1	1	1	0	1	0	0	0	0	1	1	1	1	1	0	1
Q9NWM0-5;Q9NWM0-2;Q9NWM0-4;Q9NWM0;Q9NWM0-6	Q9NWM0-5;Q9NWM0-2;Q9NWM0-4;Q9NWM0;Q9NWM0-6	1;1;1;1;1	1;1;1;1;1	1;1;1;1;1	Spermine oxidase	SMOX	sp|Q9NWM0-5|SMOX_HUMAN Isoform 5 of Spermine oxidase OS=Homo sapiens OX=9606 GN=SMOX;sp|Q9NWM0-2|SMOX_HUMAN Isoform 2 of Spermine oxidase OS=Homo sapiens OX=9606 GN=SMOX;sp|Q9NWM0-4|SMOX_HUMAN Isoform 4 of Spermine oxidase OS=Homo sapiens OX=9606 GN=SMOX;s	5	1	1	1	1	1	1	0	1	0	1	1	0	0	0	0	1	0	0	1	0	0	1	0	1	0	0	1	0	1	1	0	0	0	1	1	1	0	1	0	1	1
Q9NY12-2;Q9NY12	Q9NY12-2;Q9NY12	1;1	1;1	1;1	H/ACA ribonucleoprotein complex subunit 1	GAR1	sp|Q9NY12-2|GAR1_HUMAN Isoform 2 of H/ACA ribonucleoprotein complex subunit 1 OS=Homo sapiens OX=9606 GN=GAR1;sp|Q9NY12|GAR1_HUMAN H/ACA ribonucleoprotein complex subunit 1 OS=Homo sapiens OX=9606 GN=GAR1 PE=1 SV=1	2	1	1	1	1	1	1	1	1	1	1	1	0	1	0	1	1	1	1	0	0	0	1	1	1	1	0	0	0	0	0	0	0	0	1	1	1	1	1	1	1	1
Q9NZB2-2;Q9NZB2-5;Q9NZB2-4;Q9NZB2;Q9NZB2-6	Q9NZB2-2;Q9NZB2-5;Q9NZB2-4;Q9NZB2;Q9NZB2-6	1;1;1;1;1	1;1;1;1;1	1;1;1;1;1	Constitutive coactivator of PPAR-gamma-like protein 1	FAM120A	sp|Q9NZB2-2|F120A_HUMAN Isoform B of Constitutive coactivator of PPAR-gamma-like protein 1 OS=Homo sapiens OX=9606 GN=FAM120A;sp|Q9NZB2-5|F120A_HUMAN Isoform E of Constitutive coactivator of PPAR-gamma-like protein 1 OS=Homo sapiens OX=9606 GN=FAM120A;sp|Q	5	1	1	1	1	0	1	0	0	1	1	1	1	0	1	1	1	1	0	1	0	0	1	1	1	0	1	1	1	0	0	0	0	0	1	0	1	0	0	1	1	1
Q9NZI8;Q8CGX0;Q9NZI8-2;O88477;O42254;Q5RB68;Q5ZLP8;O00425-2;Q9Y6M1-5;Q5SF07-2;Q9Y6M1-6;Q9Y6M1-3;Q9Y6M1-4;Q9Y6M1-1;Q5SF07;Q9Y6M1	Q9NZI8;Q8CGX0;Q9NZI8-2;O88477;O42254	10;9;7;7;6;1;1;1;1;1;1;1;1;1;1;1	10;9;7;7;6;1;1;1;1;1;1;1;1;1;1;1	9;9;6;7;6;0;0;0;0;0;0;0;0;0;0;0	Insulin-like growth factor 2 mRNA-binding protein 1	IGF2BP1;Igf2bp1	sp|Q9NZI8|IF2B1_HUMAN Insulin-like growth factor 2 mRNA-binding protein 1 OS=Homo sapiens OX=9606 GN=IGF2BP1 PE=1 SV=2;sp|Q8CGX0|IF2B1_RAT Insulin-like growth factor 2 mRNA-binding protein 1 OS=Rattus norvegicus OX=10116 GN=Igf2bp1 PE=1 SV=1;sp|Q9NZI8-2|IF	16	10	10	9	5	8	8	5	4	4	6	6	9	4	7	5	10	8	9	5	0	0	8	7	7	6	5	6	5	7	7	0	0	0	5	8	8	5	4	4	6	6
Q9NZT1	Q9NZT1	5	5	5	Calmodulin-like protein 5	CALML5	sp|Q9NZT1|CALL5_HUMAN Calmodulin-like protein 5 OS=Homo sapiens OX=9606 GN=CALML5 PE=1 SV=2	1	5	5	5	3	4	4	5	4	5	4	4	4	5	5	5	3	4	3	4	1	0	4	4	3	4	5	4	1	3	4	3	4	5	3	4	4	5	4	5	4	4
Q9UBP0-4;Q9UBP0-3;Q9UBP0-2;Q9UBP0	Q9UBP0-4;Q9UBP0-3;Q9UBP0-2;Q9UBP0	1;1;1;1	1;1;1;1	1;1;1;1	Spastin	SPAST	sp|Q9UBP0-4|SPAST_HUMAN Isoform 4 of Spastin OS=Homo sapiens OX=9606 GN=SPAST;sp|Q9UBP0-3|SPAST_HUMAN Isoform 3 of Spastin OS=Homo sapiens OX=9606 GN=SPAST;sp|Q9UBP0-2|SPAST_HUMAN Isoform 2 of Spastin OS=Homo sapiens OX=9606 GN=SPAST;sp|Q9UBP0|SPAST_HUMAN	4	1	1	1	0	0	0	0	1	1	0	0	0	0	0	0	0	0	0	0	0	0	0	0	0	0	0	0	0	0	0	0	0	0	0	0	0	0	1	1	0	0
Q9UBQ5-2;Q9UBQ5	Q9UBQ5-2;Q9UBQ5	2;2	2;2	2;2	Eukaryotic translation initiation factor 3 subunit K	EIF3K	sp|Q9UBQ5-2|EIF3K_HUMAN Isoform 2 of Eukaryotic translation initiation factor 3 subunit K OS=Homo sapiens OX=9606 GN=EIF3K;sp|Q9UBQ5|EIF3K_HUMAN Eukaryotic translation initiation factor 3 subunit K OS=Homo sapiens OX=9606 GN=EIF3K PE=1 SV=1	2	2	2	2	1	2	2	2	1	1	1	2	2	2	1	2	1	2	2	2	0	0	2	2	2	1	1	1	0	0	1	0	0	0	1	2	2	2	1	1	1	2
Q9UHB6;Q9UHB6-4;Q9UHB6-2;Q9UHB6-5;Q9UHB6-3	Q9UHB6;Q9UHB6-4;Q9UHB6-2;Q9UHB6-5;Q9UHB6-3	22;21;19;18;16	22;21;19;18;16	22;21;19;18;16	LIM domain and actin-binding protein 1	LIMA1	sp|Q9UHB6|LIMA1_HUMAN LIM domain and actin-binding protein 1 OS=Homo sapiens OX=9606 GN=LIMA1 PE=1 SV=1;sp|Q9UHB6-4|LIMA1_HUMAN Isoform 4 of LIM domain and actin-binding protein 1 OS=Homo sapiens OX=9606 GN=LIMA1;sp|Q9UHB6-2|LIMA1_HUMAN Isoform Alpha of LI	5	22	22	22	14	19	18	9	13	11	8	16	17	12	17	15	21	22	20	2	0	0	16	20	21	9	10	10	18	20	21	0	1	1	14	19	18	9	13	11	8	16
Q9UHB9-3;Q9UHB9-4;Q9UHB9-2;Q9UHB9	Q9UHB9-3;Q9UHB9-4;Q9UHB9-2;Q9UHB9	1;1;1;1	1;1;1;1	1;1;1;1	Signal recognition particle subunit SRP68	SRP68	sp|Q9UHB9-3|SRP68_HUMAN Isoform 3 of Signal recognition particle subunit SRP68 OS=Homo sapiens OX=9606 GN=SRP68;sp|Q9UHB9-4|SRP68_HUMAN Isoform 4 of Signal recognition particle subunit SRP68 OS=Homo sapiens OX=9606 GN=SRP68;sp|Q9UHB9-2|SRP68_HUMAN Isoform	4	1	1	1	0	1	0	0	0	0	0	0	0	0	1	0	1	1	1	1	0	0	0	0	0	0	0	0	0	0	0	0	0	0	0	1	0	0	0	0	0	0
Q9UHX1-4;Q9UHX1-6;Q9UHX1-3;Q9UHX1-5;Q9UHX1-2;Q9UHX1	Q9UHX1-4;Q9UHX1-6;Q9UHX1-3;Q9UHX1-5;Q9UHX1-2;Q9UHX1	2;2;2;2;2;2	2;2;2;2;2;2	2;2;2;2;2;2	Poly(U)-binding-splicing factor PUF60	PUF60	sp|Q9UHX1-4|PUF60_HUMAN Isoform 4 of Poly(U)-binding-splicing factor PUF60 OS=Homo sapiens OX=9606 GN=PUF60;sp|Q9UHX1-6|PUF60_HUMAN Isoform 6 of Poly(U)-binding-splicing factor PUF60 OS=Homo sapiens OX=9606 GN=PUF60;sp|Q9UHX1-3|PUF60_HUMAN Isoform 3 of Pol	6	2	2	2	1	1	1	1	1	1	0	1	1	1	1	1	2	1	2	1	0	0	1	1	1	0	1	1	1	1	1	0	1	0	1	1	1	1	1	1	0	1
Q9UJS0;Q9UJS0-2	Q9UJS0;Q9UJS0-2	2;2	2;2	2;2	Calcium-binding mitochondrial carrier protein Aralar2	SLC25A13	sp|Q9UJS0|CMC2_HUMAN Calcium-binding mitochondrial carrier protein Aralar2 OS=Homo sapiens OX=9606 GN=SLC25A13 PE=1 SV=2;sp|Q9UJS0-2|CMC2_HUMAN Isoform 2 of Calcium-binding mitochondrial carrier protein Aralar2 OS=Homo sapiens OX=9606 GN=SLC25A13	2	2	2	2	0	1	1	1	2	1	1	1	1	0	2	2	2	2	2	0	0	0	0	1	0	1	1	1	0	0	0	0	0	0	0	1	1	1	2	1	1	1
Q9UKV8-2;Q9UKV8;Q9H9G7-2;Q9UL18;Q9H9G7;Q9HCK5	Q9UKV8-2;Q9UKV8;Q9H9G7-2;Q9UL18;Q9H9G7;Q9HCK5	2;2;1;1;1;1	2;2;1;1;1;1	2;2;1;1;1;1	Protein argonaute-2;Protein argonaute-3;Protein argonaute-1;Protein argonaute-4	AGO2;AGO3;AGO1;AGO4	sp|Q9UKV8-2|AGO2_HUMAN Isoform 2 of Protein argonaute-2 OS=Homo sapiens OX=9606 GN=AGO2;sp|Q9UKV8|AGO2_HUMAN Protein argonaute-2 OS=Homo sapiens OX=9606 GN=AGO2 PE=1 SV=3;sp|Q9H9G7-2|AGO3_HUMAN Isoform 2 of Protein argonaute-3 OS=Homo sapiens OX=9606 GN=AG	6	2	2	2	0	2	2	2	2	1	2	2	2	2	2	2	2	2	2	2	0	0	2	2	2	2	1	2	1	2	2	0	0	0	0	2	2	2	2	1	2	2
Q9ULV4;Q9ULV4-2;Q9ULV4-3;Q6QEF8-4;Q6QEF8-3;Q6QEF8-2;Q6QEF8-5;Q6QEF8	Q9ULV4;Q9ULV4-2;Q9ULV4-3	7;7;7;1;1;1;1;1	7;7;7;1;1;1;1;1	7;7;7;1;1;1;1;1	Coronin-1C	CORO1C	sp|Q9ULV4|COR1C_HUMAN Coronin-1C OS=Homo sapiens OX=9606 GN=CORO1C PE=1 SV=1;sp|Q9ULV4-2|COR1C_HUMAN Isoform 2 of Coronin-1C OS=Homo sapiens OX=9606 GN=CORO1C;sp|Q9ULV4-3|COR1C_HUMAN Isoform 3 of Coronin-1C OS=Homo sapiens OX=9606 GN=CORO1C	8	7	7	7	4	6	6	0	0	0	2	3	3	4	3	5	6	6	6	0	0	0	6	5	6	0	0	1	3	5	5	0	0	0	4	6	6	0	0	0	2	3
Q9UMS4	Q9UMS4	4	4	4	Pre-mRNA-processing factor 19	PRPF19	sp|Q9UMS4|PRP19_HUMAN Pre-mRNA-processing factor 19 OS=Homo sapiens OX=9606 GN=PRPF19 PE=1 SV=1	1	4	4	4	3	3	4	1	0	0	2	4	3	3	1	1	4	4	4	0	0	0	4	3	4	2	1	2	0	1	1	0	0	0	3	3	4	1	0	0	2	4
Q9UN86-2;Q9UN86	Q9UN86-2;Q9UN86	5;5	4;4	4;4	Ras GTPase-activating protein-binding protein 2	G3BP2	sp|Q9UN86-2|G3BP2_HUMAN Isoform B of Ras GTPase-activating protein-binding protein 2 OS=Homo sapiens OX=9606 GN=G3BP2;sp|Q9UN86|G3BP2_HUMAN Ras GTPase-activating protein-binding protein 2 OS=Homo sapiens OX=9606 GN=G3BP2 PE=1 SV=2	2	5	4	4	4	5	5	1	1	0	4	5	5	2	2	4	5	5	5	2	0	0	5	5	5	0	1	1	3	4	5	0	0	0	3	4	4	1	1	0	3	4
Q9UPQ9-2;Q9UPQ9-1;Q9UPQ9	Q9UPQ9-2;Q9UPQ9-1;Q9UPQ9	2;2;2	2;2;2	2;2;2	Trinucleotide repeat-containing gene 6B protein	TNRC6B	sp|Q9UPQ9-2|TNR6B_HUMAN Isoform 3 of Trinucleotide repeat-containing gene 6B protein OS=Homo sapiens OX=9606 GN=TNRC6B;sp|Q9UPQ9-1|TNR6B_HUMAN Isoform 2 of Trinucleotide repeat-containing gene 6B protein OS=Homo sapiens OX=9606 GN=TNRC6B;sp|Q9UPQ9|TNR6B_HU	3	2	2	2	1	0	1	0	0	0	0	1	2	0	1	1	1	2	2	0	0	0	2	2	1	1	1	0	1	2	2	0	0	0	1	0	1	0	0	0	0	1
Q9UQ80-2;Q9UQ80	Q9UQ80-2;Q9UQ80	3;3	3;3	3;3	Proliferation-associated protein 2G4	PA2G4	sp|Q9UQ80-2|PA2G4_HUMAN Isoform 2 of Proliferation-associated protein 2G4 OS=Homo sapiens OX=9606 GN=PA2G4;sp|Q9UQ80|PA2G4_HUMAN Proliferation-associated protein 2G4 OS=Homo sapiens OX=9606 GN=PA2G4 PE=1 SV=3	2	3	3	3	2	3	3	2	3	1	2	3	3	2	2	3	3	3	3	1	0	0	3	3	3	2	2	2	3	2	2	1	0	1	2	3	3	2	3	1	2	3
Q9Y224	Q9Y224	2	2	2	UPF0568 protein C14orf166	C14orf166	sp|Q9Y224|RTRAF_HUMAN RNA transcription, translation and transport factor protein OS=Homo sapiens OX=9606 GN=RTRAF PE=1 SV=1	1	2	2	2	0	2	2	0	1	2	0	2	2	1	1	2	2	2	2	0	0	0	2	2	2	2	1	1	0	2	2	0	0	1	0	2	2	0	1	2	0	2
Q9Y262-2;Q9Y262	Q9Y262-2;Q9Y262	9;9	9;9	9;9	Eukaryotic translation initiation factor 3 subunit L	EIF3L	sp|Q9Y262-2|EIF3L_HUMAN Isoform 2 of Eukaryotic translation initiation factor 3 subunit L OS=Homo sapiens OX=9606 GN=EIF3L;sp|Q9Y262|EIF3L_HUMAN Eukaryotic translation initiation factor 3 subunit L OS=Homo sapiens OX=9606 GN=EIF3L PE=1 SV=1	2	9	9	9	6	8	9	4	6	4	6	9	8	7	9	8	9	9	9	5	0	0	9	9	9	4	6	4	1	4	2	0	0	1	6	8	9	4	6	4	6	9
Q9Y3I0	Q9Y3I0	8	8	8	tRNA-splicing ligase RtcB homolog	RTCB	sp|Q9Y3I0|RTCB_HUMAN RNA-splicing ligase RtcB homolog OS=Homo sapiens OX=9606 GN=RTCB PE=1 SV=1	1	8	8	8	2	5	5	2	4	4	2	3	5	3	6	3	4	8	7	3	0	0	4	6	6	3	3	1	2	3	3	2	2	4	2	5	5	2	4	4	2	3
Q9Y3U8	Q9Y3U8	3	3	3	60S ribosomal protein L36	RPL36	sp|Q9Y3U8|RL36_HUMAN 60S ribosomal protein L36 OS=Homo sapiens OX=9606 GN=RPL36 PE=1 SV=3	1	3	3	3	2	3	3	2	2	2	2	2	3	1	3	3	3	3	3	2	0	0	3	3	3	2	2	2	1	3	3	2	2	2	2	3	3	2	2	2	2	2
Q9Y450-4;Q9Y450	Q9Y450-4;Q9Y450	1;1	1;1	1;1	HBS1-like protein	HBS1L	sp|Q9Y450-4|HBS1L_HUMAN Isoform 3 of HBS1-like protein OS=Homo sapiens OX=9606 GN=HBS1L;sp|Q9Y450|HBS1L_HUMAN HBS1-like protein OS=Homo sapiens OX=9606 GN=HBS1L PE=1 SV=1	2	1	1	1	0	0	0	1	1	0	0	0	0	1	0	1	0	0	0	0	0	0	0	0	0	0	0	0	0	0	0	0	0	0	0	0	0	1	1	0	0	0
Q9Y6U3-2;Q9Y6U3	Q9Y6U3-2;Q9Y6U3	1;1	1;1	1;1	Adseverin	SCIN	sp|Q9Y6U3-2|ADSV_HUMAN Isoform 2 of Adseverin OS=Homo sapiens OX=9606 GN=SCIN;sp|Q9Y6U3|ADSV_HUMAN Adseverin OS=Homo sapiens OX=9606 GN=SCIN PE=1 SV=4	2	1	1	1	0	1	0	0	0	0	0	0	0	0	0	0	1	1	1	0	0	0	0	0	0	0	0	0	0	0	0	0	0	0	0	1	0	0	0	0	0	0
REV__O95425-2;REV__O95425-4;REV__O95425-3;REV__O95425	REV__O95425-2;REV__O95425-4;REV__O95425-3;REV__O95425	1;1;1;1	1;1;1;1	1;1;1;1			sp|O95425-2|SVIL_HUMAN Isoform 2 of Supervillin OS=Homo sapiens OX=9606 GN=SVIL;sp|O95425-4|SVIL_HUMAN Isoform SV4 of Supervillin OS=Homo sapiens OX=9606 GN=SVIL;sp|O95425-3|SVIL_HUMAN Isoform SV3 of Supervillin OS=Homo sapiens OX=9606 GN=SVIL;sp|O95425|SV	4	1	1	1	0	0	0	0	0	0	0	1	1	0	0	1	1	1	1	0	0	0	1	1	1	0	0	0	1	0	0	1	0	0	0	0	0	0	0	0	0	1
REV__P04280;REV__P10163;REV__P02812	REV__P04280;REV__P10163;REV__P02812	2;1;1	2;1;1	2;1;1			sp|P04280|PRP1_HUMAN Basic salivary proline-rich protein 1 OS=Homo sapiens OX=9606 GN=PRB1 PE=1 SV=3;sp|P10163|PRB4_HUMAN Basic salivary proline-rich protein 4 OS=Homo sapiens OX=9606 GN=PRB4 PE=1 SV=4;sp|P02812|PRB2_HUMAN Basic salivary proline-rich prote	3	2	2	2	2	0	2	2	2	1	0	1	1	2	2	2	0	0	0	0	0	0	1	0	1	1	0	0	0	1	0	1	2	1	2	0	2	2	2	1	0	1
REV__Q6ZRI0-2;REV__Q6ZRI0	REV__Q6ZRI0-2;REV__Q6ZRI0	1;1	1;1	1;1			sp|Q6ZRI0-2|OTOG_HUMAN Isoform 2 of Otogelin OS=Homo sapiens OX=9606 GN=OTOG;sp|Q6ZRI0|OTOG_HUMAN Otogelin OS=Homo sapiens OX=9606 GN=OTOG PE=2 SV=3	2	1	1	1	0	0	1	1	1	1	0	1	1	0	1	1	1	1	1	0	0	0	0	1	1	1	1	0	1	1	1	0	1	1	0	0	1	1	1	1	0	1
REV__Q9BYV8-5;REV__Q9BYV8-2;REV__Q9BYV8	REV__Q9BYV8-5;REV__Q9BYV8-2;REV__Q9BYV8	1;1;1	1;1;1	1;1;1			sp|Q9BYV8-5|CEP41_HUMAN Isoform 4 of Centrosomal protein of 41 kDa OS=Homo sapiens OX=9606 GN=CEP41;sp|Q9BYV8-2|CEP41_HUMAN Isoform 2 of Centrosomal protein of 41 kDa OS=Homo sapiens OX=9606 GN=CEP41;sp|Q9BYV8|CEP41_HUMAN Centrosomal protein of 41 kDa OS=H	3	1	1	1	0	1	1	1	1	1	1	1	1	1	1	1	1	1	1	1	0	0	1	1	1	1	1	1	1	1	1	1	0	0	0	1	1	1	1	1	1	1
REV__Q9UHA2	REV__Q9UHA2	1	1	1			sp|Q9UHA2|S18L2_HUMAN SS18-like protein 2 OS=Homo sapiens OX=9606 GN=SS18L2 PE=1 SV=1	1	1	1	1	1	0	1	1	1	1	1	0	1	1	0	1	0	1	0	1	0	0	1	0	0	1	1	1	0	1	1	1	1	1	1	0	1	1	1	1	1	0
[truncated: 206 more columns]

## Sheet: N HA-TFAP2Awt vs HA
Significant	(-Log(P-value))	Difference	Protein IDs	Majority protein IDs	Protein names	Gene names	id	GOBP name	GOMF name	GOCC name	GOBP slim name	GOCC slim name	KEGG name	Pfam	GSEA	Keywords	Corum	Student's T-test Significant HA_AP2a_wt_normoxia_HA_normoxia	Student's T-test significant	Peptides	Razor + unique peptides	Unique peptides	Sequence coverage [%]	Unique + razor sequence coverage [%]	Unique sequence coverage [%]	Mol. weight [kDa]	Q-value	Score	Intensity	MS/MS count	-Log Student's T-test p-value HA_AP2a_wt_normoxia_HA_normoxia	Student's T-test Difference HA_AP2a_wt_normoxia_HA_normoxia	Student's T-test Test statistic HA_AP2a_wt_normoxia_HA_normoxia	HA_AP2a_mut_hypoxia_1_1	HA_AP2a_mut_hypoxia_1_2	HA_AP2a_mut_hypoxia_1_3	HA_AP2a_mut_hypoxia_2_1	HA_AP2a_mut_hypoxia_2_2	HA_AP2a_mut_hypoxia_2_3	HA_AP2a_mut_normoxia_1_1	HA_AP2a_mut_normoxia_1_2	HA_AP2a_mut_normoxia_1_3	HA_AP2a_mut_normoxia_2_1	HA_AP2a_mut_normoxia_2_2	HA_AP2a_mut_normoxia_2_3	HA_AP2a_wt_hypoxia_1_1	HA_AP2a_wt_hypoxia_1_2	HA_AP2a_wt_hypoxia_1_3	HA_AP2a_wt_hypoxia_2_1
	0.277353	1.77727	A0A0A0MRZ7	A0A0A0MRZ7		IGKV2D-26	0							V-set	chr2p11	Completeproteome;Referenceproteome				1	1	1	15	15	15	13.297	0	21.406	4537800000	4	0.277353	1.77727	0.653755	22.7414	22.7398	17.7622	18.5751	17.7454	27.7831	26.5715	26.9864	26.6206	18.176	29.1726	27.5032	25.5672	24.8849	25.6833	18.5824
+	1.40997	-2.9349	A0A0A0MS14	A0A0A0MS14		IGHV1-45	1							V-set	chr14q32	Completeproteome;Proteomicsidentification;Referenceproteome		+	HA_AP2a_wt_normoxia_HA_normoxia	1	1	1	9.4	9.4	9.4	13.508	0	31.103	1344800000	9	1.40997	-2.9349	-2.37554	20.9796	21.0672	20.996	27.4731	27.2652	27.216	23.0101	23.0905	22.9791	24.0665	25.6395	24.2152	22.9747	22.8273	24.1292	22.3354
	0.600815	0.816363	A0A1B0GUS4;P68036-2;P68036;P68036-3	A0A1B0GUS4;P68036-2;P68036;P68036-3	Ubiquitin-conjugating enzyme E2 L3	UBE2L3	2	biological regulation;biosynthetic process;catabolic process;cell proliferation;cellular biosynthetic process;cellular catabolic process;cellular macromolecule biosynthetic process;cellular macromolecule catabolic process;cellular macromolecule metabolic process;cellular metabolic process;cellular nitrogen compound metabolic process;cellular process;cellular protein metabolic process;cellular res…	acid-amino acid ligase activity;adenyl nucleotide binding;adenyl ribonucleotide binding;ATP binding;binding;catalytic activity;enzyme binding;enzyme regulator activity;ligase activity;ligase activity, forming carbon-nitrogen bonds;ligase regulator activity;nucleotide binding;protein binding;protein binding transcription factor activity;purine nucleotide binding;purine ribonucleoside triphosphate …	cell part;cytoplasm;extracellular membrane-bounded organelle;extracellular organelle;extracellular region part;extracellular vesicular exosome;intracellular membrane-bounded organelle;intracellular organelle;intracellular part;macromolecular complex;membrane-bounded organelle;membrane-bounded vesicle;nucleus;organelle;protein complex;ubiquitin ligase complex;vesicle	biological regulation;biosynthetic process;catabolic process;cell proliferation;cellular metabolic process;cellular nitrogen compound metabolic process;cellular process;macromolecule metabolic process;macromolecule modification;metabolic process;nitrogen compound metabolic process;nucleobase-containing compound metabolic process;primary metabolic process;protein metabolic process;protein modifica…	cell part;cytoplasm;extracellular organelle;intracellular membrane-bounded organelle;intracellular organelle;macromolecular complex;nucleus;organelle;protein complex;ubiquitin ligase complex;vesicle	Parkinson's disease;Ubiquitin mediated proteolysis	UQ_con	AACTTT_UNKNOWN;ACCATTT,MIR-522;ACID_AMINO_ACID_LIGASE_ACTIVITY;AGGAAGC,MIR-516-3P;BERTUCCI_INVASIVE_CARCINOMA_DUCTAL_VS_LOBULAR_UP;BIOCARTA_PARKIN_PATHWAY;BIOPOLYMER_CATABOLIC_PROCESS;BIOPOLYMER_METABOLIC_PROCESS;BLALOCK_ALZHEIMERS_DISEASE_UP;BROWNE_HCMV_INFECTION_48HR_DN;CATABOLIC_PROCESS;CELLULAR_CATABOLIC_PROCESS;CELLULAR_MACROMOLECULE_CATABOLIC_PROCESS;CELLULAR_MACROMOLECULE_METABOLIC_PROCESS…	3D-structure;Acetylation;Alternativesplicing;ATP-binding;Completeproteome;Cytoplasm;Directproteinsequencing;Ligase;Nucleotide-binding;Nucleus;Referenceproteome;Transcription;Transcriptionregulation;Ublconjugation;Ublconjugationpathway	BRCA1-BARD1-UbcH7c complex			1	1	1	14.3	14.3	14.3	17.875	0.0022727	2.0926	40443000	1	0.600815	0.816363	1.21928	20.5091	20.3459	20.1362	18.5482	17.2292	17.4185	17.9007	17.9924	17.6939	17.0185	17.5514	17.0028	17.2832	19.687	19.892	18.6529
	0.856027	0.953596	P62308;A8MWD9	P62308;A8MWD9	Small nuclear ribonucleoprotein G;Putative small nuclear ribonucleoprotein G-like protein 15	SNRPG;SNRPGP15	4	biosynthetic process;cellular biosynthetic process;cellular component assembly;cellular component assembly at cellular level;cellular component organization;cellular component organization at cellular level;cellular component organization or biogenesis;cellular component organization or biogenesis at cellular level;cellular macromolecular complex assembly;cellular macromolecular complex subunit o…	binding;nucleic acid binding;RNA binding	catalytic step 2 spliceosome;cell part;cytoplasmic part;cytosol;intracellular organelle part;intracellular part;macromolecular complex;methylosome;methyltransferase complex;nuclear part;nucleoplasm;organelle part;protein complex;ribonucleoprotein complex;small nuclear ribonucleoprotein complex;small nucleolar ribonucleoprotein complex;SMN-Sm protein complex;spliceosomal complex;U1 snRNP;U12-type …	biosynthetic process;cellular component assembly;cellular component organization;cellular macromolecular complex assembly;cellular metabolic process;cellular nitrogen compound metabolic process;cellular process;macromolecular complex assembly;macromolecule metabolic process;metabolic process;mRNA metabolic process;mRNA processing;nitrogen compound metabolic process;nucleobase-containing compound …	cell part;cytosol;macromolecular complex;nucleoplasm;protein complex;ribonucleoprotein complex;small nuclear ribonucleoprotein complex;small nucleolar ribonucleoprotein complex;spliceosomal complex	Spliceosome	LSM	AMUNDSON_POOR_SURVIVAL_AFTER_GAMMA_RADIATION_2G;BENPORATH_PROLIFERATION;BIOPOLYMER_METABOLIC_PROCESS;CHICAS_RB1_TARGETS_LOW_SERUM;chr2p12;CONCANNON_APOPTOSIS_BY_EPOXOMICIN_DN;DIAZ_CHRONIC_MEYLOGENOUS_LEUKEMIA_UP;DODD_NASOPHARYNGEAL_CARCINOMA_DN;ENK_UV_RESPONSE_KERATINOCYTE_DN;FONTAINE_PAPILLARY_THYROID_CARCINOMA_UP;FONTAINE_THYROID_TUMOR_UNCERTAIN_MALIGNANCY_UP;GNF2_BUB3;GNF2_HAT1;GNF2_MCM5;GNF2_…	3D-structure;Completeproteome;Cytoplasm;mRNAprocessing;mRNAsplicing;Nucleus;Referenceproteome;Ribonucleoprotein;RNA-binding;Spliceosome	(E.F.G) complex;12S U11 snRNP;17S U2 snRNP;18S U11/U12 snRNP;6S methyltransferase and RG-containing Sm proteins complex;C complex spliceosome;SMN complex;SMN complex, U7 snRNA specific;Spliceosome			1	1	1	15.8	15.8	15.8	8.496	0	2.881	52966000	2	0.856027	0.953596	1.60622	18.5589	20.2346	17.9406	18.4547	17.8469	17.8335	20.5557	20.4237	20.3904	16.9682	19.0952	17.3826	20.9339	20.3901	17.5943	20.9104
+	3.54996	1.56383	B5ME19;Q99613;Q99613-2	B5ME19;Q99613;Q99613-2	Eukaryotic translation initiation factor 3 subunit C-like protein;Eukaryotic translation initiation factor 3 subunit C	EIF3CL;EIF3C	6	biological regulation;biosynthetic process;cellular biosynthetic process;cellular component assembly;cellular component assembly at cellular level;cellular component organization;cellular component organization at cellular level;cellular component organization or biogenesis;cellular component organization or biogenesis at cellular level;cellular macromolecular complex assembly;cellular macromolec…	binding;nucleic acid binding;RNA binding;translation factor activity, nucleic acid binding;translation initiation factor activity	cell part;cytoplasmic part;cytosol;eukaryotic 43S preinitiation complex;eukaryotic 48S preinitiation complex;eukaryotic translation initiation factor 3 complex;intracellular part;macromolecular complex;protein complex;ribonucleoprotein complex;translation preinitiation complex	biological regulation;biosynthetic process;cellular component assembly;cellular component organization;cellular macromolecular complex assembly;cellular metabolic process;cellular process;macromolecular complex assembly;macromolecule metabolic process;metabolic process;primary metabolic process;protein metabolic process;regulation of translation;ribonucleoprotein complex assembly;translation;tran…	cell part;cytosol;macromolecular complex;protein complex;ribonucleoprotein complex	RNA transport	eIF-3c_N;PCI	ACEVEDO_LIVER_CANCER_WITH_H3K27ME3_DN;APRELIKOVA_BRCA1_TARGETS;BILANGES_SERUM_SENSITIVE_VIA_TSC2;BIOSYNTHETIC_PROCESS;CELLULAR_BIOSYNTHETIC_PROCESS;CELLULAR_COMPONENT_ASSEMBLY;CELLULAR_MACROMOLECULE_METABOLIC_PROCESS;CELLULAR_PROTEIN_METABOLIC_PROCESS;chr16p11;CYTOPLASM;CYTOPLASMIC_PART;DANG_BOUND_BY_MYC;DANG_MYC_TARGETS_UP;E2F3_UP.V1_DN;EUKARYOTIC_TRANSLATION_INITIATION_FACTOR_3_COMPLEX;FOSTER_K…	3D-structure;Acetylation;Alternativesplicing;Completeproteome;Cytoplasm;Initiationfactor;Phosphoprotein;Proteinbiosynthesis;Referenceproteome	EIF3 complex (EIF3A, EIF3B, EIF3G, EIF3I, EIF3C);eIF3 complex (EIF3S6, EIF3S5, EIF3S4, EIF3S3, EIF3S6IP, EIF3S2, EIF3S9, EIF3S12, EIF3S10, EIF3S8, EIF3S1, EIF3S7);eIF3 complex (EIF3S6, EIF3S5, EIF3S4, EIF3S3, EIF3S6IP, EIF3S2, EIF3S9, EIF3S12, EIF3S10, EIF3S8, EIF3S1, EIF3S7, PCID1)	+	HA_AP2a_wt_normoxia_HA_normoxia	10	10	10	14.9	14.9	14.9	105.47	0	40.485	404890000	12	3.54996	1.56383	5.44746	20.3172	20.2357	20.4719	20.6611	20.5527	20.7388	20.9001	20.7797	20.6057	20.9778	20.6678	20.5366	21.5106	21.4114	21.158	20.6604
	0.0652445	-0.190598	E7ETH6	E7ETH6	Zinc finger protein 587B	ZNF587B	42	biological regulation;regulation of biological process;regulation of biosynthetic process;regulation of cellular biosynthetic process;regulation of cellular macromolecule biosynthetic process;regulation of cellular metabolic process;regulation of cellular process;regulation of gene expression;regulation of macromolecule biosynthetic process;regulation of macromolecule metabolic process;regulation…	binding;cation binding;ion binding;metal ion binding;nucleic acid binding	cell part;intracellular membrane-bounded organelle;intracellular organelle;intracellular part;membrane-bounded organelle;nucleus;organelle	biological regulation	cell part;intracellular membrane-bounded organelle;intracellular organelle;nucleus;organelle		KRAB		Completeproteome;Metal-binding;Nucleus;Referenceproteome;Repeat;Zinc;Zinc-finger				1	1	1	2	2	2	45.541	0.0021277	1.756	684030000	1	0.0652445	-0.190598	-0.180312	21.2803	21.5472	21.4114	24.1158	24.4191	24.2748	23.22	23.4064	23.3495	23.7881	24.035	23.8596	23.7508	24.9938	24.0164	23.5316
	0.413817	0.567114	Q13765;E9PAV3-2;E9PAV3	Q13765;E9PAV3-2;E9PAV3	Nascent polypeptide-associated complex subunit alpha;Nascent polypeptide-associated complex subunit alpha, muscle-specific form	NACA	43	anatomical structure development;anatomical structure morphogenesis;biological regulation;biosynthetic process;cardiac chamber development;cardiac ventricle development;cellular biosynthetic process;cellular macromolecule biosynthetic process;cellular macromolecule metabolic process;cellular metabolic process;cellular nitrogen compound metabolic process;cellular process;cellular protein metabolic…	binding;DNA binding;nucleic acid binding;protein binding;protein binding transcription factor activity;TBP-class protein binding;transcription coactivator activity;transcription cofactor activity;transcription factor binding;transcription factor binding transcription factor activity	cell part;cytoplasm;cytoplasmic part;extracellular membrane-bounded organelle;extracellular organelle;extracellular region part;extracellular vesicular exosome;intracellular membrane-bounded organelle;intracellular organelle;intracellular part;macromolecular complex;membrane-bounded organelle;membrane-bounded vesicle;nascent polypeptide-associated complex;nucleus;organelle;protein complex;vesicle	anatomical structure development;anatomical structure morphogenesis;biological regulation;biosynthetic process;cellular metabolic process;cellular nitrogen compound metabolic process;cellular process;developmental process;establishment of localization;growth;macromolecule metabolic process;metabolic process;nitrogen compound metabolic process;nucleobase-containing compound metabolic process;prima…	cell part;cytoplasm;extracellular organelle;intracellular membrane-bounded organelle;intracellular organelle;macromolecular complex;nucleus;organelle;protein complex;vesicle		NAC	BENPORATH_MYC_MAX_TARGETS;BIOSYNTHETIC_PROCESS;BOUDOUKHA_BOUND_BY_IGF2BP2;CAGCTG_V$AP4_Q5;CAGGTG_V$E12_Q6;CASORELLI_ACUTE_PROMYELOCYTIC_LEUKEMIA_UP;CELLULAR_BIOSYNTHETIC_PROCESS;CELLULAR_MACROMOLECULE_METABOLIC_PROCESS;CELLULAR_PROTEIN_METABOLIC_PROCESS;CHARAFE_BREAST_CANCER_LUMINAL_VS_BASAL_UP;chr12q23;CYTOPLASM;CYTOPLASMIC_PART;DANG_BOUND_BY_MYC;FEVR_CTNNB1_TARGETS_DN;FLECHNER_BIOPSY_KIDNEY_TRA…	3D-structure;Acetylation;Activator;Allergen;Alternativesplicing;Chaperone;Completeproteome;Cytoplasm;Directproteinsequencing;DNA-binding;Host-virusinteraction;Nucleus;Phosphoprotein;Polymorphism;Proteintransport;Referenceproteome;Repeat;Transcription;Transcriptionregulation;Transport				2	2	2	13	13	13	23.384	0	14.401	126810000	8	0.413817	0.567114	0.907198	20.6563	20.7741	21.1813	18.4244	18.4583	18.3667	20.4764	20.0722	20.1348	19.0437	18.9481	18.0925	21.341	21.1942	21.0767	17.7204
	0.837724	-0.53251	E9PRG8	E9PRG8	Uncharacterized protein C11orf98	C11orf98	44									Completeproteome;Referenceproteome				1	1	1	10.6	10.6	10.6	14.234	0	3.7216	26775000	3	0.837724	-0.53251	-1.57949	17.8221	18.879	19.1145	17.9232	17.4878	18.79	19.4244	19.1859	19.722	18.9966	18.9361	18.6897	19.6406	19.3063	19.471	17.86
	0.370079	0.636304	O00159-2;O00159-3;O00159	O00159-2;O00159-3;O00159	Unconventional myosin-Ic	MYO1C	47	biological regulation;cellular component organization;cellular component organization or biogenesis;defense response;establishment of localization;establishment of localization in cell;establishment of protein localization;establishment of RNA localization;immune response;immune system process;innate immune response;intracellular protein transport;intracellular transport;membrane organization;mRN…	actin-dependent ATPase activity;adenyl nucleotide binding;adenyl ribonucleotide binding;ATP binding;ATPase activity;ATPase activity, coupled;binding;catalytic activity;enzyme binding;GTPase binding;hydrolase activity;hydrolase activity, acting on acid anhydrides;hydrolase activity, acting on acid anhydrides, in phosphorus-containing anhydrides;motor activity;nucleoside-triphosphatase activity;nuc…	basal plasma membrane;brush border;cell part;cell projection;cell projection membrane;cell projection part;cytoplasm;cytoplasmic membrane-bounded vesicle;cytoplasmic part;cytoplasmic vesicle;cytoskeletal part;cytosol;extracellular membrane-bounded organelle;extracellular organelle;extracellular region part;extracellular vesicular exosome;filamentous actin;intracellular membrane-bounded organelle;…	biological regulation;cellular component organization;establishment of localization;immune system process;membrane organization;nucleobase-containing compound transport;protein targeting;protein transport;regulation of transport;response to stimulus;response to stress;transport	brush border;cell part;cell projection;cytoplasm;cytoplasmic membrane-bounded vesicle;cytosol;extracellular organelle;intracellular membrane-bounded organelle;intracellular non-membrane-bounded organelle;intracellular organelle;macromolecular complex;membrane;microvillus;mitochondrion;nuclear pore;nucleolus;nucleoplasm;organelle;plasma membrane;protein complex;vesicle		IQ;Myosin_head;Myosin_TH1	ACCAAAG,MIR-9;ACTIN_CYTOSKELETON;ACTIN_FILAMENT;AFFAR_YY1_TARGETS_UP;BASOLATERAL_PLASMA_MEMBRANE;BLALOCK_ALZHEIMERS_DISEASE_UP;BRUINS_UVC_RESPONSE_VIA_TP53_GROUP_A;CAGCTG_V$AP4_Q5;CELL_PROJECTION;CHIARADONNA_NEOPLASTIC_TRANSFORMATION_CDC25_DN;chr17p13;CUI_TCF21_TARGETS_2_DN;CYCLIN_D1_UP.V1_DN;CYTOPLASM;CYTOSKELETAL_PART;CYTOSKELETON;DANG_REGULATED_BY_MYC_DN;GACAGGG,MIR-339;GATAAGR_V$GATA_C;GAVIN_…	3D-structure;Acetylation;Actin-binding;Alternativesplicing;ATP-binding;Calmodulin-binding;Cellmembrane;Cellprojection;Completeproteome;Cytoplasm;Cytoplasmicvesicle;Directproteinsequencing;Membrane;Methylation;Motorprotein;mRNAtransport;Myosin;Nuclearporecomplex;Nucleotide-binding;Nucleus;Phosphoprotein;Polymorphism;Proteintransport;Referenceproteome;Repeat;Translocation;Transport				2	2	2	3.3	3.3	3.3	117.91	0	3.2113	81457000	2	0.370079	0.636304	0.828902	17.7522	20.0764	18.1681	20.7876	21.0311	21.0952	20.4193	20.5732	20.6525	17.6378	21.6877	20.7276	19.4917	20.548	19.5734	18.0057
	0.954593	0.790739	O00303	O00303	Eukaryotic translation initiation factor 3 subunit F	EIF3F	48	biological regulation;biosynthetic process;cellular biosynthetic process;cellular component assembly;cellular component assembly at cellular level;cellular component organization;cellular component organization at cellular level;cellular component organization or biogenesis;cellular component organization or biogenesis at cellular level;cellular macromolecular complex assembly;cellular macromolec…	binding;catalytic activity;cysteine-type peptidase activity;hydrolase activity;nucleic acid binding;peptidase activity;peptidase activity, acting on L-amino acid peptides;RNA binding;small conjugating protein-specific protease activity;translation factor activity, nucleic acid binding;translation initiation factor activity;ubiquitin-specific protease activity	cell part;cytoplasmic part;cytosol;eukaryotic 43S preinitiation complex;eukaryotic 48S preinitiation complex;eukaryotic translation initiation factor 3 complex;intracellular part;macromolecular complex;membrane;protein complex;ribonucleoprotein complex;translation preinitiation complex	biological regulation;biosynthetic process;cellular component assembly;cellular component organization;cellular macromolecular complex assembly;cellular metabolic process;cellular process;macromolecular complex assembly;macromolecule metabolic process;macromolecule modification;metabolic process;primary metabolic process;protein metabolic process;protein modification by small protein conjugation …	cell part;cytosol;macromolecular complex;membrane;protein complex;ribonucleoprotein complex	RNA transport	JAB;MitMem_reg	ACEVEDO_LIVER_TUMOR_VS_NORMAL_ADJACENT_TISSUE_UP;ALCALA_APOPTOSIS;APPIERTO_RESPONSE_TO_FENRETINIDE_DN;BENPORATH_NANOG_TARGETS;BENPORATH_SOX2_TARGETS;BILANGES_SERUM_AND_RAPAMYCIN_SENSITIVE_GENES;BILANGES_SERUM_RESPONSE_TRANSLATION;BIOSYNTHETIC_PROCESS;CAIRO_HEPATOBLASTOMA_CLASSES_UP;CELLULAR_BIOSYNTHETIC_PROCESS;CELLULAR_COMPONENT_ASSEMBLY;CELLULAR_MACROMOLECULE_METABOLIC_PROCESS;CELLULAR_PROTEIN_…	3D-structure;Acetylation;Completeproteome;Cytoplasm;Hydrolase;Initiationfactor;Phosphoprotein;Polymorphism;Protease;Proteinbiosynthesis;Referenceproteome;Thiolprotease;Ublconjugationpathway	eIF3 complex (EIF3S6, EIF3S5, EIF3S4, EIF3S3, EIF3S6IP, EIF3S2, EIF3S9, EIF3S12, EIF3S10, EIF3S8, EIF3S1, EIF3S7);eIF3 complex (EIF3S6, EIF3S5, EIF3S4, EIF3S3, EIF3S6IP, EIF3S2, EIF3S9, EIF3S12, EIF3S10, EIF3S8, EIF3S1, EIF3S7, PCID1)			4	4	4	12.9	12.9	12.9	37.563	0	4.392	107160000	9	0.954593	0.790739	1.7481	18.7442	19.515	18.924	18.1646	18.9566	19.796	18.7581	19.5606	19.6138	18.7993	18.8875	18.8902	20.3043	20.241	20.9642	18.0676
+	3.27253	1.27426	O00425;Q9CPN8;Q9PW80	O00425;Q9CPN8	Insulin-like growth factor 2 mRNA-binding protein 3	IGF2BP3;Igf2bp3	49	anatomical structure morphogenesis;biological regulation;biosynthetic process;cellular biosynthetic process;cellular macromolecule biosynthetic process;cellular macromolecule metabolic process;cellular metabolic process;cellular process;cellular protein metabolic process;developmental process;establishment of localization;establishment of RNA localization;gene expression;macromolecule biosyntheti…	binding;mRNA 3'-UTR binding;mRNA 5'-UTR binding;mRNA binding;nucleic acid binding;nucleotide binding;RNA binding;translation regulator activity	cell part;cytoplasm;cytoplasmic part;cytosol;intracellular membrane-bounded organelle;intracellular organelle;intracellular part;membrane-bounded organelle;nucleus;organelle	anatomical structure morphogenesis;biological regulation;biosynthetic process;cellular metabolic process;cellular process;developmental process;establishment of localization;macromolecule metabolic process;metabolic process;nucleobase-containing compound transport;primary metabolic process;protein metabolic process;regulation of translation;translation;transport	cell part;cytoplasm;cytosol;intracellular membrane-bounded organelle;intracellular organelle;nucleus;organelle		KH_1;RRM_1	AAAGACA,MIR-511;AACWWCAANK_UNKNOWN;ACCAAAG,MIR-9;ACTACCT,MIR-196A,MIR-196B;ACTTTAT,MIR-142-5P;ANATOMICAL_STRUCTURE_DEVELOPMENT;ANATOMICAL_STRUCTURE_MORPHOGENESIS;BENPORATH_ES_1;BENPORATH_NANOG_TARGETS;BENPORATH_SOX2_TARGETS;BIOPOLYMER_METABOLIC_PROCESS;BOYAULT_LIVER_CANCER_SUBCLASS_G23_UP;BREDEMEYER_RAG_SIGNALING_VIA_ATM_NOT_VIA_NFKB_UP;BROWNE_HCMV_INFECTION_10HR_DN;BROWNE_HCMV_INFECTION_20HR_DN;…	3D-structure;Alternativesplicing;Completeproteome;Cytoplasm;mRNAtransport;Nucleus;Phosphoprotein;Referenceproteome;Repeat;RNA-binding;Translationregulation;Transport	Spliceosome	+	HA_AP2a_wt_normoxia_HA_normoxia	4	3	3	10.9	8.6	8.6	63.704	0	7.0181	98046000	3	3.27253	1.27426	5.00433	20.2424	20.2084	20.0692	19.594	17.8985	19.4746	20.5104	19.9005	19.8232	19.3185	19.7231	19.5929	19.4945	19.853	20.6721	19.9243
	0.934343	1.1463	O00560-3;O00560;O00560-2	O00560-3;O00560;O00560-2	Syntenin-1	SDCBP	50	actin cytoskeleton organization;actin filament-based process;axon guidance;biological regulation;cell communication;cell projection assembly;cell projection organization;cell surface receptor linked signaling pathway;cell-cell signaling;cellular component assembly;cellular component assembly at cellular level;cellular component organization;cellular component organization at cellular level;cellul…	binding;binding, bridging;cytokine receptor binding;cytoskeletal adaptor activity;cytoskeletal protein binding;frizzled binding;G-protein-coupled receptor binding;growth factor receptor binding;identical protein binding;interleukin-5 receptor binding;protein binding;protein binding, bridging;protein dimerization activity;protein heterodimerization activity;protein N-terminus binding;receptor bind…	adherens junction;anchoring junction;blood microparticle;cell junction;cell part;cell-substrate adherens junction;cell-substrate junction;cytoplasm;cytoplasmic membrane-bounded vesicle;cytoplasmic part;cytoplasmic vesicle;cytoskeleton;cytosol;endoplasmic reticulum membrane;endoplasmic reticulum part;extracellular membrane-bounded organelle;extracellular organelle;extracellular region part;extrace…	biological regulation;cell communication;cell-cell signaling;cellular component assembly;cellular component organization;cellular process;cytoskeleton organization;establishment of localization;locomotion;organelle organization;protein targeting;protein transport;response to chemical stimulus;response to external stimulus;response to stimulus;signal transduction;signaling;transport	cell part;cytoplasm;cytoplasmic membrane-bounded vesicle;cytoskeleton;cytosol;extracellular organelle;extracellular space;intracellular membrane-bounded organelle;intracellular non-membrane-bounded organelle;intracellular organelle;macromolecular complex;membrane;nucleus;organelle;plasma membrane;protein complex;receptor complex;vesicle		PDZ	AAAYRNCTG_UNKNOWN;AACTTT_UNKNOWN;AAGCCAT,MIR-135A,MIR-135B;ACEVEDO_LIVER_CANCER_UP;ACEVEDO_LIVER_TUMOR_VS_NORMAL_ADJACENT_TISSUE_UP;ACTACCT,MIR-196A,MIR-196B;ACTTTAT,MIR-142-5P;AGCATTA,MIR-155;ALFANO_MYC_TARGETS;ALONSO_METASTASIS_EMT_UP;ALONSO_METASTASIS_NEURAL_UP;ALONSO_METASTASIS_UP;CHARAFE_BREAST_CANCER_LUMINAL_VS_MESENCHYMAL_DN;chr8q12;CROONQUIST_NRAS_SIGNALING_UP;CYTOKINE_ACTIVITY;DANG_REGUL…	3D-structure;Acetylation;Alternativesplicing;Celljunction;Cellmembrane;Completeproteome;Cytoplasm;Cytoskeleton;Directproteinsequencing;Endoplasmicreticulum;Membrane;Nucleus;Phosphoprotein;Polymorphism;Referenceproteome;Repeat	SDCBP-CTNNB1-CTNNA1-CDH1 complex			3	3	3	20.5	20.5	20.5	31.761	0	7.4048	157410000	8	0.934343	1.1463	1.71921	20.9706	20.5262	20.4017	20.5475	20.4606	19.9011	20.0164	20.8093	20.6584	20.9232	20.9296	20.6952	19.8438	20.7895	20.5642	20.7124
	0.503144	0.451755	O00571-2;O00571;O15523-2;O15523;O15523-3;Q9NQI0-3;Q9NQI0-2;Q9NQI0-4;Q9NQI0	O00571-2;O00571;O15523-2;O15523	ATP-dependent RNA helicase DDX3X;ATP-dependent RNA helicase DDX3Y	DDX3X;DDX3Y	51	biological regulation;biosynthetic process;cell cycle phase;cell cycle process;cell motility;cellular biosynthetic process;cellular component assembly;cellular component assembly at cellular level;cellular component movement;cellular component organization;cellular component organization at cellular level;cellular component organization or biogenesis;cellular component organization or biogenesis …	adenyl nucleotide binding;adenyl ribonucleotide binding;ATP binding;ATPase activity;ATPase activity, coupled;ATP-dependent DNA helicase activity;ATP-dependent helicase activity;ATP-dependent RNA helicase activity;binding;catalytic activity;CTPase activity;DNA binding;DNA helicase activity;DNA-dependent ATPase activity;eukaryotic initiation factor 4E binding;GTPase activity;helicase activity;hydro…	cell part;chromatoid body;cytoplasm;cytoplasmic part;extracellular membrane-bounded organelle;extracellular organelle;extracellular region part;extracellular vesicular exosome;intracellular membrane-bounded organelle;intracellular non-membrane-bounded organelle;intracellular organelle;intracellular organelle part;intracellular part;macromolecular complex;membrane;membrane-bounded organelle;membra…	biological regulation;biosynthetic process;cell motility;cellular component assembly;cellular component movement;cellular component organization;cellular macromolecular complex assembly;cellular metabolic process;cellular nitrogen compound metabolic process;cellular process;chromosome segregation;developmental process;DNA geometric change;DNA metabolic process;immune system process;locomotion;mac…	cell part;cytoplasm;extracellular organelle;intracellular membrane-bounded organelle;intracellular non-membrane-bounded organelle;intracellular organelle;macromolecular complex;membrane;nucleolus;nucleus;organelle;ribonucleoprotein complex;vesicle	RIG-I-like receptor signaling pathway	DEAD;Helicase_C	AAACCAC,MIR-140;AAAGACA,MIR-511;AAAYRNCTG_UNKNOWN;AACTTT_UNKNOWN;AAGCAAT,MIR-137;AAGCACT,MIR-520F;AAGCCAT,MIR-135A,MIR-135B;ACAACTT,MIR-382;ACACTGG,MIR-199A,MIR-199B;ACTGAAA,MIR-30A-3P,MIR-30E-3P;ACTGTAG,MIR-139;AGGTGCA,MIR-500;AGTCTAG,MIR-151;AMUNDSON_GENOTOXIC_SIGNATURE;APRELIKOVA_BRCA1_TARGETS;ATAGGAA,MIR-202;ATGTACA,MIR-493;ATGTCAC,MIR-489;ATGTTAA,MIR-302C;ATP_DEPENDENT_HELICASE_ACTIVITY;ATP_…	3D-structure;Acetylation;Alternativesplicing;Apoptosis;ATP-binding;Chromosomepartition;Completeproteome;Cytoplasm;Developmentalprotein;Directproteinsequencing;DNA-binding;Helicase;Host-virusinteraction;Hydrolase;Immunity;Innateimmunity;Membrane;Mitochondrion;Mitochondrionoutermembrane;Nucleotide-binding;Nucleus;Phosphoprotein;Polymorphism;Referenceproteome;Repeat;Ribosomebiogenesis;RNA-binding;Tr…	Large Drosha complex;Spliceosome;TNF-alpha/Nf-kappa B signaling complex (RPL6, RPL30, RPS13, CHUK, DDX3X, NFKB2, NFKBIB, REL, IKBKG, NFKB1, MAP3K8, RELB, GLG1, NFKBIA, RELA, TNIP2, GTF2I)			15	15	14	27.9	27.9	26.2	71.354	0	49	1998800000	59	0.503144	0.451755	1.0603	22.4689	22.9714	23.2431	20.9398	19.5978	22.1002	22.2788	22.4941	22.2428	24.412	24.3441	24.3195	21.8313	22.5435	22.3988	21.4018
	0.185919	0.217857	O00764-2;O00764	O00764-2;O00764	Pyridoxal kinase	PDXK	52	biosynthetic process;cell proliferation;cellular biosynthetic process;cellular metabolic compound salvage;cellular metabolic process;cellular process;coenzyme biosynthetic process;coenzyme metabolic process;cofactor biosynthetic process;cofactor metabolic process;heterocycle metabolic process;metabolic process;pyridoxal 5'-phosphate salvage;pyridoxal phosphate biosynthetic process;pyridoxal phosp…	adenyl nucleotide binding;adenyl ribonucleotide binding;alkali metal ion binding;ATP binding;binding;catalytic activity;cation binding;cofactor binding;identical protein binding;ion binding;kinase activity;lithium ion binding;magnesium ion binding;metal ion binding;nucleotide binding;phosphotransferase activity, alcohol group as acceptor;potassium ion binding;protein binding;protein dimerization …	cell part;cytoplasm;cytoplasmic part;cytosol;extracellular membrane-bounded organelle;extracellular organelle;extracellular region part;extracellular vesicular exosome;intracellular membrane-bounded organelle;intracellular organelle;intracellular organelle part;intracellular part;membrane-bounded organelle;membrane-bounded vesicle;nuclear part;nucleoplasm;nucleus;organelle;organelle part;vesicle	biosynthetic process;cell proliferation;cellular metabolic compound salvage;cellular metabolic process;cellular process;cofactor metabolic process;heterocycle metabolic process;metabolic process;small molecule metabolic process;vitamin metabolic process	cell part;cytoplasm;cytosol;extracellular organelle;intracellular membrane-bounded organelle;intracellular organelle;nucleoplasm;nucleus;organelle;vesicle	Vitamin B6 metabolism	PfkB	ACEVEDO_LIVER_CANCER_DN;ACEVEDO_NORMAL_TISSUE_ADJACENT_TO_LIVER_TUMOR_DN;BROWNE_HCMV_INFECTION_4HR_DN;BRUINS_UVC_RESPONSE_LATE;BYSTRYKH_HEMATOPOIESIS_STEM_CELL_QTL_TRANS;CAIRO_HEPATOBLASTOMA_UP;CCTGTGA,MIR-513;chr21q22;CREIGHTON_ENDOCRINE_THERAPY_RESISTANCE_5;CYTOPLASM;DER_IFN_ALPHA_RESPONSE_UP;DER_IFN_BETA_RESPONSE_UP;DOANE_RESPONSE_TO_ANDROGEN_UP;FIRESTEIN_PROLIFERATION;GAZDA_DIAMOND_BLACKFAN_A…	3D-structure;Acetylation;Alternativesplicing;ATP-binding;Completeproteome;Cytoplasm;Kinase;Metal-binding;Nucleotide-binding;Phosphoprotein;Referenceproteome;Transferase;Zinc	DNA repair complex NEIL1-PNK-Pol(beta)-LigIII(alpha)-XRCC1;DNA repair complex NEIL2-PNK-Pol(beta)-LigIII(alpha)-XRCC1			1	1	1	6	6	6	31.808	0.0097847	1.3863	24654000	1	0.185919	0.217857	0.465204	18.8108	19.2116	19.0996	17.2939	18.1919	18.9828	17.266	18.0345	19.2113	17.6116	17.8038	18.4249	19.1545	19.1639	18.9362	18.5113
	0.758659	0.909574	P47813;O14602	P47813;O14602	Eukaryotic translation initiation factor 1A, X-chromosomal;Eukaryotic translation initiation factor 1A, Y-chromosomal	EIF1AX;EIF1AY	53	biosynthetic process;cellular biosynthetic process;cellular macromolecule biosynthetic process;cellular macromolecule metabolic process;cellular metabolic process;cellular process;cellular protein metabolic process;gene expression;macromolecule biosynthetic process;macromolecule metabolic process;metabolic process;primary metabolic process;protein metabolic process;translation;translational initi…	binding;nucleic acid binding;RNA binding;translation factor activity, nucleic acid binding;translation initiation factor activity	cell part;cytoplasmic part;cytosol;intracellular part	biosynthetic process;cellular metabolic process;cellular process;macromolecule metabolic process;metabolic process;primary metabolic process;protein metabolic process;translation;translational initiation	cell part;cytosol	RNA transport	eIF-1a	AACTTT_UNKNOWN;ACATTCC,MIR-1,MIR-206;ACEVEDO_FGFR1_TARGETS_IN_PROSTATE_CANCER_MODEL_UP;BALDWIN_PRKCI_TARGETS_UP;BIOCARTA_EIF_PATHWAY;BIOCARTA_VEGF_PATHWAY;BIOSYNTHETIC_PROCESS;BOCHKIS_FOXA2_TARGETS;BRUINS_UVC_RESPONSE_EARLY_LATE;CASORELLI_ACUTE_PROMYELOCYTIC_LEUKEMIA_DN;CELLULAR_BIOSYNTHETIC_PROCESS;CELLULAR_COMPONENT_ASSEMBLY;CELLULAR_MACROMOLECULE_METABOLIC_PROCESS;CELLULAR_PROTEIN_METABOLIC_PR…	3D-structure;Completeproteome;Initiationfactor;Isopeptidebond;Proteinbiosynthesis;Referenceproteome;RNA-binding;Ublconjugation	IPO13-RAN-EIF1AX complex			1	1	1	9.7	9.7	9.7	16.46	0	4.1023	65807000	5	0.758659	0.909574	1.46247	19.9429	19.8791	20.5248	19.2975	19.1039	19.0765	20.2632	21.6312	17.1957	19.1312	19.3129	18.9421	17.3539	19.9115	19.8564	18.048
	0.645892	0.180877	O14818-4;O14818;Q8TAA3-2;Q8TAA3-5;Q8TAA3;O14818-2	O14818-4;O14818;Q8TAA3-2;Q8TAA3-5;Q8TAA3	Proteasome subunit alpha type-7;Proteasome subunit alpha type-7-like	PSMA7;PSMA8	54	activation of immune response;activation of innate immune response;anaphase-promoting complex-dependent proteasomal ubiquitin-dependent protein catabolic process;antigen processing and presentation;antigen processing and presentation of exogenous antigen;antigen processing and presentation of exogenous peptide antigen;antigen processing and presentation of exogenous peptide antigen via MHC class …	binding;catalytic activity;endopeptidase activity;hydrolase activity;identical protein binding;peptidase activity;peptidase activity, acting on L-amino acid peptides;protein binding;threonine-type endopeptidase activity;threonine-type peptidase activity	cell part;cytoplasm;cytoplasmic part;cytosol;extracellular membrane-bounded organelle;extracellular organelle;extracellular region part;extracellular vesicular exosome;intracellular membrane-bounded organelle;intracellular organelle;intracellular organelle part;intracellular part;macromolecular complex;membrane-bounded organelle;membrane-bounded vesicle;nuclear part;nucleoplasm;nucleus;organelle;…	biological regulation;catabolic process;cell cycle;cell death;cellular metabolic process;cellular nitrogen compound metabolic process;cellular process;death;immune system process;macromolecule metabolic process;macromolecule modification;metabolic process;mitotic cell cycle;nitrogen compound metabolic process;primary metabolic process;protein metabolic process;protein modification by small protei…	cell part;cytoplasm;cytosol;extracellular organelle;intracellular membrane-bounded organelle;intracellular organelle;macromolecular complex;nucleoplasm;nucleus;organelle;proteasome complex;protein complex;vesicle	Proteasome	Proteasome;Proteasome_A_N	AACTTT_UNKNOWN;AGUIRRE_PANCREATIC_CANCER_COPY_NUMBER_UP;APPIERTO_RESPONSE_TO_FENRETINIDE_UP;BERENJENO_TRANSFORMED_BY_RHOA_UP;BIOCARTA_ACTINY_PATHWAY;BIOCARTA_PROTEASOME_PATHWAY;BLALOCK_ALZHEIMERS_DISEASE_DN;CHANG_CORE_SERUM_RESPONSE_UP;chr18q11;chr20q13;DIAZ_CHRONIC_MEYLOGENOUS_LEUKEMIA_UP;DODD_NASOPHARYNGEAL_CARCINOMA_DN;ESC_J1_UP_LATE.V1_DN;ESC_V6.5_UP_LATE.V1_DN;GARCIA_TARGETS_OF_FLI1_AND_DAX1…	3D-structure;Acetylation;Alternativesplicing;Completeproteome;Cytoplasm;Directproteinsequencing;Glycoprotein;Host-virusinteraction;Hydrolase;Nucleus;Phosphoprotein;Protease;Proteasome;Referenceproteome;Threonineprotease	20S proteasome;26S proteasome;PA28-20S proteasome;PA28gamma-20S proteasome;PA700-20S-PA28 complex			3	3	3	37.6	37.6	37.6	16.135	0	2.8126	88084000	4	0.645892	0.180877	1.29025	19.1788	19.576	19.3394	19.5444	19.4386	19.4305	19.2582	19.2716	19.2654	18.9231	19.1813	19.1022	20.222	19.2272	18.9361	19.5698
	0.254604	0.296357	P19105;P24844;O14950;P24844-2	P19105;P24844;O14950;P24844-2	Myosin regulatory light chain 12A;Myosin regulatory light polypeptide 9;Myosin regulatory light chain 12B	MYL12A;MYL9;MYL12B	55	axon guidance;biological adhesion;biological regulation;cell adhesion;cell surface receptor linked signaling pathway;cell-cell adhesion;cellular process;cellular response to stimulus;chemotaxis;enzyme linked receptor protein signaling pathway;ephrin receptor signaling pathway;establishment of localization;establishment of localization in cell;establishment of protein localization;establishment of…	binding;calcium ion binding;cation binding;ion binding;metal ion binding;structural constituent of muscle;structural molecule activity	actin filament bundle;actomyosin;apical part of cell;cell part;contractile fiber part;cytoplasmic part;cytoskeletal part;cytosol;extracellular membrane-bounded organelle;extracellular organelle;extracellular region part;extracellular vesicular exosome;intracellular organelle part;intracellular part;macromolecular complex;membrane-bounded organelle;membrane-bounded vesicle;muscle myosin complex;my…	biological adhesion;biological regulation;cell adhesion;cellular process;establishment of localization;locomotion;multicellular organismal process;muscle contraction;protein targeting;protein transport;response to chemical stimulus;response to external stimulus;response to stimulus;signal transduction;transport	apical part of cell;cell part;cytosol;extracellular organelle;macromolecular complex;organelle;protein complex;vesicle	Focal adhesion;Leukocyte transendothelial migration;Regulation of actin cytoskeleton;Tight junction;Vascular smooth muscle contraction	EF-hand_1;EF-hand_7	AACTTT_UNKNOWN;ACEVEDO_FGFR1_TARGETS_IN_PROSTATE_CANCER_MODEL_DN;ACTIN_CYTOSKELETON;ALFANO_MYC_TARGETS;BAELDE_DIABETIC_NEPHROPATHY_DN;BASSO_B_LYMPHOCYTE_NETWORK;BCAT_BILD_ET_AL_UP;BERENJENO_TRANSFORMED_BY_RHOA_DN;BERTUCCI_MEDULLARY_VS_DUCTAL_BREAST_CANCER_DN;BLALOCK_ALZHEIMERS_DISEASE_DN;BONOME_OVARIAN_CANCER_SURVIVAL_OPTIMAL_DEBULKING;BOYLAN_MULTIPLE_MYELOMA_PCA3_DN;BROWNE_HCMV_INFECTION_48HR_DN…	Acetylation;Alternativesplicing;Calcium;Completeproteome;Metal-binding;Motorprotein;Muscleprotein;Myosin;Phosphoprotein;Polymorphism;Referenceproteome;Repeat	WIP-WASp-actin-myosin-IIa complex			3	3	3	26.3	26.3	26.3	19.794	0	2.7558	86978000	5	0.254604	0.296357	0.608521	19.9275	20.0789	19.9216	17.4314	17.532	17.8378	19.2915	19.1689	19.0435	18.964	18.7	18.5453	20.0081	19.5496	20	18.0567
	1.29519	0.838906	O14979-3;O14979-2;O14979	O14979-3;O14979-2;O14979	Heterogeneous nuclear ribonucleoprotein D-like	HNRNPDL	56	biological regulation;biosynthetic process;cellular biosynthetic process;cellular macromolecule biosynthetic process;cellular macromolecule metabolic process;cellular metabolic process;cellular nitrogen compound metabolic process;cellular process;macromolecule biosynthetic process;macromolecule metabolic process;metabolic process;nitrogen compound metabolic process;nucleic acid metabolic process;…	binding;DNA binding;double-stranded DNA binding;mRNA binding;nucleic acid binding;nucleotide binding;poly(A) RNA binding;poly(G) RNA binding;poly-purine tract binding;RNA binding;single-stranded DNA binding;single-stranded RNA binding;structure-specific DNA binding	cell part;cytoplasm;extracellular membrane-bounded organelle;extracellular organelle;extracellular region part;extracellular vesicular exosome;intracellular membrane-bounded organelle;intracellular organelle;intracellular organelle part;intracellular part;macromolecular complex;membrane-bounded organelle;membrane-bounded vesicle;nuclear part;nucleoplasm;nucleus;organelle;organelle part;ribonucleo…	biological regulation;biosynthetic process;cellular metabolic process;cellular nitrogen compound metabolic process;cellular process;macromolecule metabolic process;metabolic process;nitrogen compound metabolic process;nucleobase-containing compound metabolic process;primary metabolic process;RNA metabolic process;RNA processing	cell part;cytoplasm;extracellular organelle;intracellular membrane-bounded organelle;intracellular organelle;macromolecular complex;nucleoplasm;nucleus;organelle;ribonucleoprotein complex;spliceosomal complex;vesicle		RRM_1		Acetylation;Activator;Alternativesplicing;Completeproteome;Cytoplasm;Directproteinsequencing;Diseasemutation;DNA-binding;Limb-girdlemusculardystrophy;Methylation;Nucleus;Phosphoprotein;Referenceproteome;Repeat;Repressor;RNA-binding;Transcription;Transcriptionregulation	Large Drosha complex			1	1	1	4.9	4.9	4.9	27.191	0.0022779	2.0978	50320000	1	1.29519	0.838906	2.22021	20.0278	18.5151	20.0505	19.8343	19.8342	19.6798	19.5215	20.0133	19.7247	20.0155	20.1471	19.8474	19.9763	19.8939	19.8782	17.8249
	0.0354161	-0.0396255	O15143;Q92747-2;Q92747	O15143	Actin-related protein 2/3 complex subunit 1B	ARPC1B	58	actin cytoskeleton organization;actin filament organization;actin filament-based process;actin nucleation;Arp2/3 complex-mediated actin nucleation;axon guidance;biological regulation;cell surface receptor linked signaling pathway;cellular component movement;cellular component organization;cellular component organization at cellular level;cellular component organization or biogenesis;cellular comp…	actin binding;actin filament binding;binding;cytoskeletal protein binding;protein binding;structural constituent of cytoskeleton;structural molecule activity	actin cytoskeleton;adherens junction;anchoring junction;Arp2/3 protein complex;cell junction;cell part;cell-substrate adherens junction;cell-substrate junction;cytoplasm;cytoplasmic part;cytoskeletal part;cytoskeleton;cytosol;extracellular membrane-bounded organelle;extracellular organelle;extracellular region part;extracellular vesicular exosome;focal adhesion;intracellular non-membrane-bounded …	biological regulation;cellular component movement;cellular component organization;cellular process;cytoskeleton organization;immune system process;locomotion;organelle organization;regulation of organelle organization;response to chemical stimulus;response to external stimulus;response to stimulus;response to stress;signal transduction	cell part;cytoplasm;cytoskeleton;cytosol;extracellular organelle;intracellular non-membrane-bounded organelle;intracellular organelle;macromolecular complex;organelle;protein complex;vesicle	Bacterial invasion of epithelial cells;Fc gamma R-mediated phagocytosis;Pathogenic Escherichia coli infection;Regulation of actin cytoskeleton;Shigellosis	WD40	ACCAAAG,MIR-9;ACEVEDO_FGFR1_TARGETS_IN_PROSTATE_CANCER_MODEL_UP;ACTIN_BINDING;ACTIN_CYTOSKELETON;ACTIN_CYTOSKELETON_ORGANIZATION_AND_BIOGENESIS;ACTIN_FILAMENT_BASED_PROCESS;AGUIRRE_PANCREATIC_CANCER_COPY_NUMBER_UP;BIOCARTA_ACTINY_PATHWAY;BIOCARTA_CDC42RAC_PATHWAY;BIOCARTA_MPR_PATHWAY;BIOCARTA_RHO_PATHWAY;BIOCARTA_SALMONELLA_PATHWAY;BLALOCK_ALZHEIMERS_DISEASE_DN;BLALOCK_ALZHEIMERS_DISEASE_INCIPIEN…	Acetylation;Actin-binding;Alternativesplicing;Completeproteome;Cytoplasm;Cytoskeleton;Directproteinsequencing;Polymorphism;Referenceproteome;Repeat;WDrepeat	Arp2/3 protein complex			5	5	5	23.7	23.7	23.7	40.949	0	21.007	264690000	9	0.0354161	-0.0396255	-0.100818	20.3611	20.5029	20.4109	18.4333	18.259	18.5546	19.9509	19.007	18.0407	18.5428	18.8563	18.6798	21.214	22.3665	21.9581	19.079
	0.495355	-0.696502	O15144	O15144	Actin-related protein 2/3 complex subunit 2	ARPC2	59	actin cytoskeleton organization;actin filament organization;actin filament-based process;actin nucleation;Arp2/3 complex-mediated actin nucleation;axon guidance;biological regulation;cell surface receptor linked signaling pathway;cellular component movement;cellular component organization;cellular component organization at cellular level;cellular component organization or biogenesis;cellular comp…	structural constituent of cytoskeleton;structural molecule activity	actin cytoskeleton;adherens junction;anchoring junction;Arp2/3 protein complex;cell junction;cell leading edge;cell part;cell projection;cell-substrate adherens junction;cell-substrate junction;cytoplasm;cytoplasmic part;cytoskeletal part;cytoskeleton;cytosol;endosome;extracellular membrane-bounded organelle;extracellular organelle;extracellular region part;extracellular vesicular exosome;focal a…	biological regulation;cellular component movement;cellular component organization;cellular process;cytoskeleton organization;immune system process;locomotion;organelle organization;regulation of organelle organization;response to chemical stimulus;response to external stimulus;response to stimulus;response to stress;signal transduction	cell leading edge;cell part;cell projection;cytoplasm;cytoskeleton;cytosol;endosome;extracellular organelle;Golgi apparatus;intracellular membrane-bounded organelle;intracellular non-membrane-bounded organelle;intracellular organelle;macromolecular complex;membrane;neuron projection;organelle;plasma membrane;protein complex;synapse;vesicle	Bacterial invasion of epithelial cells;Fc gamma R-mediated phagocytosis;Pathogenic Escherichia coli infection;Regulation of actin cytoskeleton;Shigellosis	P34-Arc	AAAYRNCTG_UNKNOWN;AACTTT_UNKNOWN;ACTIN_CYTOSKELETON;BANDRES_RESPONSE_TO_CARMUSTIN_MGMT_24HR_DN;BANDRES_RESPONSE_TO_CARMUSTIN_MGMT_48HR_DN;BCAT_BILD_ET_AL_DN;BIOCARTA_ACTINY_PATHWAY;BIOCARTA_CDC42RAC_PATHWAY;BIOCARTA_MPR_PATHWAY;BIOCARTA_RHO_PATHWAY;BIOCARTA_SALMONELLA_PATHWAY;BLALOCK_ALZHEIMERS_DISEASE_DN;BONOME_OVARIAN_CANCER_SURVIVAL_OPTIMAL_DEBULKING;CHARAFE_BREAST_CANCER_LUMINAL_VS_BASAL_DN;C…	Acetylation;Actin-binding;Celljunction;Cellprojection;Completeproteome;Cytoplasm;Cytoskeleton;Directproteinsequencing;Referenceproteome;Synapse;Synaptosome	Arp2/3 protein complex			8	8	8	40.7	40.7	40.7	34.333	0	25.495	327980000	10	0.495355	-0.696502	-1.04727	20.7039	20.912	20.8484	18.5559	18.248	18.3586	17.3028	18.3564	20.8405	18.1974	17.2432	18.0179	21.735	21.9171	22.0085	18.1439
+	1.64131	1.27405	O15260-3;O15260-2;O15260	O15260-3;O15260-2;O15260	Surfeit locus protein 4	SURF4	60	biological regulation;cellular component organization;cellular component organization at cellular level;cellular component organization or biogenesis;cellular component organization or biogenesis at cellular level;cellular process;Golgi organization;organelle organization;positive regulation of biological process;positive regulation of cellular component organization;positive regulation of cellul…		cell part;cytoplasmic part;endoplasmic reticulum membrane;endoplasmic reticulum part;endoplasmic reticulum-Golgi intermediate compartment;endoplasmic reticulum-Golgi intermediate compartment membrane;Golgi apparatus part;Golgi membrane;integral to membrane;intracellular membrane-bounded organelle;intracellular organelle;intracellular organelle part;intracellular part;intrinsic to membrane;membran…	biological regulation;cellular component organization;cellular process;Golgi organization;organelle organization;regulation of organelle organization	cell part;intracellular membrane-bounded organelle;intracellular organelle;membrane;organelle		SURF4	CAGGTG_V$E12_Q6;chr9q33;CYTOPLASM;CYTOPLASMIC_PART;ER_GOLGI_INTERMEDIATE_COMPARTMENT;FEVR_CTNNB1_TARGETS_UP;GCANCTGNY_V$MYOD_Q6;GRAESSMANN_APOPTOSIS_BY_DOXORUBICIN_UP;GRAESSMANN_APOPTOSIS_BY_SERUM_DEPRIVATION_UP;GRAESSMANN_RESPONSE_TO_MC_AND_DOXORUBICIN_UP;GSE11057_NAIVE_VS_CENT_MEMORY_CD4_TCELL_DN;GSE15324_NAIVE_VS_ACTIVATED_ELF4_KO_CD8_TCELL_DN;GSE15930_NAIVE_VS_24H_IN_VITRO_STIM_CD8_TCELL_UP;G…	Alternativesplicing;Completeproteome;Endoplasmicreticulum;Golgiapparatus;Membrane;Referenceproteome;Transmembrane;Transmembranehelix		+	HA_AP2a_wt_normoxia_HA_normoxia	1	1	1	10.2	10.2	10.2	14.854	0	3.9242	74639000	7	1.64131	1.27405	2.68641	19.9672	19.885	19.7773	19.9548	20.1535	20.0066	20.1892	20.8611	20.606	20.3041	19.8588	21.2235	16.765	20.7516	20.6379	20.45
+	3.45773	1.86818	O15371-2;O15371-3;O15371	O15371-2;O15371-3;O15371	Eukaryotic translation initiation factor 3 subunit D	EIF3D	61	biological regulation;biosynthetic process;cellular biosynthetic process;cellular component assembly;cellular component assembly at cellular level;cellular component organization;cellular component organization at cellular level;cellular component organization or biogenesis;cellular component organization or biogenesis at cellular level;cellular macromolecular complex assembly;cellular macromolec…	binding;nucleic acid binding;RNA binding;translation factor activity, nucleic acid binding;translation initiation factor activity	cell part;cytoplasmic part;cytosol;eukaryotic 43S preinitiation complex;eukaryotic 48S preinitiation complex;eukaryotic translation initiation factor 3 complex;eukaryotic translation initiation factor 3 complex, eIF3m;intracellular part;macromolecular complex;membrane;protein complex;ribonucleoprotein complex;translation preinitiation complex	biological regulation;biosynthetic process;cellular component assembly;cellular component organization;cellular macromolecular complex assembly;cellular metabolic process;cellular process;macromolecular complex assembly;macromolecule metabolic process;metabolic process;primary metabolic process;protein metabolic process;regulation of translation;ribonucleoprotein complex assembly;translation;tran…	cell part;cytosol;macromolecular complex;membrane;protein complex;ribonucleoprotein complex	RNA transport	eIF-3_zeta	AGUIRRE_PANCREATIC_CANCER_COPY_NUMBER_DN;BENPORATH_NANOG_TARGETS;BIOSYNTHETIC_PROCESS;BLALOCK_ALZHEIMERS_DISEASE_DN;BRUINS_UVC_RESPONSE_VIA_TP53_GROUP_C;CELLULAR_BIOSYNTHETIC_PROCESS;CELLULAR_COMPONENT_ASSEMBLY;CELLULAR_MACROMOLECULE_METABOLIC_PROCESS;CELLULAR_PROTEIN_METABOLIC_PROCESS;chr22q13;CYTOPLASM;CYTOPLASMIC_PART;EUKARYOTIC_TRANSLATION_INITIATION_FACTOR_3_COMPLEX;FLOTHO_PEDIATRIC_ALL_THER…	Acetylation;Alternativesplicing;Completeproteome;Cytoplasm;Initiationfactor;Phosphoprotein;Proteinbiosynthesis;Referenceproteome	eIF3 complex (EIF3S6, EIF3S5, EIF3S4, EIF3S3, EIF3S6IP, EIF3S2, EIF3S9, EIF3S12, EIF3S10, EIF3S8, EIF3S1, EIF3S7);eIF3 complex (EIF3S6, EIF3S5, EIF3S4, EIF3S3, EIF3S6IP, EIF3S2, EIF3S9, EIF3S12, EIF3S10, EIF3S8, EIF3S1, EIF3S7, PCID1)	+	HA_AP2a_wt_normoxia_HA_normoxia	6	6	6	18	18	18	58.14	0	14.571	254090000	10	3.45773	1.86818	5.29797	20.4476	19.7407	19.6583	19.5252	20.216	19.8202	20.1126	19.8245	20.0685	19.8921	19.5597	19.7729	20.4642	20.3624	21.0605	19.3771
	0.820287	1.11673	O15372	O15372	Eukaryotic translation initiation factor 3 subunit H	EIF3H	62	biological regulation;biosynthetic process;cellular biosynthetic process;cellular component assembly;cellular component assembly at cellular level;cellular component organization;cellular component organization at cellular level;cellular component organization or biogenesis;cellular component organization or biogenesis at cellular level;cellular macromolecular complex assembly;cellular macromolec…	binding;nucleic acid binding;RNA binding;translation factor activity, nucleic acid binding;translation initiation factor activity	cell part;cytoplasmic part;cytosol;eukaryotic 43S preinitiation complex;eukaryotic 48S preinitiation complex;eukaryotic translation initiation factor 3 complex;eukaryotic translation initiation factor 3 complex, eIF3m;extracellular membrane-bounded organelle;extracellular organelle;extracellular region part;extracellular vesicular exosome;intracellular part;macromolecular complex;membrane;membran…	biological regulation;biosynthetic process;cellular component assembly;cellular component organization;cellular macromolecular complex assembly;cellular metabolic process;cellular process;macromolecular complex assembly;macromolecule metabolic process;metabolic process;primary metabolic process;protein metabolic process;regulation of translation;ribonucleoprotein complex assembly;translation;tran…	cell part;cytosol;extracellular organelle;macromolecular complex;membrane;organelle;protein complex;ribonucleoprotein complex;vesicle	Measles;RNA transport	JAB	ACEVEDO_LIVER_CANCER_UP;ALONSO_METASTASIS_UP;BILANGES_SERUM_AND_RAPAMYCIN_SENSITIVE_GENES;BILANGES_SERUM_RESPONSE_TRANSLATION;BIOSYNTHETIC_PROCESS;BLUM_RESPONSE_TO_SALIRASIB_UP;BORCZUK_MALIGNANT_MESOTHELIOMA_UP;BOYAULT_LIVER_CANCER_SUBCLASS_G3_UP;CAIRO_HEPATOBLASTOMA_CLASSES_UP;CELLULAR_BIOSYNTHETIC_PROCESS;CELLULAR_COMPONENT_ASSEMBLY;CELLULAR_MACROMOLECULE_METABOLIC_PROCESS;CELLULAR_PROTEIN_META…	3D-structure;Completeproteome;Cytoplasm;Initiationfactor;Phosphoprotein;Proteinbiosynthesis;Referenceproteome	eIF3 complex (EIF3S6, EIF3S5, EIF3S4, EIF3S3, EIF3S6IP, EIF3S2, EIF3S9, EIF3S12, EIF3S10, EIF3S8, EIF3S1, EIF3S7);eIF3 complex (EIF3S6, EIF3S5, EIF3S4, EIF3S3, EIF3S6IP, EIF3S2, EIF3S9, EIF3S12, EIF3S10, EIF3S8, EIF3S1, EIF3S7, PCID1)			7	7	7	30.7	30.7	30.7	39.93	0	10.968	284470000	9	0.820287	1.11673	1.55391	20.9838	21.2456	21.4605	21.7167	21.4281	21.4713	22.9103	21.798	21.4052	21.4249	21.1804	21.1812	20.4103	21.93	22.3894	21.6765
	0.714039	1.06224	O15479	O15479	Melanoma-associated antigen B2	MAGEB2	63							MAGE;MAGE_N	ACEVEDO_LIVER_CANCER_WITH_H3K27ME3_UP;BLALOCK_ALZHEIMERS_DISEASE_UP;CHIANG_LIVER_CANCER_SUBCLASS_POLYSOMY7_UP;chrxp21;GSE13738_RESTING_VS_BYSTANDER_ACTIVATED_CD4_TCELL_UP;GSE360_DC_VS_MAC_B_MALAYI_LOW_DOSE_UP;GSE360_DC_VS_MAC_M_TUBERCULOSIS_UP;GSE360_HIGH_DOSE_B_MALAYI_VS_M_TUBERCULOSIS_MAC_UP;GSE360_HIGH_VS_LOW_DOSE_B_MALAYI_MAC_UP;GSE360_L_DONOVANI_VS_B_MALAYI_LOW_DOSE_DC_UP;GSE360_L_DONOVANI_V…	Completeproteome;Phosphoprotein;Polymorphism;Referenceproteome;Tumorantigen;Ublconjugationpathway				5	5	5	21.3	21.3	21.3	35.277	0	32.566	491390000	18	0.714039	1.06224	1.39515	21.2548	22.2365	22.0273	19.8564	19.7885	20.0026	21.6776	22.3324	21.9003	20.2573	20.3761	20.2407	22.4089	22.2474	22.415	20.478
	0.360445	0.673745	O43143	O43143	Pre-mRNA-splicing factor ATP-dependent RNA helicase DHX15	DHX15	64	cellular macromolecule metabolic process;cellular metabolic process;cellular nitrogen compound metabolic process;cellular process;macromolecule metabolic process;metabolic process;mRNA metabolic process;mRNA processing;nitrogen compound metabolic process;nuclear mRNA splicing, via spliceosome;nucleic acid metabolic process;nucleobase-containing compound metabolic process;primary metabolic process…	adenyl nucleotide binding;adenyl ribonucleotide binding;ATP binding;ATPase activity;ATPase activity, coupled;ATP-dependent helicase activity;ATP-dependent RNA helicase activity;binding;catalytic activity;double-stranded RNA binding;helicase activity;hydrolase activity;hydrolase activity, acting on acid anhydrides;hydrolase activity, acting on acid anhydrides, in phosphorus-containing anhydrides;n…	cell part;cytoplasm;intracellular membrane-bounded organelle;intracellular non-membrane-bounded organelle;intracellular organelle;intracellular organelle part;intracellular part;macromolecular complex;membrane-bounded organelle;non-membrane-bounded organelle;nuclear part;nucleolus;nucleoplasm;nucleus;organelle;organelle part;ribonucleoprotein complex;spliceosomal complex;U12-type spliceosomal com…	cellular metabolic process;cellular nitrogen compound metabolic process;cellular process;macromolecule metabolic process;metabolic process;mRNA metabolic process;mRNA processing;nitrogen compound metabolic process;nucleobase-containing compound metabolic process;primary metabolic process;RNA metabolic process;RNA processing;RNA splicing	cell part;cytoplasm;intracellular membrane-bounded organelle;intracellular non-membrane-bounded organelle;intracellular organelle;macromolecular complex;nucleolus;nucleoplasm;nucleus;organelle;ribonucleoprotein complex;spliceosomal complex	Spliceosome	DEAD;HA2;Helicase_C;OB_NTP_bind	AATGTGA,MIR-23A,MIR-23B;ACAACTT,MIR-382;ACATTCC,MIR-1,MIR-206;ACEVEDO_LIVER_CANCER_UP;ACTGTAG,MIR-139;AGGCACT,MIR-515-3P;BIOPOLYMER_METABOLIC_PROCESS;BLUM_RESPONSE_TO_SALIRASIB_DN;BOYAULT_LIVER_CANCER_SUBCLASS_G3_UP;CAGCTTT,MIR-320;CASORELLI_ACUTE_PROMYELOCYTIC_LEUKEMIA_DN;chr4p15;DACOSTA_UV_RESPONSE_VIA_ERCC3_COMMON_DN;DACOSTA_UV_RESPONSE_VIA_ERCC3_DN;DAIRKEE_CANCER_PRONE_RESPONSE_BPA;DIAZ_CHRON…	Acetylation;ATP-binding;Completeproteome;Helicase;Hydrolase;mRNAprocessing;mRNAsplicing;Nucleotide-binding;Nucleus;Referenceproteome	17S U2 snRNP;18S U11/U12 snRNP;Large Drosha complex;Parvulin-associated pre-rRNP complex;Spliceosome			2	2	2	4.8	4.8	4.8	90.932	0	16.596	79205000	7	0.360445	0.673745	0.811317	18.0869	20.1673	20.1468	21.3461	20.5894	21.0364	20.8339	18.0385	21.427	21.5235	18.189	21.1601	17.4295	19.3435	19.7809	21.4344
+	1.50769	1.25295	O43390;O43390-3;O43390-2;O43390-4	O43390;O43390-3;O43390-2;O43390-4	Heterogeneous nuclear ribonucleoprotein R	HNRNPR	65	cellular macromolecule metabolic process;cellular metabolic process;cellular nitrogen compound metabolic process;cellular process;gene expression;macromolecule metabolic process;metabolic process;mRNA metabolic process;mRNA processing;nitrogen compound metabolic process;nuclear mRNA splicing, via spliceosome;nucleic acid metabolic process;nucleobase-containing compound metabolic process;primary m…	binding;nucleic acid binding;nucleotide binding;RNA binding	catalytic step 2 spliceosome;cell part;cytoplasm;intracellular organelle part;intracellular part;macromolecular complex;nuclear part;nucleoplasm;organelle part;ribonucleoprotein complex;spliceosomal complex	cellular metabolic process;cellular nitrogen compound metabolic process;cellular process;macromolecule metabolic process;metabolic process;mRNA metabolic process;mRNA processing;nitrogen compound metabolic process;nucleobase-containing compound metabolic process;primary metabolic process;RNA metabolic process;RNA processing;RNA splicing	cell part;cytoplasm;macromolecular complex;nucleoplasm;ribonucleoprotein complex;spliceosomal complex		RRM_1	AACTTT_UNKNOWN;ACEVEDO_LIVER_CANCER_UP;ACEVEDO_LIVER_TUMOR_VS_NORMAL_ADJACENT_TISSUE_UP;ATAACCT,MIR-154;ATCATGA,MIR-433;BIDUS_METASTASIS_UP;BIOPOLYMER_METABOLIC_PROCESS;BLALOCK_ALZHEIMERS_DISEASE_DN;BLUM_RESPONSE_TO_SALIRASIB_DN;BOYAULT_LIVER_CANCER_SUBCLASS_G3_UP;BYSTRYKH_HEMATOPOIESIS_STEM_CELL_QTL_TRANS;CAIRO_HEPATOBLASTOMA_CLASSES_UP;CATGTAA,MIR-496;CHANG_CORE_SERUM_RESPONSE_UP;chr1p36;COLINA…	3D-structure;Acetylation;Alternativesplicing;Completeproteome;Cytoplasm;Directproteinsequencing;mRNAprocessing;mRNAsplicing;Nucleus;Referenceproteome;Repeat;Ribonucleoprotein;RNA-binding;Spliceosome	C complex spliceosome;DGCR8 multiprotein complex;H2AX complex, isolated from cells without IR exposure	+	HA_AP2a_wt_normoxia_HA_normoxia	9	7	7	17.7	14.5	14.5	70.942	0	14.282	361920000	7	1.50769	1.25295	2.50708	20.9831	20.9716	20.7578	20.4299	20.752	20.6583	20.8284	20.6397	20.6089	21.0153	21.0818	20.9314	21.3433	21.2296	21.2508	21.1029
	0.199553	0.494816	O43707;O43707-2;O43707-3	O43707;O43707-2;O43707-3	Alpha-actinin-4	ACTN4	66	actin cytoskeleton organization;actin filament bundle assembly;actin filament organization;actin filament-based process;biological regulation;blood coagulation;cell activation;cell junction assembly;cell junction organization;cell-cell junction assembly;cell-cell junction organization;cellular component assembly;cellular component assembly at cellular level;cellular component organization;cellula…	actin binding;actin filament binding;binding;calcium ion binding;cation binding;cytoskeletal protein binding;hormone receptor binding;identical protein binding;integrin binding;ion binding;ligand-dependent nuclear receptor transcription coactivator activity;metal ion binding;nuclear hormone receptor binding;nucleoside binding;protein binding;protein binding transcription factor activity;protein c…	actin filament bundle;actomyosin;adherens junction;anchoring junction;cell cortex part;cell junction;cell part;cell projection;cell-cell junction;cell-substrate adherens junction;cell-substrate junction;contractile fiber part;cortical cytoskeleton;cytoplasm;cytoplasmic membrane-bounded vesicle lumen;cytoplasmic part;cytoplasmic vesicle part;cytoskeletal part;cytoskeleton;extracellular membrane-bo…	biological regulation;cell activation;cell junction organization;cellular component assembly;cellular component organization;cellular process;coagulation;cytoskeleton organization;establishment of localization;exocytosis;multicellular organismal process;organelle organization;protein transport;regulation of body fluid levels;regulation of transport;response to chemical stimulus;response to stimul…	cell part;cell projection;cytoplasm;cytoskeleton;extracellular organelle;extracellular region;extracellular space;intracellular membrane-bounded organelle;intracellular non-membrane-bounded organelle;intracellular organelle;macromolecular complex;neuron projection;nucleus;organelle;protein complex;pseudopodium;ribonucleoprotein complex;vesicle	Adherens junction;Amoebiasis;Arrhythmogenic right ventricular cardiomyopathy (ARVC);Focal adhesion;Leukocyte transendothelial migration;Regulation of actin cytoskeleton;Systemic lupus erythematosus;Tight junction	CH;EF-hand_6;EFhand_Ca_insen;Spectrin	AAACCAC,MIR-140;ACTIN_BINDING;ACTIN_FILAMENT_BINDING;ACTTTAT,MIR-142-5P;AMIT_SERUM_RESPONSE_480_MCF10A;BCAT_BILD_ET_AL_UP;BERENJENO_TRANSFORMED_BY_RHOA_REVERSIBLY_DN;BERENJENO_TRANSFORMED_BY_RHOA_UP;CELL_PROJECTION;CHICAS_RB1_TARGETS_CONFLUENT;chr19q13;CTATGCA,MIR-153;CYTOPLASM;CYTOPLASMIC_PART;CYTOSKELETAL_PROTEIN_BINDING;DELACROIX_RAR_BOUND_ES;DELYS_THYROID_CANCER_UP;ENK_UV_RESPONSE_KERATINOCYT…	3D-structure;Acetylation;Actin-binding;Alternativesplicing;Calcium;Celljunction;Completeproteome;Cytoplasm;Diseasemutation;Isopeptidebond;Metal-binding;Nucleus;Phosphoprotein;Proteintransport;Referenceproteome;Repeat;Transport;Ublconjugation	P2X7 receptor signalling complex;Ternary complex (LRRC7, CAMK2a, ACTN4)			70	70	48	74.9	74.9	53.7	104.85	0	323.31	32452000000	332	0.199553	0.494816	0.494542	26.8545	26.998	27.0097	18.8861	19.0238	19.0175	21.9613	22.0326	20.9885	20.9646	20.9716	21.0596	26.7169	26.603	26.5219	19.4818
	0.396982	-0.396158	O43719	O43719	HIV Tat-specific factor 1	HTATSF1	67	biological regulation;biosynthetic process;cellular biosynthetic process;cellular macromolecule biosynthetic process;cellular macromolecule metabolic process;cellular metabolic process;cellular nitrogen compound metabolic process;cellular process;macromolecule biosynthetic process;macromolecule metabolic process;metabolic process;nitrogen compound metabolic process;nucleic acid metabolic process;…	binding;nucleotide binding	cell part;intracellular membrane-bounded organelle;intracellular organelle;intracellular organelle part;intracellular part;membrane-bounded organelle;nuclear part;nucleoplasm;nucleus;organelle;organelle part	biological regulation;biosynthetic process;cellular metabolic process;cellular nitrogen compound metabolic process;cellular process;macromolecule metabolic process;metabolic process;nitrogen compound metabolic process;nucleobase-containing compound metabolic process;primary metabolic process;RNA metabolic process	cell part;intracellular membrane-bounded organelle;intracellular organelle;nucleoplasm;nucleus;organelle		RRM_1	ACEVEDO_LIVER_TUMOR_VS_NORMAL_ADJACENT_TISSUE_UP;BIOPOLYMER_METABOLIC_PROCESS;CAGGTG_V$E12_Q6;CHEOK_RESPONSE_TO_MERCAPTOPURINE_AND_LD_MTX_UP;CHIARADONNA_NEOPLASTIC_TRANSFORMATION_CDC25_UP;chrxq26;DIAZ_CHRONIC_MEYLOGENOUS_LEUKEMIA_UP;GCM_DDX5;GCM_RAD21;GGGCGGR_V$SP1_Q6;GRAESSMANN_APOPTOSIS_BY_DOXORUBICIN_DN;GRAESSMANN_APOPTOSIS_BY_SERUM_DEPRIVATION_UP;GSE12845_NAIVE_VS_PRE_GC_TONSIL_BCELL_DN;GSE14…	3D-structure;Acetylation;Activator;Completeproteome;Directproteinsequencing;Nucleus;Phosphoprotein;Polymorphism;Referenceproteome;Repeat;RNA-binding;Transcription;Transcriptionregulation	RNA pol II containing coactivator complex Tat-SF;Spliceosome			2	2	2	3	3	3	85.852	0.0021739	1.8509	42890000	2	0.396982	-0.396158	-0.87735	18.732	19.0636	18.9058	18.9253	18.5479	18.0619	19.3849	19.3824	19.519	17.7625	19.1081	18.93	19.3715	18.9586	19.1312	18.1606
	0.899468	-0.501809	O43813	O43813	LanC-like protein 1	LANCL1	68	biological regulation;cell surface receptor linked signaling pathway;cellular process;cellular response to stimulus;G-protein coupled receptor protein signaling pathway;regulation of biological process;regulation of cellular process;response to stimulus;signal transduction	amine binding;amino acid binding;binding;carboxylic acid binding;catalytic activity;cation binding;glutathione binding;G-protein coupled receptor activity;ion binding;lipoprotein particle receptor binding;low-density lipoprotein particle receptor binding;metal ion binding;modified amino acid binding;molecular transducer activity;peptide binding;protein binding;protein domain specific binding;rece…	cell part;cytoplasm;extracellular membrane-bounded organelle;extracellular organelle;extracellular region part;extracellular vesicular exosome;integral to membrane;integral to plasma membrane;intracellular membrane-bounded organelle;intracellular organelle;intracellular part;intrinsic to membrane;intrinsic to plasma membrane;membrane part;membrane-bounded organelle;membrane-bounded vesicle;nucleu…	biological regulation;cellular process;response to stimulus;signal transduction	cell part;cytoplasm;extracellular organelle;intracellular membrane-bounded organelle;intracellular organelle;nucleus;organelle;vesicle		LANC_like	ACEVEDO_LIVER_CANCER_UP;AKL_HTLV1_INFECTION_DN;BAELDE_DIABETIC_NEPHROPATHY_DN;BENPORATH_MYC_MAX_TARGETS;BLALOCK_ALZHEIMERS_DISEASE_DN;BMI1_DN.V1_DN;BOYAULT_LIVER_CANCER_SUBCLASS_G3_UP;BREDEMEYER_RAG_SIGNALING_NOT_VIA_ATM_DN;BUYTAERT_PHOTODYNAMIC_THERAPY_STRESS_DN;CELL_SURFACE_RECEPTOR_LINKED_SIGNAL_TRANSDUCTION_GO_0007166;CHICAS_RB1_TARGETS_SENESCENT;chr2q33;DANG_BOUND_BY_MYC;DIAZ_CHRONIC_MEYLOGE…	3D-structure;Acetylation;Completeproteome;Cytoplasm;Directproteinsequencing;Membrane;Metal-binding;Nucleus;Referenceproteome;Zinc				2	2	2	5	5	5	45.283	0	2.713	77245000	6	0.899468	-0.501809	-1.66915	19.3751	19.3887	19.315	20.0576	20.306	20.07	20.235	19.8389	19.9993	20.1196	20.1729	20.2594	18.8992	19.3252	18.2875	20.1745
	0.69993	-0.729391	O43852-9;O43852-15;O43852-5;O43852-2;O43852;O43852-4;O43852-3;O43852-8;O43852-6	O43852-9;O43852-15;O43852-5;O43852-2;O43852;O43852-4;O43852-3;O43852-8;O43852-6	Calumenin	CALU	69	biological regulation;blood coagulation;cell activation;cellular process;coagulation;establishment of localization;establishment of localization in cell;exocytosis;hemostasis;multicellular organismal process;platelet activation;platelet degranulation;regulation of biological quality;regulation of body fluid levels;secretion;secretion by cell;transport;vesicle-mediated transport	binding;calcium ion binding;cation binding;ion binding;metal ion binding	cell part;cytoplasmic membrane-bounded vesicle;cytoplasmic part;cytoplasmic vesicle;endoplasmic reticulum;endoplasmic reticulum lumen;endoplasmic reticulum part;extracellular region;Golgi apparatus;intracellular membrane-bounded organelle;intracellular organelle;intracellular organelle lumen;intracellular organelle part;intracellular part;melanosome;membrane;membrane-bounded organelle;membrane-bo…	biological regulation;cell activation;cellular process;coagulation;establishment of localization;exocytosis;multicellular organismal process;regulation of body fluid levels;secretion;transport;vesicle-mediated transport	cell part;cytoplasmic membrane-bounded vesicle;endoplasmic reticulum;extracellular region;Golgi apparatus;intracellular membrane-bounded organelle;intracellular organelle;membrane;organelle;vesicle		EF-hand_7	ACEVEDO_LIVER_CANCER_UP;ATACCTC,MIR-202;ATGAAGG,MIR-205;AZARE_NEOPLASTIC_TRANSFORMATION_BY_STAT3_DN;BAELDE_DIABETIC_NEPHROPATHY_DN;BAKKER_FOXO3_TARGETS_DN;BHATTACHARYA_EMBRYONIC_STEM_CELL;BILD_HRAS_ONCOGENIC_SIGNATURE;BLUM_RESPONSE_TO_SALIRASIB_UP;BOHN_PRIMARY_IMMUNODEFICIENCY_SYNDROM_UP;BOQUEST_STEM_CELL_CULTURED_VS_FRESH_UP;BORCZUK_MALIGNANT_MESOTHELIOMA_UP;BRUINS_UVC_RESPONSE_LATE;BRUINS_UVC_R…	Acetylation;Alternativesplicing;Calcium;Completeproteome;Directproteinsequencing;Endoplasmicreticulum;Glycoprotein;Metal-binding;Phosphoprotein;Polymorphism;Referenceproteome;Repeat;Sarcoplasmicreticulum;Secreted;Signal				2	2	2	22.1	22.1	22.1	17.639	0	5.4528	62517000	7	0.69993	-0.729391	-1.37365	19.2293	19.6175	19.5219	17.903	17.0647	18.2242	19.4344	19.2496	19.7051	18.3908	18.8	17.2082	19.987	19.7004	20.0368	19.4344
	0.884955	1.15804	O60506-4;O60506-3;O60506-2;O60506;O60506-5	O60506-4;O60506-3;O60506-2;O60506;O60506-5	Heterogeneous nuclear ribonucleoprotein Q	SYNCRIP	70	biological regulation;cell differentiation;cellular developmental process;cellular macromolecule metabolic process;cellular metabolic process;cellular nitrogen compound metabolic process;cellular process;cellular response to chemical stimulus;cellular response to cytokine stimulus;cellular response to interferon-gamma;cellular response to organic substance;cellular response to stimulus;CRD-mediat…	binding;mRNA binding;nucleic acid binding;nucleotide binding;poly(A) RNA binding;poly-purine tract binding;RNA binding;single-stranded RNA binding	catalytic step 2 spliceosome;cell part;CRD-mediated mRNA stability complex;cytoplasmic part;endoplasmic reticulum;histone pre-mRNA 3'end processing complex;intracellular membrane-bounded organelle;intracellular organelle;intracellular organelle part;intracellular part;macromolecular complex;membrane;membrane-bounded organelle;nuclear part;nucleoplasm;nucleus;organelle;organelle part;protein compl…	biological regulation;cell differentiation;cellular metabolic process;cellular nitrogen compound metabolic process;cellular process;developmental process;macromolecule metabolic process;metabolic process;mRNA metabolic process;mRNA processing;nitrogen compound metabolic process;nucleobase-containing compound metabolic process;primary metabolic process;regulation of translation;response to chemica…	cell part;endoplasmic reticulum;intracellular membrane-bounded organelle;intracellular organelle;macromolecular complex;membrane;nucleoplasm;nucleus;organelle;protein complex;ribonucleoprotein complex;spliceosomal complex		RRM_1	ACCATTT,MIR-522;BENPORATH_CYCLING_GENES;BIOPOLYMER_METABOLIC_PROCESS;BLALOCK_ALZHEIMERS_DISEASE_DN;BLUM_RESPONSE_TO_SALIRASIB_DN;CACGTG_V$MYC_Q2;CAGGTG_V$E12_Q6;CAGNYGKNAAA_UNKNOWN;CCGNMNNTNACG_UNKNOWN;chr6q14;CTTGTAT,MIR-381;CTTTGT_V$LEF1_Q2;DAVICIONI_MOLECULAR_ARMS_VS_ERMS_UP;DORN_ADENOVIRUS_INFECTION_12HR_DN;DORN_ADENOVIRUS_INFECTION_24HR_UP;DORN_ADENOVIRUS_INFECTION_32HR_DN;DORN_ADENOVIRUS_IN…	3D-structure;Acetylation;Alternativesplicing;Completeproteome;Cytoplasm;Directproteinsequencing;Endoplasmicreticulum;Host-virusinteraction;Isopeptidebond;Methylation;Microsome;mRNAprocessing;mRNAsplicing;Nucleus;Phosphoprotein;Referenceproteome;Repeat;Ribonucleoprotein;RNA-binding;Spliceosome;Translationregulation;Ublconjugation	C complex spliceosome;GAIT complex;Multiprotein complex (mRNA turnover)			9	9	7	22	22	18.2	58.735	0	21.892	709820000	17	0.884955	1.15804	1.6482	21.5947	22.3274	22.5515	21.0894	21.0793	20.9535	21.3315	20.9375	21.1975	21.6183	21.5159	21.6161	21.7249	21.9064	21.6425	21.507
+	5.49451	3.08951	Q99880;Q99879;Q99877;Q93079;Q5QNW6;P62807;P58876;P57053;O60814;Q5QNW6-2;Q96A08;A0A2R8Y619	Q99880;Q99879;Q99877;Q93079;Q5QNW6;P62807;P58876;P57053;O60814;Q5QNW6-2;Q96A08	Histone H2B type 1-L;Histone H2B type 1-M;Histone H2B type 1-N;Histone H2B type 1-H;Histone H2B type 2-F;Histone H2B type 1-C/E/F/G/I;Histone H2B type 1-D;Histone H2B type F-S;Histone H2B type 1-K;Histone H2B type 1-A	HIST1H2BL;HIST1H2BM;HIST1H2BN;HIST1H2BH;HIST2H2BF;HIST1H2BC;HIST1H2BD;H2BFS;HIST1H2BK;HIST1H2BA	71	anatomical structure development;antibacterial humoral response;antimicrobial humoral response;ATP-dependent chromatin remodeling;biological regulation;cell migration;cell motility;cellular component assembly;cellular component assembly at cellular level;cellular component disassembly;cellular component disassembly at cellular level;cellular component movement;cellular component organization;cell…	binding;DNA binding;nucleic acid binding	cell part;chromosomal part;extracellular membrane-bounded organelle;extracellular organelle;extracellular region part;extracellular space;extracellular vesicular exosome;extrinsic to membrane;extrinsic to plasma membrane;intracellular membrane-bounded organelle;intracellular organelle;intracellular organelle part;intracellular part;macromolecular complex;membrane part;membrane-bounded organelle;m…	anatomical structure development;biological regulation;cell motility;cellular component assembly;cellular component disassembly;cellular component movement;cellular component organization;cellular macromolecular complex assembly;cellular process;chromatin modification;chromatin organization;chromosome organization;developmental process;immune system process;locomotion;macromolecular complex assem…	cell part;extracellular organelle;extracellular space;intracellular membrane-bounded organelle;intracellular organelle;macromolecular complex;nucleoplasm;nucleosome;nucleus;organelle;vesicle	Systemic lupus erythematosus	Histone	ACEVEDO_LIVER_CANCER_UP;ACEVEDO_LIVER_CANCER_WITH_H3K27ME3_DN;ACEVEDO_LIVER_CANCER_WITH_H3K9ME3_DN;ACEVEDO_LIVER_TUMOR_VS_NORMAL_ADJACENT_TISSUE_UP;AFFAR_YY1_TARGETS_UP;AKT_UP.V1_UP;ALCALAY_AML_BY_NPM1_LOCALIZATION_UP;AMUNDSON_RESPONSE_TO_ARSENITE;BAE_BRCA1_TARGETS_UP;BENPORATH_CYCLING_GENES;BENPORATH_EED_TARGETS;BENPORATH_MYC_MAX_TARGETS;BENPORATH_NANOG_TARGETS;BLALOCK_ALZHEIMERS_DISEASE_UP;BONO…	3D-structure;Acetylation;Alternativesplicing;Antibiotic;Antimicrobial;Chromosome;Completeproteome;Directproteinsequencing;DNA-binding;Glycoprotein;Isopeptidebond;Methylation;Nucleosomecore;Nucleus;Phosphoprotein;Polymorphism;Referenceproteome;Ublconjugation	H2AX complex II;Nop56p-associated pre-rRNA complex	+	HA_AP2a_wt_normoxia_HA_normoxia	7	7	2	47.6	47.6	7.9	13.952	0	323.31	12075000000	153	5.49451	3.08951	9.25949	26.1333	26.1466	26.1028	27.4886	27.3825	27.5914	26.7803	27.3124	27.2905	27.7445	27.7786	27.6466	25.5864	25.7229	25.6914	27.8236
	0.073261	-0.298478	O75170-6;O75170-2;O75170-4;O75170-3;O75170-5;O75170	O75170-6;O75170-2;O75170-4;O75170-3;O75170-5;O75170	Serine/threonine-protein phosphatase 6 regulatory subunit 2	PPP6R2	72			cell part;cytoplasm;intracellular membrane-bounded organelle;intracellular organelle;intracellular part;membrane-bounded organelle;organelle		cell part;cytoplasm;intracellular membrane-bounded organelle;intracellular organelle;organelle		SAPS	ACTACCT,MIR-196A,MIR-196B;ACTGCCT,MIR-34B;ATGCTGC,MIR-103,MIR-107;BROWNE_HCMV_INFECTION_48HR_DN;chr22q13;GACAGGG,MIR-339;GCACTTT,MIR-17-5P,MIR-20A,MIR-106A,MIR-106B,MIR-20B,MIR-519D;GINESTIER_BREAST_CANCER_ZNF217_AMPLIFIED_DN;GSE13306_TREG_VS_TCONV_LAMINA_PROPRIA_DN;GSE14308_TH1_VS_INDUCED_TREG_DN;GSE14308_TH2_VS_TH1_UP;GSE1460_CD4_THYMOCYTE_VS_NAIVE_CD4_TCELL_ADULT_BLOOD_DN;GSE1460_CORD_VS_ADULT…	Alternativesplicing;Completeproteome;Cytoplasm;Phosphoprotein;Polymorphism;Referenceproteome	TNF-alpha/NF-kappa B signaling complex (CHUK, BTRC, NFKB2, PPP6C, REL, CUL1, IKBKE, SAPS2, SAPS1, ANKRD28, RELA, SKP1)			1	1	1	0.8	0.8	0.8	98.125	0.0021322	1.7663	329100000	1	0.073261	-0.298478	-0.200944	22.0335	17.376	21.8963	23.0765	23.042	22.9353	21.7596	21.9114	21.9616	22.4688	22.4635	19.0265	24.4098	22.9671	23.0839	19.4956
	0.585579	0.483307	O75367-2;O75367-3;O75367	O75367-2;O75367-3;O75367	Core histone macro-H2A.1	H2AFY	74	biological regulation;cellular component assembly;cellular component assembly at cellular level;cellular component organization;cellular component organization at cellular level;cellular component organization or biogenesis;cellular component organization or biogenesis at cellular level;cellular macromolecular complex assembly;cellular macromolecular complex subunit organization;cellular process;…	binding;chromatin binding;chromatin DNA binding;core promoter binding;core promoter sequence-specific DNA binding;DNA binding;double-stranded DNA binding;double-stranded methylated DNA binding;enzyme binding;enzyme inhibitor activity;enzyme regulator activity;kinase binding;kinase inhibitor activity;kinase regulator activity;nucleic acid binding;nucleosomal DNA binding;nucleosome binding;protein …	Barr body;cell part;centromeric heterochromatin;chromatin;chromosomal part;chromosome;condensed chromosome;extracellular membrane-bounded organelle;extracellular organelle;extracellular region part;extracellular vesicular exosome;heterochromatin;intracellular membrane-bounded organelle;intracellular non-membrane-bounded organelle;intracellular organelle;intracellular organelle part;intracellular …	biological regulation;cellular component assembly;cellular component organization;cellular macromolecular complex assembly;cellular process;chromatin modification;chromatin organization;chromosome organization;establishment of localization;macromolecular complex assembly;organelle organization;regulation of gene expression, epigenetic;regulation of organelle organization;regulation of protein mod…	cell part;chromosome;extracellular organelle;intracellular membrane-bounded organelle;intracellular non-membrane-bounded organelle;intracellular organelle;macromolecular complex;nuclear chromosome;nucleolus;nucleoplasm;nucleosome;nucleus;organelle;vesicle	Systemic lupus erythematosus	Histone;Macro	AAGCACT,MIR-520F;ACCTGTTG_UNKNOWN;AGGAAGC,MIR-516-3P;BCAT_BILD_ET_AL_DN;BENPORATH_MYC_MAX_TARGETS;BERENJENO_TRANSFORMED_BY_RHOA_UP;BIDUS_METASTASIS_UP;BLALOCK_ALZHEIMERS_DISEASE_DN;BLUM_RESPONSE_TO_SALIRASIB_DN;BORCZUK_MALIGNANT_MESOTHELIOMA_UP;CAGGTG_V$E12_Q6;CHANGOLKAR_H2AFY_TARGETS_DN;CHICAS_RB1_TARGETS_CONFLUENT;CHICAS_RB1_TARGETS_SENESCENT;chr5q31;CHROMATIN;CHROMOSOMAL_PART;CHROMOSOME;CREIGH…	3D-structure;Acetylation;Alternativesplicing;Chromatinregulator;Chromosome;Completeproteome;DNA-binding;Isopeptidebond;Methylation;Nucleosomecore;Nucleus;Phosphoprotein;Referenceproteome;Ublconjugation	Ubiquitin E3 ligase (H2AFY, SPOP, CUL3)			2	2	2	9.2	9.2	9.2	39.183	0.0021368	1.7668	46602000	2	0.585579	0.483307	1.19497	18.8435	18.9182	19.189	18.512	19.9244	21.5925	19.5586	19.8069	19.4919	19.9369	21.2625	20.1797	18.99	18.6302	18.4857	20.4943
	0.00433963	0.00318209	O75533;O75533-2	O75533	Splicing factor 3B subunit 1	SF3B1	75	anterior/posterior pattern specification;cellular macromolecule metabolic process;cellular metabolic process;cellular nitrogen compound metabolic process;cellular process;developmental process;gene expression;macromolecule metabolic process;metabolic process;mRNA metabolic process;mRNA processing;nitrogen compound metabolic process;nuclear mRNA splicing, via spliceosome;nucleic acid metabolic pro…	binding;chromatin binding	catalytic step 2 spliceosome;cell part;intracellular membrane-bounded organelle;intracellular organelle;intracellular organelle part;intracellular part;macromolecular complex;membrane-bounded organelle;nuclear body;nuclear part;nuclear speck;nucleoplasm;nucleoplasm part;nucleus;organelle;organelle part;ribonucleoprotein complex;spliceosomal complex;U12-type spliceosomal complex	cellular metabolic process;cellular nitrogen compound metabolic process;cellular process;developmental process;macromolecule metabolic process;metabolic process;mRNA metabolic process;mRNA processing;nitrogen compound metabolic process;nucleobase-containing compound metabolic process;primary metabolic process;RNA metabolic process;RNA processing;RNA splicing	cell part;intracellular membrane-bounded organelle;intracellular organelle;macromolecular complex;nucleoplasm;nucleus;organelle;ribonucleoprotein complex;spliceosomal complex	Spliceosome	SF3b1	AAAGGGA,MIR-204,MIR-211;ATATGCA,MIR-448;ATGTTAA,MIR-302C;BASAKI_YBX1_TARGETS_DN;BENPORATH_NANOG_TARGETS;BERENJENO_ROCK_SIGNALING_NOT_VIA_RHOA_DN;BYSTROEM_CORRELATED_WITH_IL5_DN;CHICAS_RB1_TARGETS_SENESCENT;chr2q32;CTTTGT_V$LEF1_Q2;FEVR_CTNNB1_TARGETS_DN;GCGNNANTTCC_UNKNOWN;GINESTIER_BREAST_CANCER_ZNF217_AMPLIFIED_UP;GNF2_DDX5;GNF2_HDAC1;GOLDRATH_NAIVE_VS_EFF_CD8_TCELL_UP;GSE13484_UNSTIM_VS_YF17D_…	3D-structure;Acetylation;Alternativesplicing;Citrullination;Completeproteome;mRNAprocessing;mRNAsplicing;Nucleus;Phosphoprotein;Referenceproteome;Repeat;Spliceosome	17S U2 snRNP;18S U11/U12 snRNP;C complex spliceosome;CDC5L complex;SF3b complex;Spliceosome			13	13	13	14.3	14.3	14.3	145.83	0	21.327	559070000	26	0.00433963	0.00318209	0.0127765	21.1081	21.3136	20.372	21.3359	21.3106	21.4724	21.5019	21.4395	21.7077	20.9753	20.8531	21.1556	20.1732	20.8617	21.2425	21.485
	0.193761	0.127398	O75955;O75955-2	O75955;O75955-2	Flotillin-1	FLOT1	78	anatomical structure morphogenesis;axonogenesis;biological regulation;cell part morphogenesis;cell projection morphogenesis;cell projection organization;cellular component assembly;cellular component assembly at cellular level;cellular component disassembly;cellular component disassembly at cellular level;cellular component morphogenesis;cellular component organization;cellular component organiza…	binding;enzyme binding;protease binding;protein binding	adherens junction;anchoring junction;caveola;cell junction;cell part;cell-substrate adherens junction;cell-substrate junction;centriolar satellite;cytoplasmic membrane-bounded vesicle;cytoplasmic part;cytoplasmic vesicle;cytoskeletal part;endosome;extracellular membrane-bounded organelle;extracellular organelle;extracellular region part;extracellular vesicular exosome;flotillin complex;focal adhe…	anatomical structure morphogenesis;biological regulation;cellular component assembly;cellular component disassembly;cellular component morphogenesis;cellular component organization;cellular membrane organization;cellular process;developmental process;establishment of localization;extracellular matrix organization;extracellular structure organization;membrane organization;nucleobase-containing com…	cell part;cytoplasmic membrane-bounded vesicle;endosome;extracellular organelle;intracellular membrane-bounded organelle;intracellular organelle;macromolecular complex;membrane;microtubule organizing center;organelle;plasma membrane;protein complex;vesicle	Insulin signaling pathway	Band_7	ACEVEDO_LIVER_TUMOR_VS_NORMAL_ADJACENT_TISSUE_UP;ALFANO_MYC_TARGETS;BONOME_OVARIAN_CANCER_SURVIVAL_OPTIMAL_DEBULKING;BROCKE_APOPTOSIS_REVERSED_BY_IL6;BURTON_ADIPOGENESIS_10;BURTON_ADIPOGENESIS_PEAK_AT_0HR;BYSTRYKH_HEMATOPOIESIS_STEM_CELL_QTL_CIS;CAGGTA_V$AREB6_01;CAMP_UP.V1_UP;CASORELLI_ACUTE_PROMYELOCYTIC_LEUKEMIA_DN;CCCNNNNNNAAGWT_UNKNOWN;CHICAS_RB1_TARGETS_CONFLUENT;chr6p21;DITTMER_PTHLH_TARGE…	Alternativesplicing;Cellmembrane;Completeproteome;Endosome;Membrane;Phosphoprotein;Polymorphism;Referenceproteome				2	2	2	7.3	7.3	7.3	47.355	0	2.2934	36821000	3	0.193761	0.127398	0.482138	18.8629	18.9683	19.0505	17.8736	18.5515	18.4132	17.7165	18.5283	18.8171	18.9043	18.276	18.6834	19.8053	19.4071	19.3906	18.813
+	1.58892	0.991361	O76021	O76021	Ribosomal L1 domain-containing protein 1	RSL1D1	79	biological regulation;cell differentiation;cellular developmental process;cellular process;developmental process;osteoblast differentiation;regulation of apoptosis;regulation of biological process;regulation of cell aging;regulation of cell death;regulation of cellular process;regulation of cellular response to stress;regulation of cellular senescence;regulation of developmental process;regulatio…		cell part;intracellular non-membrane-bounded organelle;intracellular organelle;intracellular organelle part;intracellular part;membrane;non-membrane-bounded organelle;nuclear part;nucleolus;organelle;organelle part	biological regulation;cell differentiation;cellular process;developmental process	cell part;intracellular non-membrane-bounded organelle;intracellular organelle;membrane;nucleolus;organelle		Ribosomal_L1	ALFANO_MYC_TARGETS;BASAKI_YBX1_TARGETS_DN;BENPORATH_EED_TARGETS;BERENJENO_TRANSFORMED_BY_RHOA_UP;BROWNE_HCMV_INFECTION_8HR_UP;BUYTAERT_PHOTODYNAMIC_THERAPY_STRESS_UP;CAIRO_HEPATOBLASTOMA_CLASSES_UP;chr16p13;DACOSTA_UV_RESPONSE_VIA_ERCC3_COMMON_UP;DACOSTA_UV_RESPONSE_VIA_ERCC3_UP;DODD_NASOPHARYNGEAL_CARCINOMA_DN;GARCIA_TARGETS_OF_FLI1_AND_DAX1_DN;GARGALOVIC_RESPONSE_TO_OXIDIZED_PHOSPHOLIPIDS_BLUE_…	Acetylation;Alternativesplicing;Coiledcoil;Completeproteome;Directproteinsequencing;Nucleus;Phosphoprotein;Referenceproteome	Nop56p-associated pre-rRNA complex;Parvulin-associated pre-rRNP complex	+	HA_AP2a_wt_normoxia_HA_normoxia	3	3	3	8.8	8.8	8.8	54.972	0	4.1507	94773000	5	1.58892	0.991361	2.61614	19.67	19.9509	19.6782	19.8455	20.3187	20.1877	17.2444	20.5053	20.205	20.3458	20.133	20.402	19.4564	19.9923	20.0461	20.6344
	0.282354	-0.413013	O95232	O95232	Luc7-like protein 3	LUC7L3	80	cellular component assembly;cellular component assembly at cellular level;cellular component organization;cellular component organization at cellular level;cellular component organization or biogenesis;cellular component organization or biogenesis at cellular level;cellular macromolecular complex assembly;cellular macromolecular complex subunit organization;cellular macromolecule metabolic proces…	binding;DNA binding;mRNA binding;nucleic acid binding;RNA binding	cell part;intracellular membrane-bounded organelle;intracellular organelle;intracellular organelle part;intracellular part;macromolecular complex;membrane-bounded organelle;nuclear body;nuclear part;nuclear speck;nucleoplasm;nucleoplasm part;nucleus;organelle;organelle part;ribonucleoprotein complex;small nuclear ribonucleoprotein complex;U1 snRNP	cellular component assembly;cellular component organization;cellular macromolecular complex assembly;cellular metabolic process;cellular nitrogen compound metabolic process;cellular process;macromolecular complex assembly;macromolecule metabolic process;metabolic process;nitrogen compound metabolic process;nucleobase-containing compound metabolic process;primary metabolic process;ribonucleoprotei…	cell part;intracellular membrane-bounded organelle;intracellular organelle;macromolecular complex;nucleoplasm;nucleus;organelle;ribonucleoprotein complex;small nuclear ribonucleoprotein complex		LUC7	AAAGACA,MIR-511;AAANWWTGC_UNKNOWN;AACTTT_UNKNOWN;AAGTCCA,MIR-422B,MIR-422A;AGUIRRE_PANCREATIC_CANCER_COPY_NUMBER_UP;APOPTOSIS_GO;ATACCTC,MIR-202;ATGCAGT,MIR-217;ATGTTAA,MIR-302C;ATGTTTC,MIR-494;BAELDE_DIABETIC_NEPHROPATHY_DN;BERENJENO_ROCK_SIGNALING_NOT_VIA_RHOA_DN;BIOPOLYMER_METABOLIC_PROCESS;BLALOCK_ALZHEIMERS_DISEASE_INCIPIENT_UP;BLALOCK_ALZHEIMERS_DISEASE_UP;BROWNE_HCMV_INFECTION_14HR_UP;BURT…	Acetylation;Alternativesplicing;Coiledcoil;Completeproteome;DNA-binding;mRNAprocessing;mRNAsplicing;Nucleus;Phosphoprotein;Referenceproteome	Spliceosome			1	1	1	3.7	3.7	3.7	51.466	0	20.193	64838000	6	0.282354	-0.413013	-0.663567	20.1591	20.8004	20.0439	21.0079	18.6227	20.5146	20.4412	20.5539	20.7813	20.6553	20.9115	20.954	19.8332	19.4787	19.2443	20.5866
+	2.60356	1.30032	O95373	O95373	Importin-7	IPO7	81	biological regulation;cellular process;cellular response to stimulus;defense response;establishment of localization;establishment of localization in cell;establishment of protein localization;immune response;immune system process;innate immune response;intracellular protein transport;intracellular transport;nuclear import;nuclear transport;nucleocytoplasmic transport;protein import;protein import…	binding;enzyme binding;enzyme regulator activity;GTPase binding;GTPase regulator activity;nucleoside-triphosphatase regulator activity;protein binding;Ran GTPase binding;Ras GTPase binding;small GTPase binding;transporter activity	cell part;cytoplasm;intracellular organelle part;intracellular part;macromolecular complex;membrane;membrane part;nuclear part;nuclear pore;nucleoplasm;organelle part;pore complex;protein complex	biological regulation;cellular process;establishment of localization;immune system process;nuclear transport;nucleocytoplasmic transport;protein targeting;protein transport;response to stimulus;response to stress;signal transduction;transport;viral reproduction	cell part;cytoplasm;macromolecular complex;membrane;nuclear pore;nucleoplasm;protein complex		Cse1;IBN_N	ABRAMSON_INTERACT_WITH_AIRE;ACTAYRNNNCCCR_UNKNOWN;ATGAAGG,MIR-205;BERENJENO_TRANSFORMED_BY_RHOA_UP;BLALOCK_ALZHEIMERS_DISEASE_DN;BLALOCK_ALZHEIMERS_DISEASE_INCIPIENT_DN;BORCZUK_MALIGNANT_MESOTHELIOMA_UP;BOYAULT_LIVER_CANCER_SUBCLASS_G3_UP;BRUECKNER_TARGETS_OF_MIRLET7A3_UP;CACGTG_V$MYC_Q2;CACTGTG,MIR-128A,MIR-128B;CAFFAREL_RESPONSE_TO_THC_8HR_5_UP;CAFFAREL_RESPONSE_TO_THC_UP;CAGCTTT,MIR-320;CAIRO_…	Acetylation;Completeproteome;Cytoplasm;Directproteinsequencing;Host-virusinteraction;Nucleus;Phosphoprotein;Polymorphism;Proteintransport;Referenceproteome;Transport		+	HA_AP2a_wt_normoxia_HA_normoxia	2	2	2	3	3	3	119.52	0	2.7029	101270000	7	2.60356	1.30032	4.00667	19.7637	19.8871	19.9724	19.9182	19.7924	19.6146	20.8168	20.1007	19.9966	20.3174	20.4179	20.1202	19.8519	19.3515	20.3351	20.1378
+	2.2754	0.807162	O95816-2;O95816	O95816-2;O95816	BAG family molecular chaperone regulator 2	BAG2	82	cellular macromolecule metabolic process;cellular metabolic process;cellular process;cellular protein metabolic process;cellular response to heat;cellular response to stimulus;cellular response to stress;macromolecule metabolic process;metabolic process;primary metabolic process;protein folding;protein metabolic process;response to abiotic stimulus;response to heat;response to stimulus;response t…	binding;identical protein binding;protein binding	cell part;cytoplasmic part;cytosol;intracellular part	cellular metabolic process;cellular process;macromolecule metabolic process;metabolic process;primary metabolic process;protein folding;protein metabolic process;response to abiotic stimulus;response to heat;response to stimulus;response to stress	cell part;cytosol	Protein processing in endoplasmic reticulum	BAG	ACTGTGA,MIR-27A,MIR-27B;AMUNDSON_RESPONSE_TO_ARSENITE;BAUS_TFF2_TARGETS_DN;BOYLAN_MULTIPLE_MYELOMA_C_D_UP;BROWNE_HCMV_INFECTION_12HR_DN;CACTGTG,MIR-128A,MIR-128B;CELLULAR_MACROMOLECULE_METABOLIC_PROCESS;CELLULAR_PROTEIN_METABOLIC_PROCESS;CHARAFE_BREAST_CANCER_LUMINAL_VS_MESENCHYMAL_DN;CHIANG_LIVER_CANCER_SUBCLASS_UNANNOTATED_DN;CHIARADONNA_NEOPLASTIC_TRANSFORMATION_CDC25_DN;chr6p12;CTTTGA_V$LEF1_…	Acetylation;Alternativesplicing;Chaperone;Coiledcoil;Completeproteome;Phosphoprotein;Referenceproteome		+	HA_AP2a_wt_normoxia_HA_normoxia	1	1	1	9.6	9.6	9.6	20.189	0.0021097	1.7261	34098000	3	2.2754	0.807162	3.54595	19.6148	19.4662	19.3853	17.3767	19.0799	18.8167	19.5905	19.7214	20.0427	19.1155	19.497	19.1969	19.489	18.9475	18.8254	20.4706
	1.21698	0.981072	P00338;P00338-3;P00338-4;P00338-5;P00338-2;Q6ZMR3;P07864	P00338;P00338-3;P00338-4;P00338-5;P00338-2	L-lactate dehydrogenase A chain	LDHA	83	alcohol catabolic process;alcohol metabolic process;anatomical structure development;ATP biosynthetic process;ATP metabolic process;biosynthetic process;carbohydrate catabolic process;carbohydrate metabolic process;carboxylic acid biosynthetic process;carboxylic acid metabolic process;catabolic process;cell communication;cell motility;cellular biosynthetic process;cellular carbohydrate catabolic …	catalytic activity;lactate dehydrogenase activity;L-lactate dehydrogenase activity;oxidoreductase activity;oxidoreductase activity, acting on CH-OH group of donors;oxidoreductase activity, acting on the CH-OH group of donors, NAD or NADP as acceptor	cell part;cell projection;cell projection part;cilium;cytoplasm;cytoplasmic part;cytosol;extracellular membrane-bounded organelle;extracellular organelle;extracellular region part;extracellular vesicular exosome;flagellar fibrous sheath;flagellum part;intracellular membrane-bounded organelle;intracellular organelle;intracellular organelle part;intracellular part;membrane;membrane-bounded organell…	alcohol metabolic process;anatomical structure development;biosynthetic process;carbohydrate metabolic process;catabolic process;cell communication;cell motility;cellular component movement;cellular ketone metabolic process;cellular metabolic process;cellular nitrogen compound metabolic process;cellular process;developmental process;generation of precursor metabolites and energy;heterocycle metab…	cell part;cell projection;cilium;cytoplasm;cytosol;extracellular organelle;intracellular membrane-bounded organelle;intracellular organelle;membrane;mitochondrion;nucleus;organelle;vesicle	Cysteine and methionine metabolism;Glycolysis / Gluconeogenesis;Propanoate metabolism;Pyruvate metabolism	Ldh_1_C;Ldh_1_N	ACEVEDO_LIVER_CANCER_DN;AKT_UP.V1_UP;APPIERTO_RESPONSE_TO_FENRETINIDE_DN;BENPORATH_MYC_MAX_TARGETS;BERENJENO_TRANSFORMED_BY_RHOA_UP;BIOCARTA_HIF_PATHWAY;BIOCARTA_SARS_PATHWAY;BLALOCK_ALZHEIMERS_DISEASE_DN;BLUM_RESPONSE_TO_SALIRASIB_DN;BRUECKNER_TARGETS_OF_MIRLET7A3_UP;BURTON_ADIPOGENESIS_4;CACGTG_V$MYC_Q2;CACTGCC,MIR-34A,MIR-34C,MIR-449;CASORELLI_ACUTE_PROMYELOCYTIC_LEUKEMIA_DN;chr11p15;CHYLA_CBF…	3D-structure;Acetylation;Alternativesplicing;Completeproteome;Cytoplasm;Directproteinsequencing;Diseasemutation;Glycogenstoragedisease;NAD;Oxidoreductase;Phosphoprotein;Polymorphism;Referenceproteome;Ublconjugation				15	15	14	59	59	55.4	36.688	0	107.33	5442900000	72	1.21698	0.981072	2.11357	24.9671	25.0043	24.7694	22.7217	22.7748	22.7523	23.4749	23.8436	23.9808	23.4463	22.3751	23.4024	23.9432	23.8822	24.2184	23.6058
	0.136955	0.085275	P00491	P00491	Purine nucleoside phosphorylase	PNP	84	biological regulation;biosynthetic process;catabolic process;cellular aromatic compound metabolic process;cellular biosynthetic process;cellular catabolic process;cellular metabolic compound salvage;cellular metabolic process;cellular nitrogen compound biosynthetic process;cellular nitrogen compound catabolic process;cellular nitrogen compound metabolic process;cellular process;coenzyme biosynthe…	anion binding;binding;catalytic activity;drug binding;ion binding;nucleobase binding;nucleoside binding;phosphate ion binding;purine base binding;purine-nucleoside phosphorylase activity;transferase activity;transferase activity, transferring glycosyl groups;transferase activity, transferring pentosyl groups	cell part;cytoplasm;cytoplasmic part;cytoskeleton;cytosol;extracellular membrane-bounded organelle;extracellular organelle;extracellular region part;extracellular vesicular exosome;intracellular;intracellular non-membrane-bounded organelle;intracellular organelle;intracellular part;membrane-bounded organelle;membrane-bounded vesicle;non-membrane-bounded organelle;organelle;vesicle	biological regulation;biosynthetic process;catabolic process;cellular aromatic compound metabolic process;cellular metabolic compound salvage;cellular metabolic process;cellular nitrogen compound metabolic process;cellular process;cofactor metabolic process;establishment of localization;heterocycle metabolic process;immune system process;metabolic process;nitrogen compound metabolic process;nucle…	cell part;cytoplasm;cytoskeleton;cytosol;extracellular organelle;intracellular;intracellular non-membrane-bounded organelle;intracellular organelle;organelle;vesicle	Nicotinate and nicotinamide metabolism;Purine metabolism;Pyrimidine metabolism	PNP_UDP_1	ACEVEDO_NORMAL_TISSUE_ADJACENT_TO_LIVER_TUMOR_DN;ALFANO_MYC_TARGETS;ATACCTC,MIR-202;BASAKI_YBX1_TARGETS_DN;BENPORATH_NANOG_TARGETS;BENPORATH_SOX2_TARGETS;BERENJENO_TRANSFORMED_BY_RHOA_DN;BIOPOLYMER_METABOLIC_PROCESS;BIOPOLYMER_MODIFICATION;BOQUEST_STEM_CELL_DN;BROWNE_HCMV_INFECTION_6HR_UP;BRUINS_UVC_RESPONSE_MIDDLE;BURTON_ADIPOGENESIS_3;BURTON_ADIPOGENESIS_7;CAFFAREL_RESPONSE_TO_THC_24HR_5_UP;CAF…	3D-structure;Acetylation;Completeproteome;Cytoplasm;Cytoskeleton;Directproteinsequencing;Diseasemutation;Glycosyltransferase;Polymorphism;Referenceproteome;Transferase				2	2	2	12.8	12.8	12.8	32.118	0.0022321	1.9784	42132000	3	0.136955	0.085275	0.355592	18.5712	18.7202	18.6781	18.8575	19.0783	17.2715	16.9672	18.9856	18.8875	18.5766	18.7359	17.981	19.2633	18.5733	18.6197	19.3764
	0.563838	0.390433	P00558;P00558-2;P07205	P00558;P00558-2	Phosphoglycerate kinase 1	PGK1	86	alcohol biosynthetic process;alcohol catabolic process;alcohol metabolic process;biosynthetic process;carbohydrate biosynthetic process;carbohydrate catabolic process;carbohydrate metabolic process;catabolic process;cell differentiation;cell motility;cellular biosynthetic process;cellular carbohydrate biosynthetic process;cellular carbohydrate catabolic process;cellular carbohydrate metabolic pro…	adenyl nucleotide binding;adenyl ribonucleotide binding;ATP binding;binding;catalytic activity;kinase activity;nucleotide binding;phosphoglycerate kinase activity;phosphotransferase activity, carboxyl group as acceptor;purine nucleotide binding;purine ribonucleoside triphosphate binding;purine ribonucleotide binding;ribonucleotide binding;transferase activity;transferase activity, transferring ph…	cell part;cell projection part;cytoplasm;cytoplasmic part;cytosol;extracellular membrane-bounded organelle;extracellular organelle;extracellular region part;extracellular vesicular exosome;flagellar fibrous sheath;flagellum part;intracellular membrane-bounded organelle;intracellular organelle;intracellular organelle part;intracellular part;membrane;membrane part;membrane raft;membrane-bounded org…	alcohol metabolic process;biosynthetic process;carbohydrate metabolic process;catabolic process;cell differentiation;cell motility;cellular component movement;cellular metabolic process;cellular process;developmental process;generation of precursor metabolites and energy;locomotion;metabolic process;phosphorus metabolic process;primary metabolic process;small molecule metabolic process	cell part;cytoplasm;cytosol;extracellular organelle;intracellular membrane-bounded organelle;intracellular organelle;membrane;nucleus;organelle;vesicle	Carbon fixation in photosynthetic organisms;Glycolysis / Gluconeogenesis	PGK	ACEVEDO_LIVER_TUMOR_VS_NORMAL_ADJACENT_TISSUE_UP;ADENYL_NUCLEOTIDE_BINDING;ADENYL_RIBONUCLEOTIDE_BINDING;APPIERTO_RESPONSE_TO_FENRETINIDE_DN;ATP_BINDING;BASAKI_YBX1_TARGETS_DN;BERENJENO_TRANSFORMED_BY_RHOA_UP;BILANGES_RAPAMYCIN_SENSITIVE_VIA_TSC1_AND_TSC2;BIOCARTA_GLYCOLYSIS_PATHWAY;BLALOCK_ALZHEIMERS_DISEASE_DN;BOGNI_TREATMENT_RELATED_MYELOID_LEUKEMIA_UP;BOQUEST_STEM_CELL_CULTURED_VS_FRESH_UP;BO…	3D-structure;Acetylation;Alternativesplicing;ATP-binding;Completeproteome;Cytoplasm;Directproteinsequencing;Diseasemutation;Glycolysis;Hereditaryhemolyticanemia;Kinase;Nucleotide-binding;Phosphoprotein;Polymorphism;Referenceproteome;Transferase				17	17	17	54.7	54.7	54.7	44.614	0	101.5	1901300000	52	0.563838	0.390433	1.15999	22.8046	22.9881	23.0994	21.1549	21.0285	20.053	22.1544	21.9575	22.1284	20.8615	21.1319	20.9245	22.8393	22.6862	22.3498	21.6901
+	2.08539	1.63106	P00966	P00966	Argininosuccinate synthase	ASS1	87	acute inflammatory response;acute-phase response;aging;amide biosynthetic process;amine biosynthetic process;amine metabolic process;anatomical structure development;arginine biosynthetic process;arginine metabolic process;argininosuccinate metabolic process;aspartate family amino acid metabolic process;aspartate metabolic process;biological regulation;biosynthetic process;carboxylic acid biosynt…	adenyl nucleotide binding;adenyl ribonucleotide binding;amine binding;amino acid binding;argininosuccinate synthase activity;ATP binding;binding;carboxylic acid binding;catalytic activity;identical protein binding;ligase activity;ligase activity, forming carbon-nitrogen bonds;nucleotide binding;protein binding;purine nucleotide binding;purine ribonucleoside triphosphate binding;purine ribonucleot…	cell body fiber;cell part;cell projection;cytoplasm;cytoplasmic part;cytosol;endoplasmic reticulum;extracellular membrane-bounded organelle;extracellular organelle;extracellular region part;extracellular vesicular exosome;intracellular membrane-bounded organelle;intracellular organelle;intracellular organelle part;intracellular part;lysosome;lytic vacuole;membrane;membrane-bounded organelle;membr…	aging;amine metabolic process;anatomical structure development;biological regulation;biosynthetic process;cellular amide metabolic process;cellular amino acid metabolic process;cellular ketone metabolic process;cellular metabolic process;cellular nitrogen compound metabolic process;cellular process;developmental process;metabolic process;nitrogen compound metabolic process;nitrogen cycle metaboli…	cell part;cell projection;cytoplasm;cytosol;endoplasmic reticulum;extracellular organelle;intracellular membrane-bounded organelle;intracellular organelle;lysosome;membrane;neuron projection;nucleus;organelle;vacuole;vesicle	Alanine, aspartate and glutamate metabolism;Arginine and proline metabolism	Arginosuc_synth	AIYAR_COBRA1_TARGETS_UP;AKT_UP.V1_DN;AKT_UP_MTOR_DN.V1_DN;BAELDE_DIABETIC_NEPHROPATHY_UP;BASAKI_YBX1_TARGETS_DN;BURTON_ADIPOGENESIS_PEAK_AT_16HR;BUYTAERT_PHOTODYNAMIC_THERAPY_STRESS_UP;CACGTG_V$MYC_Q2;CAGCTG_V$AP4_Q5;CAGGTG_V$E12_Q6;CAIRO_HEPATOBLASTOMA_DN;CHICAS_RB1_TARGETS_CONFLUENT;chr9q34;CHYLA_CBFA2T3_TARGETS_UP;COLLER_MYC_TARGETS_UP;CREIGHTON_ENDOCRINE_THERAPY_RESISTANCE_4;CSR_LATE_UP.V1_DN…	3D-structure;Amino-acidbiosynthesis;Argininebiosynthesis;ATP-binding;Completeproteome;Directproteinsequencing;Diseasemutation;Ligase;Nucleotide-binding;Phosphoprotein;Polymorphism;Referenceproteome;Ureacycle		+	HA_AP2a_wt_normoxia_HA_normoxia	2	2	2	9.7	9.7	9.7	46.53	0	2.3202	43703000	3	2.08539	1.63106	3.2853	19.6645	19.9738	19.6419	18.3764	17.2669	16.776	18.808	18.4908	18.341	16.9269	18.1636	17.7707	18.33	18.1102	17.846	20.484
+	1.675	-0.793232	P01036	P01036	Cystatin-S	CST4	88	anatomical structure homeostasis;biological regulation;detection of chemical stimulus;detection of chemical stimulus involved in sensory perception;detection of chemical stimulus involved in sensory perception of bitter taste;detection of chemical stimulus involved in sensory perception of taste;detection of stimulus;detection of stimulus involved in sensory perception;homeostatic process;negativ…	cysteine-type endopeptidase inhibitor activity;endopeptidase inhibitor activity;endopeptidase regulator activity;enzyme inhibitor activity;enzyme regulator activity;peptidase inhibitor activity;peptidase regulator activity	extracellular membrane-bounded organelle;extracellular organelle;extracellular region part;extracellular space;extracellular vesicular exosome;membrane-bounded organelle;membrane-bounded vesicle;organelle;vesicle	biological regulation;detection of stimulus;homeostatic process;response to chemical stimulus;response to stimulus	extracellular organelle;extracellular space;organelle;vesicle	Salivary secretion	Cystatin	ALK_DN.V1_DN;ATM_DN.V1_UP;CHICAS_RB1_TARGETS_SENESCENT;chr20p11;CTIP_DN.V1_DN;DITTMER_PTHLH_TARGETS_UP;GAL_LEUKEMIC_STEM_CELL_DN;GREGORY_SYNTHETIC_LETHAL_WITH_IMATINIB;GSE22886_CD8_VS_CD4_NAIVE_TCELL_DN;GSE29618_LAIV_VS_TIV_FLU_VACCINE_DAY7_MDC_DN;GSE29618_PRE_VS_DAY7_POST_LAIV_FLU_VACCINE_MDC_UP;GSE3982_DC_VS_MAC_UP;KORKOLA_YOLK_SAC_TUMOR;KRAS.600_UP.V1_DN;MODULE_164;P53_DN.V2_DN;VECCHI_GASTRIC_…	Completeproteome;Directproteinsequencing;Disulfidebond;Phosphoprotein;Polymorphism;Proteaseinhibitor;Referenceproteome;Secreted;Signal;Thiolproteaseinhibitor		+	HA_AP2a_wt_normoxia_HA_normoxia	3	3	2	32.6	32.6	24.8	16.214	0	4.7608	270200000	4	1.675	-0.793232	-2.73162	21.2715	21.4674	21.4176	21.7649	21.5961	21.8383	22.3216	21.9572	21.8133	21.4658	21.4312	22.423	21.0771	20.5791	21.0525	22.1047
	0.0605186	0.16083	P0DOX5;P01857;P01860	P0DOX5;P01857;P01860	Ig gamma-1 chain C region;Ig gamma-3 chain C region	IGHG1;IGHG3	90	activation of immune response;anatomical structure homeostasis;biological regulation;complement activation;complement activation, classical pathway;defense response;homeostatic process;humoral immune response;immune effector process;immune response;immune system process;innate immune response;macromolecule metabolic process;metabolic process;positive regulation of biological process;positive regu…	antigen binding;binding	blood microparticle;extracellular membrane-bounded organelle;extracellular organelle;extracellular region;extracellular region part;extracellular space;extracellular vesicular exosome;membrane-bounded organelle;membrane-bounded vesicle;organelle;vesicle	biological regulation;homeostatic process;immune system process;macromolecule metabolic process;metabolic process;primary metabolic process;protein metabolic process;response to stimulus;response to stress	extracellular organelle;extracellular region;extracellular space;organelle;vesicle		C1-set	ANTIGEN_BINDING;chr14q32;COLLIS_PRKDC_SUBSTRATES;DARWICHE_PAPILLOMA_RISK_HIGH_DN;DARWICHE_PAPILLOMA_RISK_LOW_DN;DARWICHE_SKIN_TUMOR_PROMOTER_DN;DARWICHE_SQUAMOUS_CELL_CARCINOMA_DN;GAL_LEUKEMIC_STEM_CELL_UP;GOLDRATH_ANTIGEN_RESPONSE;GRAESSMANN_APOPTOSIS_BY_SERUM_DEPRIVATION_UP;GRAESSMANN_RESPONSE_TO_MC_AND_SERUM_DEPRIVATION_UP;GSE10325_BCELL_VS_LUPUS_BCELL_UP;GSE13493_DP_VS_CD4INTCD8POS_THYMOCYTE_…	3D-structure;Chromosomalrearrangement;Completeproteome;Directproteinsequencing;Disulfidebond;Glycoprotein;ImmunoglobulinCregion;Immunoglobulindomain;Polymorphism;Referenceproteome;Repeat;Secreted				2	2	2	5.8	5.8	5.8	49.328	0	10.318	179280000	2	0.0605186	0.16083	0.168011	22.2865	21.0154	21.2159	17.7534	16.9576	17.4745	22.4659	21.6737	21.6361	21.8226	21.1395	21.101	20.2642	19.7971	19.6302	22.6613
	0.922221	0.810518	P02545-2;P02545-6;P02545-3;P02545;P02545-5;P02545-4	P02545-2;P02545-6;P02545-3;P02545;P02545-5;P02545-4	Prelamin-A/C;Lamin-A/C	LMNA	91	anatomical structure development;apoptosis;biological regulation;cardiac cell development;cardiac muscle cell development;cell cycle;cell cycle process;cell death;cell development;cellular component disassembly;cellular component disassembly at cellular level;cellular component disassembly involved in apoptosis;cellular component organization;cellular component organization at cellular level;cell…	structural molecule activity	cell part;cytoplasm;cytoplasmic part;cytoskeletal part;cytosol;envelope;intermediate filament;intracellular membrane-bounded organelle;intracellular organelle;intracellular organelle part;intracellular part;lamin filament;macromolecular complex;membrane;membrane-bounded organelle;nuclear body;nuclear envelope;nuclear lamina;nuclear membrane;nuclear part;nuclear speck;nucleoplasm;nucleoplasm part;…	anatomical structure development;biological regulation;cell cycle;cell death;cell development;cellular component disassembly;cellular component organization;cellular localization;cellular membrane organization;cellular metabolic process;cellular process;cytoskeleton organization;death;developmental process;establishment of localization;establishment or maintenance of cell polarity;localization;ma…	cell part;cytoplasm;cytosol;intracellular membrane-bounded organelle;intracellular organelle;macromolecular complex;membrane;nuclear envelope;nucleoplasm;nucleus;organelle;protein complex	Arrhythmogenic right ventricular cardiomyopathy (ARVC);Dilated cardiomyopathy;Hypertrophic cardiomyopathy (HCM)	Filament;LTD	AACTTT_UNKNOWN;ACCAAAG,MIR-9;ACEVEDO_LIVER_TUMOR_VS_NORMAL_ADJACENT_TISSUE_UP;ALCALAY_AML_BY_NPM1_LOCALIZATION_UP;AMUNDSON_POOR_SURVIVAL_AFTER_GAMMA_RADIATION_2G;BENPORATH_CYCLING_GENES;BENPORATH_MYC_TARGETS_WITH_EBOX;BIOCARTA_CASPASE_PATHWAY;BIOCARTA_DEATH_PATHWAY;BIOCARTA_FAS_PATHWAY;BIOCARTA_HIVNEF_PATHWAY;BIOCARTA_TNFR1_PATHWAY;BLALOCK_ALZHEIMERS_DISEASE_UP;BLUM_RESPONSE_TO_SALIRASIB_DN;BOYAU…	3D-structure;Acetylation;Alternativesplicing;Cardiomyopathy;Charcot-Marie-Toothdisease;Coiledcoil;Completeproteome;Congenitalmusculardystrophy;Directproteinsequencing;Diseasemutation;Emery-Dreifussmusculardystrophy;Intermediatefilament;Isopeptidebond;Limb-girdlemusculardystrophy;Lipoprotein;Methylation;Neurodegeneration;Neuropathy;Nucleus;Phosphoprotein;Polymorphism;Prenylation;Referenceproteome;…	CTCF-nucleophosmin-PARP-HIS-KPNA-LMNA-TOP complex;Emerin architectural complex;Emerin complex 24			3	3	3	6.1	6.1	6.1	65.134	0	3.0428	117820000	6	0.922221	0.810518	1.70185	19.3761	19.1765	19.4624	19.7012	19.4611	19.485	19.7963	19.5706	19.8426	19.9114	20.1679	19.7858	20.067	19.3996	19.5851	20.0288
	0.627113	0.677919	P02786	P02786	Transferrin receptor protein 1;Transferrin receptor protein 1, serum form	TFRC	93	biological regulation;cation homeostasis;cation transport;cell differentiation;cellular cation homeostasis;cellular chemical homeostasis;cellular developmental process;cellular homeostasis;cellular ion homeostasis;cellular iron ion homeostasis;cellular metal ion homeostasis;cellular process;cellular response to chemical stimulus;cellular response to drug;cellular response to stimulus;chemical hom…	binding;cargo receptor activity;double-stranded RNA binding;identical protein binding;nucleic acid binding;protein binding;receptor activity;RNA binding;transferrin receptor activity	blood microparticle;cell part;cell surface;coated pit;cytoplasmic membrane-bounded vesicle;cytoplasmic part;cytoplasmic vesicle;endosome;external side of plasma membrane;extracellular membrane-bounded organelle;extracellular organelle;extracellular region;extracellular region part;extracellular space;extracellular vesicular exosome;integral to membrane;integral to plasma membrane;intracellular me…	biological regulation;cell differentiation;cellular homeostasis;cellular ion homeostasis;cellular process;developmental process;establishment of localization;homeostatic process;ion transport;protein transport;response to chemical stimulus;response to drug;response to stimulus;transmembrane transport;transport;viral reproduction	cell part;cell surface;cytoplasmic membrane-bounded vesicle;endosome;extracellular organelle;extracellular region;extracellular space;intracellular membrane-bounded organelle;intracellular organelle;membrane;organelle;plasma membrane;vesicle	Endocytosis;Hematopoietic cell lineage;Phagosome	PA;Peptidase_M28;TFR_dimer	ACEVEDO_FGFR1_TARGETS_IN_PROSTATE_CANCER_MODEL_UP;ACEVEDO_LIVER_TUMOR_VS_NORMAL_ADJACENT_TISSUE_UP;AKT_UP.V1_UP;APPIERTO_RESPONSE_TO_FENRETINIDE_UP;ATACTGT,MIR-144;BENPORATH_MYC_TARGETS_WITH_EBOX;BENPORATH_PROLIFERATION;BERENJENO_TRANSFORMED_BY_RHOA_UP;BHATI_G2M_ARREST_BY_2METHOXYESTRADIOL_UP;BIDUS_METASTASIS_UP;BLALOCK_ALZHEIMERS_DISEASE_DN;BOYAULT_LIVER_CANCER_SUBCLASS_G23_UP;BOYLAN_MULTIPLE_MY…	3D-structure;Cellmembrane;Completeproteome;Directproteinsequencing;Disulfidebond;Endocytosis;Glycoprotein;Host-virusinteraction;Lipoprotein;Membrane;Palmitate;Phosphoprotein;Polymorphism;Receptor;Referenceproteome;Secreted;Signal-anchor;Transmembrane;Transmembranehelix	SNX complex (SNX1a, SNX2, SNX4, TFRC)			13	13	13	22.6	22.6	22.6	84.87	0	21.675	752970000	34	0.627113	0.677919	1.26085	21.1713	20.9083	21.3266	20.8881	20.4204	20.5439	21.1694	20.7076	20.8767	20.5546	20.687	20.7853	20.5294	20.2982	20.5484	20.0962
	0.395975	-0.931334	P02787	P02787	Serotransferrin	TF	94	anatomical structure homeostasis;biological regulation;blood coagulation;cation homeostasis;cation transport;cell activation;cellular cation homeostasis;cellular chemical homeostasis;cellular homeostasis;cellular ion homeostasis;cellular iron ion homeostasis;cellular metal ion homeostasis;cellular process;chemical homeostasis;coagulation;establishment of localization;establishment of localization…	binding;cation binding;cation transmembrane transporter activity;ferric iron binding;ferric iron transmembrane transporter activity;inorganic cation transmembrane transporter activity;ion binding;ion transmembrane transporter activity;iron ion binding;iron ion transmembrane transporter activity;metal ion binding;metal ion transmembrane transporter activity;substrate-specific transmembrane transpo…	apical plasma membrane;basal part of cell;basal plasma membrane;blood microparticle;cell part;cell surface;coated pit;cytoplasmic membrane-bounded vesicle;cytoplasmic membrane-bounded vesicle lumen;cytoplasmic part;cytoplasmic vesicle;cytoplasmic vesicle part;early endosome;endocytic vesicle;endosomal part;endosome;endosome membrane;extracellular membrane-bounded organelle;extracellular organelle…	biological regulation;cell activation;cellular homeostasis;cellular ion homeostasis;cellular process;coagulation;establishment of localization;exocytosis;homeostatic process;ion transport;multicellular organismal process;protein transport;regulation of body fluid levels;secretion;transmembrane transport;transport;vesicle-mediated transport	basal part of cell;cell part;cell surface;cytoplasmic membrane-bounded vesicle;endosome;extracellular organelle;extracellular region;extracellular space;intracellular membrane-bounded organelle;intracellular organelle;membrane;organelle;vesicle	Mineral absorption	Transferrin	ASTON_MAJOR_DEPRESSIVE_DISORDER_DN;BERTUCCI_INVASIVE_CARCINOMA_DUCTAL_VS_LOBULAR_DN;BLALOCK_ALZHEIMERS_DISEASE_UP;BOYAULT_LIVER_CANCER_SUBCLASS_G3_DN;BREDEMEYER_RAG_SIGNALING_NOT_VIA_ATM_DN;BROWN_MYELOID_CELL_DEVELOPMENT_DN;CADWELL_ATG16L1_TARGETS_UP;CERVERA_SDHB_TARGETS_2;CHENG_RESPONSE_TO_NICKEL_ACETATE;chr3q21;CHYLA_CBFA2T3_TARGETS_UP;COLIN_PILOCYTIC_ASTROCYTOMA_VS_GLIOBLASTOMA_UP;CTTTGA_V$LEF…	3D-structure;Completeproteome;Directproteinsequencing;Diseasemutation;Disulfidebond;Glycoprotein;Iontransport;Iron;Irontransport;Metal-binding;Methylation;Polymorphism;Referenceproteome;Repeat;Secreted;Signal;Transport				2	2	2	3.7	3.7	3.7	77.063	0	21.328	79849000	2	0.395975	-0.931334	-0.875554	21.558	18.5552	17.8519	17.7815	18.5458	18.6303	21.5687	19.255	19.4491	18.4849	21.0217	18.8537	17.1584	16.9227	17.1703	19.4129
	0.452323	0.764761	P02810	P02810	Salivary acidic proline-rich phosphoprotein 1/2;Salivary acidic proline-rich phosphoprotein 1/2;Salivary acidic proline-rich phosphoprotein 3/4;Peptide P-C	PRH1	95			extracellular region part;extracellular space		extracellular space	Salivary secretion	Pro-rich	chr12p13;GSE26928_EFF_MEMORY_VS_CXCR5_POS_CD4_TCELL_UP;MODULE_36;RAO_BOUND_BY_SALL4_ISOFORM_A;WNT_UP.V1_DN;YAGI_AML_WITH_INV_16_TRANSLOCATION	Cleavageonpairofbasicresidues;Completeproteome;Directproteinsequencing;Glycoprotein;Phosphoprotein;Polymorphism;Pyrrolidonecarboxylicacid;Referenceproteome;Repeat;Secreted;Signal				3	3	3	39.2	39.2	39.2	17.016	0	22.973	263200000	14	0.452323	0.764761	0.974227	20.2637	17.7796	20.5273	20.5872	21.0214	19.0729	18.9677	18.8253	19.7554	22.6073	22.8635	22.7547	22.0665	22.0812	22.4196	19.3444
	1.35848	-1.15348	P02814	P02814	Submaxillary gland androgen-regulated protein 3B;Peptide P-A;Peptide D1A	SMR3B	96			extracellular membrane-bounded organelle;extracellular organelle;extracellular region part;extracellular space;extracellular vesicular exosome;membrane-bounded organelle;membrane-bounded vesicle;organelle;vesicle		extracellular organelle;extracellular space;organelle;vesicle		PROL5-SMR	BMI1_DN_MEL18_DN.V1_DN;chr4q13;EXTRACELLULAR_REGION;EXTRACELLULAR_REGION_PART;EXTRACELLULAR_SPACE;GSE13485_CTRL_VS_DAY1_YF17D_VACCINE_PBMC_DN;GSE13485_DAY1_VS_DAY21_YF17D_VACCINE_PBMC_UP;GSE13485_DAY1_VS_DAY3_YF17D_VACCINE_PBMC_UP;GSE13485_DAY1_VS_DAY7_YF17D_VACCINE_PBMC_UP;GSE17974_IL4_AND_ANTI_IL12_VS_UNTREATED_2H_ACT_CD4_TCELL_DN;GSE22886_CD8_TCELL_VS_BCELL_NAIVE_DN;GSE22886_IGG_IGA_MEMORY_BCE…	Completeproteome;Directproteinsequencing;Pyrrolidonecarboxylicacid;Referenceproteome;Repeat;Secreted;Signal		+	HA_AP2a_wt_normoxia_HA_normoxia	1	1	1	39.2	39.2	39.2	8.1875	0.0022222	1.9378	40555000	5	1.35848	-1.15348	-2.306	17.3577	17.0121	17.3143	18.1917	19.9808	17.6758	18.8748	17.9465	19.9711	20.0263	18.3655	20.0111	19.3898	20.5576	20.142	17.6734
	1.23494	0.920929	P04075;P04075-2;P09972	P04075;P04075-2	Fructose-bisphosphate aldolase A	ALDOA	97	actin cytoskeleton organization;actin filament organization;actin filament-based process;aging;alcohol biosynthetic process;alcohol catabolic process;alcohol metabolic process;anatomical structure homeostasis;anatomical structure morphogenesis;apoptosis;ATP biosynthetic process;ATP metabolic process;biological regulation;biosynthetic process;blood coagulation;carbohydrate biosynthetic process;car…	actin binding;aldehyde-lyase activity;binding;carbohydrate binding;carbon-carbon lyase activity;catalytic activity;cytoskeletal protein binding;fructose binding;fructose-bisphosphate aldolase activity;identical protein binding;lyase activity;monosaccharide binding;protein binding;sugar binding;tubulin binding	actin cytoskeleton;axon;cell part;cell projection;contractile fiber part;cytoplasmic membrane-bounded vesicle lumen;cytoplasmic part;cytoplasmic vesicle part;cytoskeleton;cytosol;extracellular membrane-bounded organelle;extracellular organelle;extracellular region;extracellular region part;extracellular space;extracellular vesicular exosome;I band;intracellular membrane-bounded organelle;intracel…	aging;alcohol metabolic process;anatomical structure morphogenesis;biological regulation;biosynthetic process;carbohydrate metabolic process;catabolic process;cell activation;cell death;cell differentiation;cellular component assembly;cellular component organization;cellular homeostasis;cellular metabolic process;cellular nitrogen compound metabolic process;cellular process;coagulation;cytoskelet…	cell part;cell projection;cytoskeleton;cytosol;extracellular organelle;extracellular region;extracellular space;intracellular membrane-bounded organelle;intracellular non-membrane-bounded organelle;intracellular organelle;membrane;mitochondrion;neuron projection;nucleus;organelle;vesicle	Carbon fixation in photosynthetic organisms;Fructose and mannose metabolism;Glycolysis / Gluconeogenesis;Pentose phosphate pathway	Glycolytic	ABBUD_LIF_SIGNALING_1_UP;ACACTCC,MIR-122A;AKL_HTLV1_INFECTION_UP;AKT_UP.V1_UP;AKT_UP_MTOR_DN.V1_UP;ALCOHOL_METABOLIC_PROCESS;BALLIF_DEVELOPMENTAL_DISABILITY_P16_P12_DELETION;BASAKI_YBX1_TARGETS_DN;BIOCARTA_MTA3_PATHWAY;BLALOCK_ALZHEIMERS_DISEASE_DN;BOYAULT_LIVER_CANCER_SUBCLASS_G2;BRACHAT_RESPONSE_TO_CAMPTOTHECIN_DN;BRACHAT_RESPONSE_TO_METHOTREXATE_DN;BUCKANOVICH_T_LYMPHOCYTE_HOMING_ON_TUMOR_DN;B…	3D-structure;Acetylation;Alternativesplicing;Completeproteome;Cytoplasm;Directproteinsequencing;Diseasemutation;Glycogenstoragedisease;Glycolysis;Hereditaryhemolyticanemia;Lyase;Phosphoprotein;Polymorphism;Referenceproteome;Schiffbase				21	21	21	78	78	78	39.42	0	88.27	2554500000	53	1.23494	0.920929	2.13812	22.7319	23.1548	23.1153	20.9337	21.1925	20.8534	22.0962	22.7529	22.116	19.9799	21.406	21.2843	22.8776	22.5464	22.7436	22.0337
	0.0116529	0.00526587	P04083	P04083	Annexin A1	ANXA1	98	acid secretion;alpha-beta T cell activation;alpha-beta T cell differentiation;anatomical structure development;arachidonic acid secretion;biological regulation;carboxylic acid transport;cell activation;cell differentiation;cell surface receptor linked signaling pathway;cellular component movement;cellular developmental process;cellular macromolecule metabolic process;cellular metabolic process;ce…	ATPase activity;ATPase activity, coupled;binding;binding, bridging;calcium ion binding;calcium-dependent phospholipid binding;calcium-dependent protein binding;catalytic activity;cation binding;DNA binding;DNA-dependent ATPase activity;double-stranded DNA-dependent ATPase activity;enzyme inhibitor activity;enzyme regulator activity;helicase activity;hydrolase activity;hydrolase activity, acting o…	adherens junction;anchoring junction;basolateral plasma membrane;cell junction;cell part;cell projection;cell surface;cell-substrate adherens junction;cell-substrate junction;cilium;cornified envelope;cytoplasm;cytoplasmic part;cytoskeleton;endosome;extracellular membrane-bounded organelle;extracellular organelle;extracellular region;extracellular region part;extracellular space;extracellular ves…	anatomical structure development;biological regulation;cell activation;cell differentiation;cellular component movement;cellular metabolic process;cellular nitrogen compound metabolic process;cellular process;developmental process;DNA geometric change;DNA metabolic process;establishment of localization;homeostatic process;hormone transport;immune system process;lipid transport;macromolecule metab…	cell part;cell projection;cell surface;cilium;cytoplasm;cytoskeleton;endosome;extracellular organelle;extracellular region;extracellular space;intracellular membrane-bounded organelle;intracellular non-membrane-bounded organelle;intracellular organelle;lysosome;macromolecular complex;membrane;nucleus;organelle;plasma membrane;protein complex;vacuole;vesicle		Annexin	AKL_HTLV1_INFECTION_DN;ALFANO_MYC_TARGETS;ANTI_APOPTOSIS;APOPTOSIS_GO;BAE_BRCA1_TARGETS_UP;BAELDE_DIABETIC_NEPHROPATHY_DN;BASSO_HAIRY_CELL_LEUKEMIA_DN;BENPORATH_NANOG_TARGETS;BHATI_G2M_ARREST_BY_2METHOXYESTRADIOL_UP;BILBAN_B_CLL_LPL_DN;BIOCARTA_GCR_PATHWAY;BIOPOLYMER_METABOLIC_PROCESS;BIOPOLYMER_MODIFICATION;BLALOCK_ALZHEIMERS_DISEASE_UP;BONOME_OVARIAN_CANCER_SURVIVAL_OPTIMAL_DEBULKING;BROWNE_HCM…	3D-structure;Acetylation;Annexin;Calcium;Calcium/phospholipid-binding;Cellmembrane;Cellprojection;Cilium;Completeproteome;Cytoplasm;Directproteinsequencing;Isopeptidebond;Membrane;Nucleus;PhospholipaseA2inhibitor;Phosphoprotein;Referenceproteome;Repeat				5	5	5	19.9	19.9	19.9	38.714	0	18.186	365030000	12	0.0116529	0.00526587	0.0340275	20.5669	21.6495	20.961	21.0405	20.8529	20.9217	20.6872	21.0288	21.0352	20.8431	20.7308	20.6427	17.9232	21.0761	20.9778	21.5566
+	2.37191	2.45951	P04350	P04350	Tubulin beta-4A chain	TUBB4A	101	cell cycle;cell cycle process;cellular component assembly;cellular component assembly at cellular level;cellular component organization;cellular component organization at cellular level;cellular component organization or biogenesis;cellular component organization or biogenesis at cellular level;cellular macromolecular complex assembly;cellular macromolecular complex subunit organization;cellular …	binding;catalytic activity;GTP binding;GTPase activity;guanyl nucleotide binding;guanyl ribonucleotide binding;hydrolase activity;hydrolase activity, acting on acid anhydrides;hydrolase activity, acting on acid anhydrides, in phosphorus-containing anhydrides;nucleoside-triphosphatase activity;nucleotide binding;purine nucleotide binding;purine ribonucleoside triphosphate binding;purine ribonucleo…	axon part;cell body;cell part;cell projection;cell projection part;cilium;cytoplasmic part;cytoskeletal part;cytosol;extracellular membrane-bounded organelle;extracellular organelle;extracellular region part;extracellular vesicular exosome;internode region of axon;intracellular membrane-bounded organelle;intracellular organelle;intracellular organelle part;intracellular part;macromolecular comple…	cell cycle;cellular component assembly;cellular component organization;cellular macromolecular complex assembly;cellular metabolic process;cellular process;macromolecular complex assembly;macromolecule metabolic process;metabolic process;mitotic cell cycle;organelle organization;primary metabolic process;protein complex assembly;protein folding;protein metabolic process;protein polymerization	cell body;cell part;cell projection;cilium;cytosol;extracellular organelle;intracellular membrane-bounded organelle;intracellular organelle;macromolecular complex;neuronal cell body;nucleus;organelle;protein complex;vesicle	Gap junction;Pathogenic Escherichia coli infection;Phagosome	Tubulin;Tubulin_C	BILANGES_RAPAMYCIN_SENSITIVE_VIA_TSC1_AND_TSC2;BONOME_OVARIAN_CANCER_SURVIVAL_OPTIMAL_DEBULKING;BRUINS_UVC_RESPONSE_VIA_TP53_GROUP_A;CAGCTG_V$AP4_Q5;CHEN_METABOLIC_SYNDROM_NETWORK;chr19p13;CTTTGT_V$LEF1_Q2;DAZARD_RESPONSE_TO_UV_NHEK_UP;DAZARD_UV_RESPONSE_CLUSTER_G4;DEBIASI_APOPTOSIS_BY_REOVIRUS_INFECTION_DN;DOUGLAS_BMI1_TARGETS_UP;ENK_UV_RESPONSE_KERATINOCYTE_UP;GCANCTGNY_V$MYOD_Q6;GGGAGGRR_V$MAZ…	Completeproteome;Cytoplasm;Cytoskeleton;Directproteinsequencing;Diseasemutation;Dystonia;GTP-binding;Leukodystrophy;Microtubule;Nucleotide-binding;Phosphoprotein;Polymorphism;Referenceproteome		+	HA_AP2a_wt_normoxia_HA_normoxia	16	1	0	57	4.1	0	49.585	0	2.694	112150000	13	2.37191	2.45951	3.6799	20.88	19.9706	20.781	18.0287	21.7139	21.8343	18.6673	21.3488	21.2347	21.8342	17.578	22.1035	19.2218	20.5894	20.6221	21.9214
	1.62949	0.343993	P04406-2;P04406	P04406-2;P04406	Glyceraldehyde-3-phosphate dehydrogenase	GAPDH	102	alcohol biosynthetic process;alcohol metabolic process;apoptosis;biological regulation;biosynthetic process;carbohydrate biosynthetic process;carbohydrate metabolic process;cell death;cellular biosynthetic process;cellular carbohydrate biosynthetic process;cellular carbohydrate metabolic process;cellular component organization;cellular component organization at cellular level;cellular component o…	binding;catalytic activity;coenzyme binding;cofactor binding;cytoskeletal protein binding;glyceraldehyde-3-phosphate dehydrogenase (NAD+) (phosphorylating) activity;identical protein binding;microtubule binding;NAD binding;NADP binding;nucleotide binding;oxidoreductase activity;oxidoreductase activity, acting on the aldehyde or oxo group of donors;oxidoreductase activity, acting on the aldehyde o…	cell part;cytoplasm;cytoplasmic part;cytoskeleton;cytosol;extracellular membrane-bounded organelle;extracellular organelle;extracellular region part;extracellular vesicular exosome;intracellular membrane-bounded organelle;intracellular non-membrane-bounded organelle;intracellular organelle;intracellular organelle part;intracellular part;lipid particle;macromolecular complex;membrane;membrane-boun…	alcohol metabolic process;biological regulation;biosynthetic process;carbohydrate metabolic process;cell death;cellular component organization;cellular metabolic process;cellular process;cytoskeleton organization;death;macromolecule metabolic process;macromolecule modification;metabolic process;organelle organization;peptidyl-amino acid modification;primary metabolic process;protein metabolic pro…	cell part;cytoplasm;cytoskeleton;cytosol;extracellular organelle;intracellular membrane-bounded organelle;intracellular non-membrane-bounded organelle;intracellular organelle;lipid particle;macromolecular complex;membrane;nucleus;organelle;plasma membrane;ribonucleoprotein complex;vesicle	Alzheimer's disease;Glycolysis / Gluconeogenesis	Gp_dh_C;Gp_dh_N	ALCALA_APOPTOSIS;BENPORATH_MYC_TARGETS_WITH_EBOX;BERENJENO_TRANSFORMED_BY_RHOA_UP;BIOCARTA_GLYCOLYSIS_PATHWAY;BIOCARTA_MTA3_PATHWAY;BLALOCK_ALZHEIMERS_DISEASE_DN;BRACHAT_RESPONSE_TO_CAMPTOTHECIN_DN;BRACHAT_RESPONSE_TO_METHOTREXATE_DN;BROWNE_HCMV_INFECTION_6HR_UP;BRUINS_UVC_RESPONSE_LATE;BRUINS_UVC_RESPONSE_VIA_TP53_GROUP_A;BRUINS_UVC_RESPONSE_VIA_TP53_GROUP_D;CACGTG_V$MYC_Q2;CAGGTG_V$E12_Q6;CASOR…	3D-structure;Acetylation;ADP-ribosylation;Alternativesplicing;Apoptosis;Completeproteome;Cytoplasm;Cytoskeleton;Directproteinsequencing;Glycolysis;Membrane;Methylation;NAD;Nucleus;Oxidoreductase;Phosphoprotein;Polymorphism;Referenceproteome;S-nitrosylation;Transferase;Translationregulation;Ublconjugation	Ecsit complex (ECSIT, MT-CO2, GAPDH, TRAF6, NDUFAF1);GAIT complex;HMGB1-HMGB2-HSC70-ERP60-GAPDH complex	+	HA_AP2a_wt_normoxia_HA_normoxia	16	16	16	78.5	78.5	78.5	31.548	0	295.45	8882000000	118	1.62949	0.343993	2.67057	24.8795	25.2681	25.0108	24.0218	23.9173	23.6811	24.1598	24.5479	24.6691	23.8034	23.8354	23.5356	24.522	24.3234	24.2431	24.4601
	0.689501	-0.356674	P04792	P04792	Heat shock protein beta-1	HSPB1	104	anatomical structure homeostasis;biological adhesion;biological regulation;cell adhesion;cell surface receptor linked signaling pathway;cell-cell adhesion;cellular component movement;cellular process;cellular response to chemical stimulus;cellular response to growth factor stimulus;cellular response to organic substance;cellular response to stimulus;cellular response to vascular endothelial growt…	binding;enzyme binding;enzyme inhibitor activity;enzyme regulator activity;identical protein binding;kinase binding;kinase inhibitor activity;kinase regulator activity;protein binding;protein kinase binding;protein kinase C binding;protein kinase C inhibitor activity;protein kinase inhibitor activity;protein kinase regulator activity;protein serine/threonine kinase inhibitor activity;small conjug…	adherens junction;anchoring junction;cell junction;cell part;cell-substrate adherens junction;cell-substrate junction;contractile fiber part;cytoplasm;cytoplasmic part;cytoskeletal part;cytoskeleton;cytosol;extracellular membrane-bounded organelle;extracellular organelle;extracellular region part;extracellular space;extracellular vesicular exosome;focal adhesion;intracellular membrane-bounded org…	biological adhesion;biological regulation;cell adhesion;cellular component movement;cellular process;homeostatic process;macromolecule metabolic process;metabolic process;multi-organism process;regulation of protein modification process;regulation of translation;response to biotic stimulus;response to chemical stimulus;response to stimulus;response to stress;signal transduction	cell part;cytoplasm;cytoskeleton;cytosol;extracellular organelle;extracellular space;intracellular membrane-bounded organelle;intracellular non-membrane-bounded organelle;intracellular organelle;macromolecular complex;membrane;nucleus;organelle;plasma membrane;proteasome complex;protein complex;vesicle	Amoebiasis;MAPK signaling pathway;VEGF signaling pathway	HSP20	AACTTT_UNKNOWN;ACEVEDO_LIVER_CANCER_UP;AIYAR_COBRA1_TARGETS_DN;ALONSO_METASTASIS_UP;AMBROSINI_FLAVOPIRIDOL_TREATMENT_TP53;ANTI_APOPTOSIS;APOPTOSIS_GO;BIOCARTA_HSP27_PATHWAY;BIOCARTA_MTA3_PATHWAY;BIOCARTA_P38MAPK_PATHWAY;BIOSYNTHETIC_PROCESS;BLUM_RESPONSE_TO_SALIRASIB_DN;BOYLAN_MULTIPLE_MYELOMA_D_UP;CAIRO_HEPATOBLASTOMA_UP;CELL_DEVELOPMENT;CELL_SURFACE;CELLULAR_BIOSYNTHETIC_PROCESS;CELLULAR_COMPON…	3D-structure;Acetylation;Chaperone;Charcot-Marie-Toothdisease;Completeproteome;Cytoplasm;Cytoskeleton;Directproteinsequencing;Diseasemutation;Neurodegeneration;Neuropathy;Nucleus;Phosphoprotein;Referenceproteome;Stressresponse				5	5	5	41	41	41	22.782	0	5.4258	336630000	7	0.689501	-0.356674	-1.35769	18.0911	20.4913	20.758	21.4531	21.5466	21.4471	21.2811	21.4507	21.2812	21.0549	21.4727	21.6183	21.4355	21.3664	22.0278	21.8141
+	2.42906	1.293	P04899;P08754;P63096;P63096-2;Q5JWF2-2;P38405-2;P63092-4;P63092;P38405;P63092-2;P63092-3;P04899-4;P09471-2;P04899-6;P09471;A8MTJ3;P19087;P11488;P04899-2;P04899-5;P04899-3;Q5JWF2	P04899;P08754;P63096;P63096-2;Q5JWF2-2;P38405-2;P63092-4;P63092;P38405;P63092-2;P63092-3;P04899-4;P09471-2;P04899-6;P09471;A8MTJ3;P19087;P11488;P04899-2;P04899-5;P04899-3;Q5JWF2	Guanine nucleotide-binding protein G(i) subunit alpha-2;Guanine nucleotide-binding protein G(k) subunit alpha;Guanine nucleotide-binding protein G(i) subunit alpha-1;Guanine nucleotide-binding protein G(s) subunit alpha isoforms XLas;Guanine nucleotide-binding protein G(olf) subunit alpha;Guanine nucleotide-binding protein G(s) subunit alpha isoforms short;Guanine nucleotide-binding protein G(o) …	GNAI2;GNAI3;GNAI1;GNAS;GNAL;GNAO1;GNAT3;GNAT2;GNAT1	105	activation of adenylate cyclase activity;activation of adenylate cyclase activity by adrenergic receptor signaling pathway;activation of adenylate cyclase activity by dopamine receptor signaling pathway;activation of adenylate cyclase activity by G-protein signaling pathway;activation of MAPKK activity;activation of protein kinase activity;adenosine receptor signaling pathway;adrenergic receptor …	acyl binding;adenylate cyclase activity;adrenergic receptor binding;beta-2 adrenergic receptor binding;binding;catalytic activity;cation binding;corticotropin-releasing hormone receptor 1 binding;corticotropin-releasing hormone receptor binding;cyclase activity;D1 dopamine receptor binding;dopamine receptor binding;enzyme binding;GDP binding;glutamate receptor binding;G-protein beta/gamma-subunit…	acrosomal vesicle;apical plasma membrane;axoneme;cell body;cell part;cell projection;cell projection part;centrosome;cilium;cilium part;cytoplasm;cytoplasmic membrane-bounded vesicle;cytoplasmic part;cytoplasmic vesicle;cytoskeletal part;cytosol;dendrite;extracellular membrane-bounded organelle;extracellular organelle;extracellular region part;extracellular vesicular exosome;extrinsic to internal…	aging;anatomical structure development;anatomical structure formation involved in morphogenesis;anatomical structure morphogenesis;behavior;biological adhesion;biological regulation;biosynthetic process;cell activation;cell adhesion;cell communication;cell cycle;cell development;cell division;cell proliferation;cell-cell signaling;cellular component organization;cellular homeostasis;cellular ion …	cell body;cell part;cell projection;centrosome;cilium;cytoplasm;cytoplasmic membrane-bounded vesicle;cytosol;extracellular organelle;Golgi apparatus;intracellular membrane-bounded organelle;intracellular non-membrane-bounded organelle;intracellular organelle;macromolecular complex;membrane;microtubule organizing center;midbody;neuron projection;neuronal cell body;nucleoplasm;nucleus;organelle;pho…	Amoebiasis;Axon guidance;Bile secretion;Calcium signaling pathway;Chagas disease (American trypanosomiasis);Chemokine signaling pathway;Dilated cardiomyopathy;Endocrine and other factor-regulated calcium reabsorption;Gap junction;Gastric acid secretion;GnRH signaling pathway;Leukocyte transendothelial migration;Long-term depression;Melanogenesis;Olfactory transduction;Pancreatic secretion;Phototr…	G-alpha	AACTTT_UNKNOWN;AAGCACA,MIR-218;AAGTCCA,MIR-422B,MIR-422A;AAGWWRNYGGC_UNKNOWN;ACCATTT,MIR-522;ACEVEDO_FGFR1_TARGETS_IN_PROSTATE_CANCER_MODEL_DN;ACEVEDO_LIVER_CANCER_UP;ACTWSNACTNY_UNKNOWN;ADENYLATE_CYCLASE_ACTIVATION;AKL_HTLV1_INFECTION_UP;AKT_UP_MTOR_DN.V1_DN;ALCALA_APOPTOSIS;ALFANO_MYC_TARGETS;ALK_DN.V1_UP;ASGHARZADEH_NEUROBLASTOMA_POOR_SURVIVAL_DN;ATATGCA,MIR-448;ATGGYGGA_UNKNOWN;ATGTAGC,MIR-22…	3D-structure;ADP-ribosylation;Alternativesplicing;Cellcycle;Celldivision;Cellmembrane;Coiledcoil;Completeproteome;Congenitalstationarynightblindness;Cushingsyndrome;Cytoplasm;Cytoskeleton;Directproteinsequencing;Diseasemutation;Dystonia;Epilepsy;GTP-binding;Isopeptidebond;Lipoprotein;Magnesium;Membrane;Metal-binding;Myristate;Nucleotide-binding;Nucleus;Palmitate;Phosphoprotein;Polymorphism;Proto-…	Heterotrimeric G protein complex (GNG2, GNB1, GNAS);NuMA-LGN-G-alpha-i-1 complex	+	HA_AP2a_wt_normoxia_HA_normoxia	2	2	2	7.3	7.3	7.3	40.45	0	2.744	54085000	7	2.42906	1.293	3.75979	20.174	20.4335	20.6164	19.8082	16.5475	17.5536	17.8258	19.8365	19.8474	19.5014	19.1149	20.0979	20.085	19.6378	20.1322	17.9236
	0.097822	0.170973	P05023-3;P05023-4;P05023;P13637;P13637-2;P13637-3;P05023-2;P50993;Q13733;P20648;P54707;P54707-2	P05023-3;P05023-4;P05023;P13637;P13637-2;P13637-3;P05023-2;P50993	Sodium/potassium-transporting ATPase subunit alpha-1;Sodium/potassium-transporting ATPase subunit alpha-3;Sodium/potassium-transporting ATPase subunit alpha-2	ATP1A1;ATP1A3;ATP1A2	106	adult behavior;adult locomotory behavior;associative learning;ATP hydrolysis coupled proton transport;behavior;biological regulation;calcium ion homeostasis;calcium-mediated signaling;cardiac muscle contraction;cation homeostasis;cation transport;cell motility;cell surface receptor linked signaling pathway;cellular calcium ion homeostasis;cellular cation homeostasis;cellular chemical homeostasis;…	active transmembrane transporter activity;adenyl nucleotide binding;adenyl ribonucleotide binding;ADP binding;alkali metal ion binding;ATP binding;ATPase activity;ATPase activity, coupled;ATPase activity, coupled to movement of substances;ATPase activity, coupled to transmembrane movement of ions;ATPase activity, coupled to transmembrane movement of ions, phosphorylative mechanism;ATPase activity…	apical plasma membrane;axon;basolateral plasma membrane;caveola;cell part;cell projection;cell projection part;cytoplasm;cytoplasmic membrane-bounded vesicle;cytoplasmic part;cytoplasmic vesicle;dendritic spine;dendritic spine head;dendritic spine neck;endoplasmic reticulum;endosome;extracellular membrane-bounded organelle;extracellular organelle;extracellular region part;extracellular space;extr…	behavior;biological regulation;cell motility;cellular component movement;cellular homeostasis;cellular ion homeostasis;cellular process;establishment of localization;homeostatic process;hydrogen transport;ion transport;locomotion;multicellular organismal process;muscle contraction;neurological system process;neurotransmitter transport;regulation of transport;response to abiotic stimulus;response …	cell part;cell projection;cytoplasm;cytoplasmic membrane-bounded vesicle;endoplasmic reticulum;endosome;extracellular organelle;extracellular space;Golgi apparatus;intracellular membrane-bounded organelle;intracellular organelle;macromolecular complex;membrane;neuron projection;nucleus;organelle;plasma membrane;protein complex;synapse;vesicle	Aldosterone-regulated sodium reabsorption;Bile secretion;Carbohydrate digestion and absorption;Cardiac muscle contraction;Collecting duct acid secretion;Endocrine and other factor-regulated calcium reabsorption;Gastric acid secretion;Mineral absorption;Oxidative phosphorylation;Pancreatic secretion;Protein digestion and absorption;Proximal tubule bicarbonate reclamation;Salivary secretion	Cation_ATPase_C;Cation_ATPase_N;E1-E2_ATPase;H-K_ATPase_N;Hydrolase	AAAYRNCTG_UNKNOWN;ABE_INNER_EAR;ACEVEDO_FGFR1_TARGETS_IN_PROSTATE_CANCER_MODEL_DN;ACEVEDO_FGFR1_TARGETS_IN_PROSTATE_CANCER_MODEL_UP;ACTGAAA,MIR-30A-3P,MIR-30E-3P;ACTIVE_TRANSMEMBRANE_TRANSPORTER_ACTIVITY;ALCALA_APOPTOSIS;ATGGYGGA_UNKNOWN;ATGTAGC,MIR-221,MIR-222;ATPASE_ACTIVITY;ATPASE_ACTIVITY_COUPLED;ATPASE_ACTIVITY_COUPLED_TO_MOVEMENT_OF_SUBSTANCES;ATPASE_ACTIVITY_COUPLED_TO_TRANSMEMBRANE_MOVEME…	Acetylation;Alternativesplicing;ATP-binding;Cellmembrane;Completeproteome;Deafness;Directproteinsequencing;Diseasemutation;Dystonia;Hydrogeniontransport;Hydrolase;Iontransport;Magnesium;Membrane;Metal-binding;Nucleotide-binding;Parkinsonism;Phosphoprotein;Polymorphism;Potassium;Potassiumtransport;Referenceproteome;Sodium;Sodium/potassiumtransport;Sodiumtransport;Transmembrane;Transmembranehelix;T…				12	12	12	17.1	17.1	17.1	109.55	0	323.31	315310000	18	0.097822	0.170973	0.262424	20.8169	20.4709	21.005	21.4033	21.1995	20.5457	21.2999	20.8004	20.9028	19.9475	21.4161	21.2496	20.7822	20.1342	20.2372	21.2422
	0.626778	-0.701376	P05089-2;P05089;P05089-3	P05089-2;P05089;P05089-3	Arginase-1	ARG1	107	amide biosynthetic process;amine catabolic process;amine metabolic process;anatomical structure development;arginine catabolic process;arginine metabolic process;biological regulation;biosynthetic process;carboxylic acid catabolic process;carboxylic acid metabolic process;catabolic process;cellular amide metabolic process;cellular amine metabolic process;cellular amino acid catabolic process;cell…	arginase activity;binding;catalytic activity;cation binding;hydrolase activity;hydrolase activity, acting on carbon-nitrogen (but not peptide) bonds;hydrolase activity, acting on carbon-nitrogen (but not peptide) bonds, in linear amidines;ion binding;manganese ion binding;metal ion binding;transition metal ion binding	cell body;cell part;cell projection;cytoplasm;cytoplasmic part;cytosol;extracellular membrane-bounded organelle;extracellular organelle;extracellular region part;extracellular space;extracellular vesicular exosome;intracellular membrane-bounded organelle;intracellular organelle;intracellular part;membrane-bounded organelle;membrane-bounded vesicle;neuron projection;neuronal cell body;nucleus;orga…	amine metabolic process;anatomical structure development;biological regulation;biosynthetic process;catabolic process;cellular amide metabolic process;cellular amino acid metabolic process;cellular component assembly;cellular component organization;cellular ketone metabolic process;cellular metabolic process;cellular nitrogen compound metabolic process;cellular process;developmental process;macro…	cell body;cell part;cell projection;cytoplasm;cytosol;extracellular organelle;extracellular space;intracellular membrane-bounded organelle;intracellular organelle;neuron projection;neuronal cell body;nucleus;organelle;vesicle	Amoebiasis;Arginine and proline metabolism	Arginase	ACEVEDO_FGFR1_TARGETS_IN_PROSTATE_CANCER_MODEL_UP;ACEVEDO_LIVER_CANCER_DN;ACEVEDO_LIVER_TUMOR_VS_NORMAL_ADJACENT_TISSUE_DN;AKT_UP.V1_UP;AKT_UP_MTOR_DN.V1_UP;AMINE_CATABOLIC_PROCESS;AMINE_METABOLIC_PROCESS;AMINO_ACID_AND_DERIVATIVE_METABOLIC_PROCESS;AMINO_ACID_CATABOLIC_PROCESS;AMINO_ACID_METABOLIC_PROCESS;BAKKER_FOXO3_TARGETS_UP;CAIRO_LIVER_DEVELOPMENT_DN;CAR_HPX;CAR_IGFBP1;CARBOXYLIC_ACID_METABO…	3D-structure;Alternativesplicing;Argininemetabolism;Completeproteome;Cytoplasm;Diseasemutation;Hydrolase;Manganese;Metal-binding;Phosphoprotein;Polymorphism;Referenceproteome;Ureacycle				4	4	4	28.2	28.2	28.2	35.664	0	8.3248	187120000	6	0.626778	-0.701376	-1.26032	19.2429	19.0671	18.9662	21.6405	21.5778	21.6803	20.0061	19.9334	19.6497	20.0368	20.2855	20.7037	19.915	19.8806	20.0804	20.6799
	0.715955	0.400388	P05141	P05141	ADP/ATP translocase 2;ADP/ATP translocase 2, N-terminally processed	SLC25A5	108	adenine transport;biological regulation;cellular metabolic process;cellular process;chromosome segregation;energy derivation by oxidation of organic compounds;energy reserve metabolic process;establishment of localization;generation of precursor metabolites and energy;metabolic process;nitrogen compound transport;nucleobase transport;nucleobase-containing compound transport;oxidation-reduction pr…	adenine transmembrane transporter activity;binding;enzyme binding;nucleobase transmembrane transporter activity;nucleobase-containing compound transmembrane transporter activity;protein binding;purine base transmembrane transporter activity;substrate-specific transmembrane transporter activity;substrate-specific transporter activity;transmembrane transporter activity;transporter activity;ubiquiti…	cell part;cytoplasmic part;cytoskeletal part;extracellular membrane-bounded organelle;extracellular organelle;extracellular region part;extracellular vesicular exosome;integral to membrane;integral to plasma membrane;intracellular membrane-bounded organelle;intracellular non-membrane-bounded organelle;intracellular organelle;intracellular organelle part;intracellular part;intrinsic to membrane;in…	biological regulation;cellular metabolic process;cellular process;chromosome segregation;energy reserve metabolic process;establishment of localization;generation of precursor metabolites and energy;metabolic process;nucleobase-containing compound transport;regulation of transport;small molecule metabolic process;transmembrane transport;transport;viral reproduction	cell part;extracellular organelle;intracellular membrane-bounded organelle;intracellular non-membrane-bounded organelle;intracellular organelle;macromolecular complex;membrane;mitochondrion;nucleus;organelle;protein complex;vesicle	Calcium signaling pathway;Huntington's disease;Parkinson's disease	Mito_carr	AAGCAAT,MIR-137;AAGCCAT,MIR-135A,MIR-135B;AFFAR_YY1_TARGETS_DN;BENPORATH_PROLIFERATION;BILANGES_RAPAMYCIN_SENSITIVE_VIA_TSC1_AND_TSC2;BLALOCK_ALZHEIMERS_DISEASE_DN;BRACHAT_RESPONSE_TO_CAMPTOTHECIN_DN;BROWNE_HCMV_INFECTION_48HR_UP;BURTON_ADIPOGENESIS_6;BYSTRYKH_HEMATOPOIESIS_STEM_CELL_QTL_TRANS;CAGGTG_V$E12_Q6;CAGTCAC,MIR-134;CAMP_UP.V1_UP;CAVARD_LIVER_CANCER_MALIGNANT_VS_BENIGN;CHANG_CORE_SERUM_R…	Acetylation;Chromosomepartition;Completeproteome;Directproteinsequencing;Host-virusinteraction;Membrane;Methylation;Mitochondrion;Mitochondrioninnermembrane;Polymorphism;Referenceproteome;Repeat;Transmembrane;Transmembranehelix;Transport	Nop56p-associated pre-rRNA complex			8	2	2	26.5	9.1	9.1	32.852	0	6.0799	423100000	8	0.715955	0.400388	1.39806	22.2024	21.4606	21.5693	22.184	22.6585	22.5817	22.3763	22.3908	22.0548	22.8573	22.965	22.7756	22.4269	21.7789	21.8815	22.7686
	0.345011	0.511844	P05187;P09923	P05187	Alkaline phosphatase, placental type	ALPP	109	cellular metabolic process;cellular process;dephosphorylation;metabolic process;phosphate-containing compound metabolic process;phosphorus metabolic process	alkaline phosphatase activity;binding;catalytic activity;cation binding;enzyme binding;hydrolase activity;hydrolase activity, acting on ester bonds;ion binding;magnesium ion binding;metal ion binding;phosphatase activity;phosphoric ester hydrolase activity;protease binding;protein binding;transition metal ion binding;zinc ion binding	anchored to membrane;cell part;cell surface;integral to membrane;intrinsic to membrane;membrane;membrane part;plasma membrane	cellular metabolic process;cellular process;metabolic process;phosphorus metabolic process	cell part;cell surface;membrane;plasma membrane	Aminobenzoate degradation;Folate biosynthesis;Two-component system	Alk_phosphatase	CADWELL_ATG16L1_TARGETS_UP;CELL_SURFACE;chr2q37;CSR_LATE_UP.V1_DN;FERRANDO_T_ALL_WITH_MLL_ENL_FUSION_UP;FORTSCHEGGER_PHF8_TARGETS_DN;FURUKAWA_DUSP6_TARGETS_PCI35_UP;GCM_PRKCG;GGGAGGRR_V$MAZ_Q6;GNF2_CDKN1C;GNF2_EGFR;GNF2_IGFBP1;GNF2_KISS1;GNF2_MMP11;GNF2_TIMP2;GOZGIT_ESR1_TARGETS_UP;GSE14350_TREG_VS_TEFF_IN_IL2RB_KO_DN;GSE15659_TREG_VS_TCONV_DN;GSE22886_UNSTIM_VS_STIM_MEMORY_TCELL_UP;GSE27786_LIN_…	3D-structure;Cellmembrane;Completeproteome;Directproteinsequencing;Disulfidebond;Glycoprotein;GPI-anchor;Hydrolase;Lipoprotein;Magnesium;Membrane;Metal-binding;Phosphoprotein;Polymorphism;Referenceproteome;Signal;Transmembrane;Transmembranehelix;Zinc				27	27	8	64.7	64.7	24.5	57.953	0	323.31	13016000000	209	0.345011	0.511844	0.782869	25.3033	25.2242	25.231	21.6929	21.7804	21.5783	25.0491	24.6086	24.4023	23.2038	23.7119	23.6466	25.5679	25.453	25.6625	22.269
	0.641044	0.865601	P05386	P05386	60S acidic ribosomal protein P1	RPLP1	110	biosynthetic process;catabolic process;cellular biosynthetic process;cellular catabolic process;cellular component disassembly;cellular component disassembly at cellular level;cellular component organization;cellular component organization at cellular level;cellular component organization or biogenesis;cellular component organization or biogenesis at cellular level;cellular macromolecular complex…	binding;nucleic acid binding;RNA binding;structural constituent of ribosome;structural molecule activity	adherens junction;anchoring junction;cell junction;cell part;cell-substrate adherens junction;cell-substrate junction;cytoplasm;cytoplasmic part;cytosol;cytosolic large ribosomal subunit;extracellular membrane-bounded organelle;extracellular organelle;extracellular region part;extracellular vesicular exosome;focal adhesion;intracellular organelle part;intracellular part;large ribosomal subunit;ma…	biosynthetic process;catabolic process;cellular component disassembly;cellular component organization;cellular metabolic process;cellular nitrogen compound metabolic process;cellular process;establishment of localization;macromolecule metabolic process;metabolic process;mRNA metabolic process;nitrogen compound metabolic process;nucleobase-containing compound metabolic process;primary metabolic pr…	cell part;cytoplasm;cytosol;extracellular organelle;macromolecular complex;organelle;ribonucleoprotein complex;vesicle	Ribosome		ACEVEDO_LIVER_CANCER_UP;ACEVEDO_NORMAL_TISSUE_ADJACENT_TO_LIVER_TUMOR_UP;BASSO_HAIRY_CELL_LEUKEMIA_DN;BENPORATH_MYC_MAX_TARGETS;BENPORATH_NANOG_TARGETS;BENPORATH_SOX2_TARGETS;BYSTROEM_CORRELATED_WITH_IL5_UP;BYSTRYKH_HEMATOPOIESIS_STEM_CELL_AND_BRAIN_QTL_TRANS;CHNG_MULTIPLE_MYELOMA_HYPERPLOID_UP;chr15q22;DIAZ_CHRONIC_MEYLOGENOUS_LEUKEMIA_DN;GATTGGY_V$NFY_Q6_01;GCM_TPT1;GNF2_GLTSCR2;GNF2_TPT1;GOLDR…	3D-structure;Acetylation;Alternativesplicing;Completeproteome;Phosphoprotein;Referenceproteome;Ribonucleoprotein;Ribosomalprotein	60S ribosomal subunit, cytoplasmic;Nop56p-associated pre-rRNA complex;Ribosome, cytoplasmic;TRBP containing complex (DICER, RPL7A, EIF6, MOV10 and subunits of the 60S ribosomal particle)			1	1	1	14	14	14	11.514	0	18.187	157660000	13	0.641044	0.865601	1.28268	20.8929	20.9592	21.1059	21.1482	21.4573	21.6586	21.3471	21.8436	21.9279	21.3996	21.0638	21.2547	21.2494	21.7235	21.5623	22.2413
	0.40292	0.230945	P05387	P05387	60S acidic ribosomal protein P2	RPLP2	111	biosynthetic process;catabolic process;cellular biosynthetic process;cellular catabolic process;cellular component disassembly;cellular component disassembly at cellular level;cellular component organization;cellular component organization at cellular level;cellular component organization or biogenesis;cellular component organization or biogenesis at cellular level;cellular macromolecular complex…	binding;nucleic acid binding;RNA binding;structural constituent of ribosome;structural molecule activity	adherens junction;anchoring junction;cell junction;cell part;cell-substrate adherens junction;cell-substrate junction;cytoplasmic part;cytosol;cytosolic large ribosomal subunit;extracellular membrane-bounded organelle;extracellular organelle;extracellular region part;extracellular vesicular exosome;focal adhesion;intracellular organelle part;intracellular part;large ribosomal subunit;macromolecul…	biosynthetic process;catabolic process;cellular component disassembly;cellular component organization;cellular metabolic process;cellular nitrogen compound metabolic process;cellular process;establishment of localization;macromolecule metabolic process;metabolic process;mRNA metabolic process;nitrogen compound metabolic process;nucleobase-containing compound metabolic process;primary metabolic pr…	cell part;cytosol;extracellular organelle;macromolecular complex;membrane;organelle;ribonucleoprotein complex;vesicle	Ribosome		BILD_SRC_ONCOGENIC_SIGNATURE;BLALOCK_ALZHEIMERS_DISEASE_UP;CASORELLI_APL_SECONDARY_VS_DE_NOVO_DN;CHNG_MULTIPLE_MYELOMA_HYPERPLOID_UP;chr11p15;GCM_TPT1;GNF2_EIF3S6;GNF2_GLTSCR2;GRADE_COLON_CANCER_UP;GSE10239_NAIVE_VS_DAY4.5_EFF_CD8_TCELL_UP;GSE10239_NAIVE_VS_KLRG1HIGH_EFF_CD8_TCELL_UP;GSE10856_CTRL_VS_TNFRSF6B_IN_MACROPHAGE_UP;GSE13485_CTRL_VS_DAY7_YF17D_VACCINE_PBMC_UP;GSE14000_TRANSLATED_RNA_VS_…	3D-structure;Acetylation;Completeproteome;Directproteinsequencing;Phosphoprotein;Referenceproteome;Ribonucleoprotein;Ribosomalprotein	60S ribosomal subunit, cytoplasmic;Nop56p-associated pre-rRNA complex;Ribosome, cytoplasmic;TRBP containing complex (DICER, RPL7A, EIF6, MOV10 and subunits of the 60S ribosomal particle)			3	3	3	50.4	50.4	50.4	11.665	0	3.6322	116320000	3	0.40292	0.230945	0.887918	19.963	19.7323	19.5382	20.4157	20.3632	20.6425	20.8084	20.4036	20.1546	20.2118	20.1094	19.9549	20.4352	20.2167	20.503	20.5952
	1.31012	1.07789	P05388;P05388-2;Q8NHW5	P05388;P05388-2;Q8NHW5	60S acidic ribosomal protein P0;60S acidic ribosomal protein P0-like	RPLP0;RPLP0P6	112	biosynthetic process;catabolic process;cellular biosynthetic process;cellular catabolic process;cellular component biogenesis;cellular component biogenesis at cellular level;cellular component disassembly;cellular component disassembly at cellular level;cellular component organization;cellular component organization at cellular level;cellular component organization or biogenesis;cellular componen…	binding;nucleic acid binding;RNA binding;structural constituent of ribosome;structural molecule activity	adherens junction;anchoring junction;cell junction;cell part;cell-substrate adherens junction;cell-substrate junction;cytoplasm;cytoplasmic part;cytosol;cytosolic large ribosomal subunit;extracellular membrane-bounded organelle;extracellular organelle;extracellular region part;extracellular vesicular exosome;focal adhesion;intracellular membrane-bounded organelle;intracellular non-membrane-bounde…	biosynthetic process;catabolic process;cellular component disassembly;cellular component organization;cellular metabolic process;cellular nitrogen compound metabolic process;cellular process;establishment of localization;macromolecule metabolic process;metabolic process;mRNA metabolic process;nitrogen compound metabolic process;nucleobase-containing compound metabolic process;primary metabolic pr…	cell part;cytoplasm;cytosol;extracellular organelle;intracellular membrane-bounded organelle;intracellular non-membrane-bounded organelle;intracellular organelle;macromolecular complex;membrane;nucleus;organelle;ribonucleoprotein complex;ribosome;vesicle	Ribosome	Ribosomal_L10	AAAYRNCTG_UNKNOWN;ACEVEDO_LIVER_TUMOR_VS_NORMAL_ADJACENT_TISSUE_UP;AGCYRWTTC_UNKNOWN;ALCALA_APOPTOSIS;BHATTACHARYA_EMBRYONIC_STEM_CELL;BOUDOUKHA_BOUND_BY_IGF2BP2;BRUINS_UVC_RESPONSE_EARLY_LATE;CCANNAGRKGGC_UNKNOWN;chr12q24;CTTTAAR_UNKNOWN;CTTTGT_V$LEF1_Q2;DIRMEIER_LMP1_RESPONSE_LATE_DN;DODD_NASOPHARYNGEAL_CARCINOMA_DN;FLECHNER_PBL_KIDNEY_TRANSPLANT_OK_VS_DONOR_UP;FLOTHO_PEDIATRIC_ALL_THERAPY_RESP…	3D-structure;Alternativesplicing;Completeproteome;Cytoplasm;Directproteinsequencing;Host-virusinteraction;Nucleus;Phosphoprotein;Referenceproteome;Ribonucleoprotein;Ribosomalprotein	60S ribosomal subunit, cytoplasmic;Nop56p-associated pre-rRNA complex;Ribosome, cytoplasmic	+	HA_AP2a_wt_normoxia_HA_normoxia	10	10	10	46.7	46.7	46.7	34.273	0	71.776	3508100000	62	1.31012	1.07789	2.24048	23.776	23.7951	23.8225	22.4709	22.4565	22.4609	24.24	24.148	24.0025	22.9659	23.0621	23.451	24.1837	24.2286	24.2	22.9695
	0.173644	0.149104	P05455	P05455	Lupus La protein	SSB	113	cellular macromolecule metabolic process;cellular metabolic process;cellular nitrogen compound metabolic process;cellular process;histone mRNA metabolic process;macromolecule metabolic process;macromolecule modification;metabolic process;mRNA metabolic process;ncRNA metabolic process;ncRNA processing;nitrogen compound metabolic process;nucleic acid metabolic process;nucleobase-containing compound…	binding;mRNA binding;nucleic acid binding;nucleotide binding;RNA binding;tRNA binding	cell part;intracellular membrane-bounded organelle;intracellular organelle;intracellular part;macromolecular complex;membrane-bounded organelle;nucleus;organelle;ribonucleoprotein complex	cellular metabolic process;cellular nitrogen compound metabolic process;cellular process;macromolecule metabolic process;macromolecule modification;metabolic process;mRNA metabolic process;nitrogen compound metabolic process;nucleobase-containing compound metabolic process;primary metabolic process;RNA metabolic process;RNA modification;RNA processing;tRNA metabolic process;tRNA processing	cell part;intracellular membrane-bounded organelle;intracellular organelle;macromolecular complex;nucleus;organelle;ribonucleoprotein complex	Systemic lupus erythematosus	La;RRM_1;RRM_3	BENPORATH_ES_1;BENPORATH_MYC_MAX_TARGETS;BERENJENO_ROCK_SIGNALING_NOT_VIA_RHOA_DN;BHATTACHARYA_EMBRYONIC_STEM_CELL;BIOPOLYMER_METABOLIC_PROCESS;BIOPOLYMER_MODIFICATION;BLALOCK_ALZHEIMERS_DISEASE_DN;BRACHAT_RESPONSE_TO_CAMPTOTHECIN_DN;BRUINS_UVC_RESPONSE_EARLY_LATE;CAIRO_HEPATOBLASTOMA_CLASSES_UP;chr2q31;CTTTGTA,MIR-524;DANG_BOUND_BY_MYC;DIAZ_CHRONIC_MEYLOGENOUS_LEUKEMIA_UP;ENK_UV_RESPONSE_KERATIN…	3D-structure;Acetylation;Completeproteome;Nucleus;Phosphoprotein;Polymorphism;Referenceproteome;RNA-binding;Systemiclupuserythematosus	Emerin complex 25;H2AX complex, isolated from cells without IR exposure			2	2	2	6.6	6.6	6.6	46.836	0	2.7375	222460000	6	0.173644	0.149104	0.438375	20.8236	21.047	20.8476	21.7602	21.7201	21.4178	20.7345	20.5189	21.3984	21.7816	21.7852	21.8068	18.6919	20.2243	20.6848	22.4509
+	4.04102	4.78179	P05549;P05549-5;P05549-6;P05549-2;Q92754-2;Q6VUC0;Q92754	P05549;P05549-5;P05549-6;P05549-2	Transcription factor AP-2-alpha	TFAP2A	114	anatomical structure arrangement;anatomical structure development;anatomical structure formation involved in morphogenesis;anatomical structure morphogenesis;anterior neuropore closure;appendage morphogenesis;basement membrane organization;biological regulation;biosynthetic process;body morphogenesis;bone morphogenesis;cell communication;cell development;cell differentiation;cell fate commitment;…	binding;chromatin binding;core promoter binding;core promoter proximal region DNA binding;core promoter proximal region sequence-specific DNA binding;core promoter sequence-specific DNA binding;DNA binding;enhancer binding;enhancer sequence-specific DNA binding;identical protein binding;nucleic acid binding;nucleic acid binding transcription factor activity;protein binding;protein binding transcr…	cell part;centrosome;cytoplasm;cytoplasmic part;cytoskeletal part;Golgi apparatus;intracellular membrane-bounded organelle;intracellular non-membrane-bounded organelle;intracellular organelle;intracellular organelle part;intracellular part;membrane-bounded organelle;microtubule organizing center;non-membrane-bounded organelle;nuclear part;nucleoplasm;nucleus;organelle;organelle part	anatomical structure development;anatomical structure formation involved in morphogenesis;anatomical structure morphogenesis;biological regulation;biosynthetic process;cell communication;cell development;cell differentiation;cell proliferation;cell-cell signaling;cellular component organization;cellular metabolic process;cellular nitrogen compound metabolic process;cellular process;developmental …	cell part;centrosome;cytoplasm;Golgi apparatus;intracellular membrane-bounded organelle;intracellular non-membrane-bounded organelle;intracellular organelle;microtubule organizing center;nucleoplasm;nucleus;organelle		TF_AP-2	AACTTT_UNKNOWN;ACAGGGT,MIR-10A,MIR-10B;AMUNDSON_POOR_SURVIVAL_AFTER_GAMMA_RADIATION_8G;ANATOMICAL_STRUCTURE_DEVELOPMENT;APRELIKOVA_BRCA1_TARGETS;BENPORATH_CYCLING_GENES;BENPORATH_EED_TARGETS;BENPORATH_ES_CORE_NINE_CORRELATED;BENPORATH_ES_WITH_H3K27ME3;BENPORATH_PRC2_TARGETS;BENPORATH_SUZ12_TARGETS;BERTUCCI_INVASIVE_CARCINOMA_DUCTAL_VS_LOBULAR_UP;BIOPOLYMER_METABOLIC_PROCESS;BLALOCK_ALZHEIMERS_DIS…	Activator;Alternativesplicing;Completeproteome;Directproteinsequencing;Diseasemutation;DNA-binding;Isopeptidebond;Nucleus;Phosphoprotein;Referenceproteome;Transcription;Transcriptionregulation;Ublconjugation	RB1-TFAP2A complex	+	HA_AP2a_wt_normoxia_HA_normoxia	24	24	17	48.1	48.1	33.4	48.062	0	323.31	60697000000	433	4.04102	4.78179	6.28367	27.8755	28.2365	28.2681	28.7781	28.7201	28.7331	28.4664	28.4495	28.4282	28.79	28.9117	28.9723	28.9889	28.7146	28.7837	28.9123
	0.0738336	0.0823768	P05783;CON__H-INV:HIT000015463	P05783	Keratin, type I cytoskeletal 18	KRT18	115	anatomical structure morphogenesis;biological regulation;cell cycle;cell surface receptor linked signaling pathway;cellular component organization;cellular component organization at cellular level;cellular component organization or biogenesis;cellular component organization or biogenesis at cellular level;cellular process;cellular response to chemical stimulus;cellular response to cytokine stimul…	binding;protein binding;scaffold protein binding;structural molecule activity	cell part;cell periphery;centriolar satellite;cytoplasm;cytoplasmic part;cytoskeletal part;extracellular membrane-bounded organelle;extracellular organelle;extracellular region part;extracellular vesicular exosome;intermediate filament;intracellular non-membrane-bounded organelle;intracellular organelle;intracellular organelle part;intracellular part;keratin filament;macromolecular complex;membra…	anatomical structure morphogenesis;biological regulation;cell cycle;cellular component organization;cellular process;cytoskeleton organization;developmental process;establishment of localization;Golgi vesicle transport;organelle organization;protein transport;response to chemical stimulus;response to stimulus;signal transduction;transport;vesicle-mediated transport;viral reproduction	cell part;cytoplasm;extracellular organelle;intracellular non-membrane-bounded organelle;intracellular organelle;macromolecular complex;microtubule organizing center;nucleolus;organelle;protein complex;vesicle		Filament	ACOSTA_PROLIFERATION_INDEPENDENT_MYC_TARGETS_DN;ALCALAY_AML_BY_NPM1_LOCALIZATION_UP;ANATOMICAL_STRUCTURE_DEVELOPMENT;ANATOMICAL_STRUCTURE_MORPHOGENESIS;APOPTOSIS_GO;BENPORATH_NANOG_TARGETS;BHATTACHARYA_EMBRYONIC_STEM_CELL;BOQUEST_STEM_CELL_CULTURED_VS_FRESH_UP;BORLAK_LIVER_CANCER_EGF_UP;BOSCO_EPITHELIAL_DIFFERENTIATION_MODULE;BOYLAN_MULTIPLE_MYELOMA_D_DN;CASORELLI_ACUTE_PROMYELOCYTIC_LEUKEMIA_UP;…	Acetylation;Cellcycle;Coiledcoil;Completeproteome;Cytoplasm;Directproteinsequencing;Diseasemutation;Glycoprotein;Host-virusinteraction;Intermediatefilament;Keratin;Nucleus;Phosphoprotein;Polymorphism;Referenceproteome				31	30	20	77.4	75.8	58.6	48.057	0	323.31	13388000000	218	0.0738336	0.0823768	0.202406	24.0535	24.3125	24.5318	22.3174	22.659	22.5591	25.7552	25.9083	25.6359	25.7181	25.7983	25.8309	23.6874	23.5513	23.4125	22.0652
	1.1533	0.590653	P06454-2;P06454	P06454-2;P06454	Prothymosin alpha;Prothymosin alpha, N-terminally processed;Thymosin alpha-1	PTMA	117	biosynthetic process;cellular biosynthetic process;cellular macromolecule biosynthetic process;cellular macromolecule metabolic process;cellular metabolic process;cellular nitrogen compound metabolic process;cellular process;macromolecule biosynthetic process;macromolecule metabolic process;metabolic process;nitrogen compound metabolic process;nucleic acid metabolic process;nucleobase-containing …		cell part;cytoplasm;extracellular membrane-bounded organelle;extracellular organelle;extracellular region part;extracellular vesicular exosome;intracellular membrane-bounded organelle;intracellular organelle;intracellular organelle part;intracellular part;membrane-bounded organelle;membrane-bounded vesicle;nuclear part;nucleoplasm;nucleus;organelle;organelle part;vesicle	biosynthetic process;cellular metabolic process;cellular nitrogen compound metabolic process;cellular process;macromolecule metabolic process;metabolic process;nitrogen compound metabolic process;nucleobase-containing compound metabolic process;primary metabolic process;RNA metabolic process	cell part;cytoplasm;extracellular organelle;intracellular membrane-bounded organelle;intracellular organelle;nucleoplasm;nucleus;organelle;vesicle		Prothymosin	AACTTT_UNKNOWN;ACEVEDO_NORMAL_TISSUE_ADJACENT_TO_LIVER_TUMOR_UP;APPIERTO_RESPONSE_TO_FENRETINIDE_DN;BENPORATH_MYC_TARGETS_WITH_EBOX;BLALOCK_ALZHEIMERS_DISEASE_UP;BLUM_RESPONSE_TO_SALIRASIB_DN;CACGTG_V$MYC_Q2;CAIRO_PML_TARGETS_BOUND_BY_MYC_UP;CATTGTYY_V$SOX9_B1;CCANNAGRKGGC_UNKNOWN;CCCNNGGGAR_V$OLF1_01;CGTSACG_V$PAX3_B;CHICAS_RB1_TARGETS_SENESCENT;chr2q35;CTGYNNCTYTAA_UNKNOWN;CTTTAAR_UNKNOWN;CTTTG…	3D-structure;Acetylation;Alternativesplicing;Completeproteome;Directproteinsequencing;Nucleus;Phosphoprotein;Referenceproteome				3	3	3	22.7	22.7	22.7	12.074	0	10.78	145080000	3	1.1533	0.590653	2.02612	20.7073	20.8238	20.9262	20.1812	19.8911	19.8249	20.5877	20.7695	20.9036	19.982	20.1661	20.1493	20.6359	20.5201	20.5099	20.368
	0.0502363	0.0311616	P06576	P06576	ATP synthase subunit beta, mitochondrial	ATP5B	118	anatomical structure formation involved in morphogenesis;angiogenesis;ATP biosynthetic process;ATP hydrolysis coupled proton transport;ATP metabolic process;ATP synthesis coupled proton transport;biological regulation;biosynthetic process;cation homeostasis;cation transport;cell differentiation;cellular biosynthetic process;cellular cation homeostasis;cellular chemical homeostasis;cellular compon…	active transmembrane transporter activity;adenyl nucleotide binding;adenyl ribonucleotide binding;ATP binding;ATPase activity;ATPase activity, coupled;ATPase activity, coupled to movement of substances;ATPase activity, coupled to transmembrane movement of ions;ATPase activity, coupled to transmembrane movement of substances;binding;catalytic activity;cation transmembrane transporter activity;cati…	cell part;cell surface;cytoplasmic part;extracellular membrane-bounded organelle;extracellular organelle;extracellular region part;extracellular vesicular exosome;intracellular membrane-bounded organelle;intracellular non-membrane-bounded organelle;intracellular organelle;intracellular organelle lumen;intracellular organelle part;intracellular part;macromolecular complex;membrane;membrane part;me…	anatomical structure formation involved in morphogenesis;biological regulation;biosynthetic process;cell differentiation;cellular component organization;cellular homeostasis;cellular ion homeostasis;cellular metabolic process;cellular nitrogen compound metabolic process;cellular process;developmental process;establishment of localization;generation of precursor metabolites and energy;heterocycle …	cell part;cell surface;extracellular organelle;intracellular membrane-bounded organelle;intracellular non-membrane-bounded organelle;intracellular organelle;macromolecular complex;membrane;mitochondrion;nucleus;organelle;plasma membrane;protein complex;proton-transporting two-sector ATPase complex;vesicle	Alzheimer's disease;Huntington's disease;Oxidative phosphorylation;Parkinson's disease	ATP-synt_ab;ATP-synt_ab_C;ATP-synt_ab_N	ALCALA_APOPTOSIS;APPIERTO_RESPONSE_TO_FENRETINIDE_DN;BENPORATH_MYC_MAX_TARGETS;BLALOCK_ALZHEIMERS_DISEASE_DN;CAMP_UP.V1_UP;chr12q13;CYTOPLASM;CYTOPLASMIC_PART;DANG_BOUND_BY_MYC;DIAZ_CHRONIC_MEYLOGENOUS_LEUKEMIA_UP;ENK_UV_RESPONSE_KERATINOCYTE_DN;ENVELOPE;FLECHNER_BIOPSY_KIDNEY_TRANSPLANT_OK_VS_DONOR_DN;GAVIN_FOXP3_TARGETS_CLUSTER_T7;GCANCTGNY_V$MYOD_Q6;GCM_ACTG1;GCM_APEX1;GCM_CBFB;GCM_CSNK2B;GCM_…	Acetylation;ATP-binding;ATPsynthesis;CF(1);Completeproteome;Directproteinsequencing;Glycoprotein;Hydrogeniontransport;Hydrolase;Iontransport;Membrane;Mitochondrion;Mitochondrioninnermembrane;Nucleotide-binding;Phosphoprotein;Polymorphism;Referenceproteome;Transitpeptide;Transport	F1F0-ATP synthase (EC 3.6.3.14), mitochondrial			19	19	19	53.7	53.7	53.7	56.559	0	67.619	1154600000	47	0.0502363	0.0311616	0.140875	21.8217	22.0398	21.9433	20.8454	20.873	21.0397	22.4552	21.8324	21.7032	21.1836	21.0909	21.1073	21.1172	20.96	21.1572	21.8266
	0.38261	0.383284	P06702	P06702	Protein S100-A9	S100A9	119	actin cytoskeleton organization;actin cytoskeleton reorganization;actin filament-based process;activation of caspase activity;autophagy;biological adhesion;biological regulation;catabolic process;cell adhesion;cell chemotaxis;cell communication;cell migration;cell motility;cell-cell adhesion;cell-cell signaling;cellular catabolic process;cellular component movement;cellular component organization…	antioxidant activity;arachidonic acid binding;binding;calcium ion binding;carboxylic acid binding;cation binding;cytoskeletal protein binding;fatty acid binding;icosanoid binding;icosatetraenoic acid binding;ion binding;lipid binding;metal ion binding;microtubule binding;molecular transducer activity;monocarboxylic acid binding;protein binding;RAGE receptor binding;receptor binding;signal transdu…	cell part;cytoplasmic part;cytoskeleton;cytosol;extracellular membrane-bounded organelle;extracellular organelle;extracellular region;extracellular region part;extracellular space;extracellular vesicular exosome;intracellular membrane-bounded organelle;intracellular non-membrane-bounded organelle;intracellular organelle;intracellular part;membrane;membrane-bounded organelle;membrane-bounded vesic…	autophagy;biological adhesion;biological regulation;catabolic process;cell adhesion;cell communication;cell motility;cell-cell signaling;cellular component movement;cellular component organization;cellular metabolic process;cellular process;cytokine production;cytoskeleton organization;immune system process;locomotion;macromolecule metabolic process;macromolecule modification;metabolic process;mu…	cell part;cytoskeleton;cytosol;extracellular organelle;extracellular region;extracellular space;intracellular membrane-bounded organelle;intracellular non-membrane-bounded organelle;intracellular organelle;membrane;nucleus;organelle;plasma membrane;vesicle		S_100	ATF2_S_UP.V1_UP;AZARE_NEOPLASTIC_TRANSFORMATION_BY_STAT3_DN;AZARE_STAT3_TARGETS;BENPORATH_PROLIFERATION;BOYLAN_MULTIPLE_MYELOMA_C_D_DN;BOYLAN_MULTIPLE_MYELOMA_PCA1_UP;CAGGTG_V$E12_Q6;CAIRO_LIVER_DEVELOPMENT_DN;CALCIUM_ION_BINDING;CATION_BINDING;CELL_CELL_SIGNALING;CHEOK_RESPONSE_TO_HD_MTX_UP;chr1q21;CHYLA_CBFA2T3_TARGETS_DN;CREIGHTON_ENDOCRINE_THERAPY_RESISTANCE_3;DARWICHE_PAPILLOMA_RISK_HIGH_UP;…	3D-structure;Antimicrobial;Antioxidant;Apoptosis;Autophagy;Calcium;Cellmembrane;Chemotaxis;Completeproteome;Cytoplasm;Cytoskeleton;Directproteinsequencing;Immunity;Inflammatoryresponse;Innateimmunity;Membrane;Metal-binding;Methylation;Phosphoprotein;Polymorphism;Referenceproteome;Repeat;Secreted;S-nitrosylation;Zinc				3	3	3	49.1	49.1	49.1	13.242	0	2.5765	203480000	6	0.38261	0.383284	0.851587	20.1644	19.895	20.0458	20.9889	21.7802	21.7421	21.2763	21.5045	21.3207	21.8916	22.1504	22.1747	19.801	20.1883	19.6029	21.2285
	1.03951	0.387357	P06733;P06733-2;P13929-3;P13929-2;P13929	P06733;P06733-2	Alpha-enolase	ENO1	120	aging;alcohol biosynthetic process;alcohol metabolic process;anatomical structure development;anatomical structure morphogenesis;biological regulation;biosynthetic process;carbohydrate biosynthetic process;carbohydrate metabolic process;cellular biosynthetic process;cellular carbohydrate biosynthetic process;cellular carbohydrate metabolic process;cellular macromolecule biosynthetic process;cellu…	binding;carbon-oxygen lyase activity;catalytic activity;cation binding;DNA binding;enzyme binding;GTPase binding;hydro-lyase activity;ion binding;lyase activity;magnesium ion binding;metal ion binding;nucleic acid binding;nucleic acid binding transcription factor activity;phosphopyruvate hydratase activity;protein binding;protein binding transcription factor activity;sequence-specific DNA binding…	cell part;contractile fiber part;cytoplasm;cytoplasmic part;cytosol;cytosolic part;extracellular membrane-bounded organelle;extracellular organelle;extracellular region part;extracellular space;extracellular vesicular exosome;intracellular membrane-bounded organelle;intracellular organelle;intracellular part;M band;macromolecular complex;membrane;membrane-bounded organelle;membrane-bounded vesicl…	aging;alcohol metabolic process;anatomical structure development;anatomical structure morphogenesis;biological regulation;biosynthetic process;carbohydrate metabolic process;cellular metabolic process;cellular nitrogen compound metabolic process;cellular process;developmental process;growth;macromolecule metabolic process;metabolic process;multi-organism process;nitrogen compound metabolic proces…	cell part;cytoplasm;cytosol;extracellular organelle;extracellular space;intracellular membrane-bounded organelle;intracellular organelle;macromolecular complex;membrane;nucleus;organelle;plasma membrane;protein complex;vesicle	Glycolysis / Gluconeogenesis;Methane metabolism;RNA degradation	Enolase_C;Enolase_N	AACTTT_UNKNOWN;ACEVEDO_LIVER_CANCER_DN;ACEVEDO_LIVER_TUMOR_VS_NORMAL_ADJACENT_TISSUE_DN;ALONSO_METASTASIS_UP;ATM_DN.V1_UP;BAELDE_DIABETIC_NEPHROPATHY_UP;BENPORATH_MYC_TARGETS_WITH_EBOX;BIOCARTA_GLYCOLYSIS_PATHWAY;BIOPOLYMER_METABOLIC_PROCESS;BLUM_RESPONSE_TO_SALIRASIB_DN;BOSCO_ALLERGEN_INDUCED_TH2_ASSOCIATED_MODULE;BOYAULT_LIVER_CANCER_SUBCLASS_G3_UP;BRACHAT_RESPONSE_TO_CAMPTOTHECIN_DN;BRACHAT_RE…	3D-structure;Acetylation;Alternativeinitiation;Alternativesplicing;Cellmembrane;Completeproteome;Cytoplasm;Directproteinsequencing;Diseasemutation;DNA-binding;Glycogenstoragedisease;Glycolysis;Lyase;Magnesium;Membrane;Metal-binding;Nucleus;Phosphoprotein;Plasminogenactivation;Polymorphism;Referenceproteome;Repressor;Transcription;Transcriptionregulation;Ublconjugation				18	18	16	61.5	61.5	53.9	47.168	0	179.22	6328700000	124	1.03951	0.387357	1.86803	23.8173	24.2355	23.9021	21.9635	22.1648	22.254	23.5503	23.7777	23.6741	22.4835	22.4377	22.2352	23.2514	23.5032	23.3574	23.2308
+	2.00301	0.758548	P06744;P06744-2;CON__Q3ZBD7	P06744;P06744-2	Glucose-6-phosphate isomerase	GPI	121	alcohol biosynthetic process;alcohol metabolic process;aldehyde biosynthetic process;aldehyde catabolic process;anatomical structure formation involved in morphogenesis;angiogenesis;behavior;biological regulation;biosynthetic process;carbohydrate biosynthetic process;carbohydrate metabolic process;catabolic process;cellular aldehyde metabolic process;cellular biosynthetic process;cellular carbohy…	binding;carbohydrate binding;catalytic activity;glucose-6-phosphate isomerase activity;intramolecular oxidoreductase activity;intramolecular oxidoreductase activity, interconverting aldoses and ketoses;intramolecular transferase activity;isomerase activity;monosaccharide binding;sugar binding	cell part;cell projection;cytoplasm;cytoplasmic part;cytosol;extracellular membrane-bounded organelle;extracellular organelle;extracellular region part;extracellular space;extracellular vesicular exosome;intracellular organelle part;intracellular part;membrane;membrane-bounded organelle;membrane-bounded vesicle;neuron projection;nuclear part;nucleoplasm;organelle;organelle part;plasma membrane;ve…	alcohol metabolic process;anatomical structure formation involved in morphogenesis;behavior;biological regulation;biosynthetic process;carbohydrate metabolic process;catabolic process;cellular aldehyde metabolic process;cellular metabolic process;cellular nitrogen compound metabolic process;cellular process;developmental process;immune system process;macromolecule metabolic process;metabolic proc…	cell part;cell projection;cytoplasm;cytosol;extracellular organelle;extracellular space;membrane;neuron projection;nucleoplasm;organelle;plasma membrane;vesicle	Amino sugar and nucleotide sugar metabolism;Glycolysis / Gluconeogenesis;Pentose phosphate pathway;Starch and sucrose metabolism	PGI	ALCALA_APOPTOSIS;BIOCARTA_GLYCOLYSIS_PATHWAY;BLALOCK_ALZHEIMERS_DISEASE_DN;BRACHAT_RESPONSE_TO_CAMPTOTHECIN_DN;BRACHAT_RESPONSE_TO_METHOTREXATE_DN;BURTON_ADIPOGENESIS_5;BYSTRYKH_HEMATOPOIESIS_STEM_CELL_QTL_CIS;CCCAGAG,MIR-326;chr19q13;COLLER_MYC_TARGETS_UP;CREIGHTON_AKT1_SIGNALING_VIA_MTOR_DN;DAZARD_RESPONSE_TO_UV_NHEK_UP;DAZARD_UV_RESPONSE_CLUSTER_G5;FONTAINE_FOLLICULAR_THYROID_ADENOMA_DN;GARY_C…	3D-structure;Acetylation;Alternativesplicing;Angiogenesis;Completeproteome;Cytokine;Cytoplasm;Directproteinsequencing;Diseasemutation;Gluconeogenesis;Glycolysis;Growthfactor;Hereditaryhemolyticanemia;Isomerase;Phosphoprotein;Polymorphism;Referenceproteome;Secreted;Ublconjugation		+	HA_AP2a_wt_normoxia_HA_normoxia	7	7	7	20.8	20.8	20.8	63.146	0	10.47	398400000	12	2.00301	0.758548	3.17335	20.9396	21.5474	21.4045	19.7355	19.6201	17.7434	20.5376	20.2144	20.4764	19.6616	19.4909	19.4905	19.5866	20.3208	20.5038	20.0167
	0.909932	1.60332	P06748;P06748-2;P06748-3	P06748;P06748-2;P06748-3	Nucleophosmin	NPM1	122	aging;ATP-dependent chromatin remodeling;biological regulation;cell aging;cell cycle process;cellular component assembly;cellular component assembly at cellular level;cellular component organization;cellular component organization at cellular level;cellular component organization or biogenesis;cellular component organization or biogenesis at cellular level;cellular macromolecular complex assembly…	binding;enzyme binding;enzyme inhibitor activity;enzyme regulator activity;histone binding;identical protein binding;kinase binding;kinase inhibitor activity;kinase regulator activity;NF-kappaB binding;nucleic acid binding;protein binding;protein binding transcription factor activity;protein dimerization activity;protein heterodimerization activity;protein homodimerization activity;protein kinase…	adherens junction;anchoring junction;cell junction;cell part;cell-substrate adherens junction;cell-substrate junction;centrosome;cytoplasm;cytoplasmic part;cytoskeletal part;cytosol;focal adhesion;intracellular membrane-bounded organelle;intracellular non-membrane-bounded organelle;intracellular organelle;intracellular organelle part;intracellular part;macromolecular complex;membrane;membrane-bou…	aging;biological regulation;cellular component assembly;cellular component organization;cellular macromolecular complex assembly;cellular metabolic process;cellular nitrogen compound metabolic process;cellular process;chromatin modification;chromatin organization;chromosome organization;developmental process;DNA metabolic process;DNA repair;establishment of localization;localization;macromolecula…	cell part;centrosome;cytoplasm;cytosol;intracellular membrane-bounded organelle;intracellular non-membrane-bounded organelle;intracellular organelle;macromolecular complex;membrane;microtubule organizing center;nucleolus;nucleoplasm;nucleus;organelle;ribonucleoprotein complex			ACTIVATION_OF_NF_KAPPAB_TRANSCRIPTION_FACTOR;AGING;AMUNDSON_RESPONSE_TO_ARSENITE;ANTI_APOPTOSIS;APOPTOSIS_GO;BAE_BRCA1_TARGETS_DN;BENPORATH_ES_1;BHATTACHARYA_EMBRYONIC_STEM_CELL;BILD_MYC_ONCOGENIC_SIGNATURE;BROWN_MYELOID_CELL_DEVELOPMENT_DN;BRUINS_UVC_RESPONSE_LATE;CACGTG_V$MYC_Q2;CAGTATT,MIR-200B,MIR-200C,MIR-429;CAIRO_HEPATOBLASTOMA_CLASSES_UP;CAIRO_PML_TARGETS_BOUND_BY_MYC_UP;CASORELLI_ACUTE_P…	3D-structure;Acetylation;ADP-ribosylation;Alternativesplicing;Chaperone;Chromosomalrearrangement;Completeproteome;Cytoplasm;Cytoskeleton;Directproteinsequencing;Disulfidebond;Host-virusinteraction;Isopeptidebond;Nucleus;Phosphoprotein;Proto-oncogene;Referenceproteome;RNA-binding;Ublconjugation	ARF-Mule complex;CTCF-nucleophosmin complex;CTCF-nucleophosmin-PARP-HIS-KPNA-LMNA-TOP complex;H2AX complex I;H2AX complex II;H2AX complex, isolated from cells without IR exposure;Nop56p-associated pre-rRNA complex;TLE1 corepressor complex (MASH1 promoter-corepressor complex)			13	13	13	65.3	65.3	65.3	32.575	0	289.25	9485300000	140	0.909932	1.60332	1.68421	25.2607	24.9393	25.1259	22.2719	22.5019	22.4133	25.1102	25.1586	25.0432	23.5688	23.4189	23.5693	25.3906	25.3541	25.3693	22.2637
	0.0706648	-0.13898	P06753-4;P06753-3;P06753-6;P06753-5;P06753-2;P09493-2;P09493-5;P09493-9;P09493-8;P09493-7;P09493-6;P09493-4;P09493-3;P09493-10;P09493;P06753	P06753-4;P06753-3;P06753-6;P06753-5;P06753-2	Tropomyosin alpha-3 chain	TPM3	123	actin cytoskeleton organization;actin filament-based movement;actin filament-based process;actin-mediated cell contraction;actin-myosin filament sliding;actomyosin structure organization;anatomical structure morphogenesis;biological regulation;cardiac muscle contraction;cardiac muscle tissue morphogenesis;cell projection organization;cellular component movement;cellular component organization;cel…	actin binding;binding;cytoskeletal protein binding;protein binding;structural constituent of cytoskeleton;structural constituent of muscle;structural molecule activity	actin filament bundle;actomyosin;bleb;cell part;cell projection;cell projection membrane;cell projection part;contractile fiber part;cytoplasmic part;cytoskeletal part;cytoskeleton;cytosol;extracellular membrane-bounded organelle;extracellular organelle;extracellular region part;extracellular vesicular exosome;filamentous actin;intracellular non-membrane-bounded organelle;intracellular organelle;…	anatomical structure morphogenesis;biological regulation;cellular component movement;cellular component organization;cellular process;cytoskeleton organization;developmental process;embryo development;multicellular organismal process;muscle contraction;organelle organization;regulation of organelle organization;response to chemical stimulus;response to oxidative stress;response to stimulus;respon…	bleb;cell part;cell projection;cytoskeleton;cytosol;extracellular organelle;intracellular non-membrane-bounded organelle;intracellular organelle;macromolecular complex;organelle;protein complex;vesicle	Cardiac muscle contraction;Dilated cardiomyopathy;Hypertrophic cardiomyopathy (HCM);Pathways in cancer;Thyroid cancer	Tropomyosin	AACATTC,MIR-409-3P;AACTTT_UNKNOWN;AATGTGA,MIR-23A,MIR-23B;ACATTCC,MIR-1,MIR-206;ACEVEDO_FGFR1_TARGETS_IN_PROSTATE_CANCER_MODEL_DN;ACEVEDO_LIVER_CANCER_WITH_H3K9ME3_DN;ACTIN_CYTOSKELETON;AFFAR_YY1_TARGETS_UP;AMIT_EGF_RESPONSE_60_MCF10A;AMIT_SERUM_RESPONSE_480_MCF10A;APRELIKOVA_BRCA1_TARGETS;BACOLOD_RESISTANCE_TO_ALKYLATING_AGENTS_UP;BENPORATH_SOX2_TARGETS;BERENJENO_ROCK_SIGNALING_NOT_VIA_RHOA_DN;B…	Acetylation;Actin-binding;Alternativesplicing;Cardiomyopathy;Chromosomalrearrangement;Coiledcoil;Completeproteome;Cytoplasm;Cytoskeleton;Directproteinsequencing;Diseasemutation;Isopeptidebond;Muscleprotein;Nemalinemyopathy;Phosphoprotein;Proto-oncogene;Referenceproteome;Ublconjugation				3	3	2	14.6	14.6	10.5	28.793	0	8.5076	78978000	5	0.0706648	-0.13898	-0.194294	19.6636	19.6421	19.7537	18.0098	17.7647	18.7951	19.5118	19.4476	19.565	19.3105	19.5093	19.3968	19.83	19.7428	19.7562	19.3056
+	1.6227	1.17827	P07195	P07195	L-lactate dehydrogenase B chain	LDHB	125	carbohydrate metabolic process;carboxylic acid metabolic process;cellular ketone metabolic process;cellular metabolic process;cellular nitrogen compound metabolic process;cellular process;coenzyme metabolic process;cofactor metabolic process;heterocycle metabolic process;lactate metabolic process;metabolic process;monocarboxylic acid metabolic process;NAD metabolic process;nicotinamide nucleotide…	binding;catalytic activity;coenzyme binding;cofactor binding;lactate dehydrogenase activity;L-lactate dehydrogenase activity;NAD binding;nucleotide binding;oxidoreductase activity;oxidoreductase activity, acting on CH-OH group of donors;oxidoreductase activity, acting on the CH-OH group of donors, NAD or NADP as acceptor	cell part;cytoplasm;cytoplasmic part;cytosol;extracellular membrane-bounded organelle;extracellular organelle;extracellular region part;extracellular vesicular exosome;intracellular membrane-bounded organelle;intracellular organelle;intracellular part;membrane;membrane part;membrane raft;membrane-bounded organelle;membrane-bounded vesicle;mitochondrion;organelle;vesicle	carbohydrate metabolic process;cellular ketone metabolic process;cellular metabolic process;cellular nitrogen compound metabolic process;cellular process;cofactor metabolic process;heterocycle metabolic process;metabolic process;nitrogen compound metabolic process;nucleobase-containing compound metabolic process;nucleobase-containing small molecule metabolic process;nucleotide metabolic process;o…	cell part;cytoplasm;cytosol;extracellular organelle;intracellular membrane-bounded organelle;intracellular organelle;membrane;mitochondrion;organelle;vesicle	Cysteine and methionine metabolism;Glycolysis / Gluconeogenesis;Propanoate metabolism;Pyruvate metabolism	Ldh_1_C;Ldh_1_N	AFFAR_YY1_TARGETS_UP;BHATTACHARYA_EMBRYONIC_STEM_CELL;BIOCARTA_SARS_PATHWAY;BOYLAN_MULTIPLE_MYELOMA_C_D_DN;BURTON_ADIPOGENESIS_6;CASORELLI_ACUTE_PROMYELOCYTIC_LEUKEMIA_DN;CHARAFE_BREAST_CANCER_LUMINAL_VS_MESENCHYMAL_DN;CHEN_METABOLIC_SYNDROM_NETWORK;chr12p12;CHYLA_CBFA2T3_TARGETS_UP;CYTOPLASM;DELACROIX_RAR_BOUND_ES;DIAZ_CHRONIC_MEYLOGENOUS_LEUKEMIA_UP;DURAND_STROMA_MAX_UP;FARMER_BREAST_CANCER_APO…	3D-structure;Acetylation;Completeproteome;Cytoplasm;Directproteinsequencing;Diseasemutation;NAD;Oxidoreductase;Phosphoprotein;Polymorphism;Referenceproteome		+	HA_AP2a_wt_normoxia_HA_normoxia	6	5	5	22.5	18.9	18.9	36.638	0	16.88	507580000	13	1.6227	1.17827	2.66146	23.0209	22.9023	22.6872	19.9538	20.3364	20.5269	21.3625	21.587	21.3893	20.9429	20.4152	20.9609	19.0352	20.8802	21.541	20.8895
	0.174433	0.0950998	P07237	P07237	Protein disulfide-isomerase	P4HB	126	4-hydroxyproline metabolic process;amine metabolic process;biological regulation;carboxylic acid metabolic process;cell redox homeostasis;cellular amine metabolic process;cellular amino acid metabolic process;cellular component organization;cellular component organization at cellular level;cellular component organization or biogenesis;cellular component organization or biogenesis at cellular leve…	catalytic activity;endopeptidase activity;hydrolase activity;intramolecular oxidoreductase activity;intramolecular oxidoreductase activity, interconverting keto- and enol-groups;intramolecular oxidoreductase activity, transposing S-S bonds;isomerase activity;oxidoreductase activity;oxidoreductase activity, acting on paired donors, with incorporation or reduction of molecular oxygen;oxidoreductase…	adherens junction;anchoring junction;cell junction;cell part;cell-substrate adherens junction;cell-substrate junction;cytoplasmic membrane-bounded vesicle;cytoplasmic part;cytoplasmic vesicle;endoplasmic reticulum;endoplasmic reticulum lumen;endoplasmic reticulum part;endoplasmic reticulum-Golgi intermediate compartment;extracellular membrane-bounded organelle;extracellular organelle;extracellula…	amine metabolic process;biological regulation;cellular amino acid metabolic process;cellular component organization;cellular homeostasis;cellular ketone metabolic process;cellular metabolic process;cellular nitrogen compound metabolic process;cellular process;extracellular matrix organization;extracellular structure organization;heterocycle metabolic process;homeostatic process;macromolecule meta…	cell part;cytoplasmic membrane-bounded vesicle;endoplasmic reticulum;extracellular organelle;extracellular region;intracellular membrane-bounded organelle;intracellular organelle;macromolecular complex;membrane;organelle;plasma membrane;protein complex;vesicle	Protein processing in endoplasmic reticulum	Thioredoxin	AAAGGGA,MIR-204,MIR-211;AAGGGAT,MIR-188;ACTAYRNNNCCCR_UNKNOWN;ACTWSNACTNY_UNKNOWN;AMINE_METABOLIC_PROCESS;AMINO_ACID_AND_DERIVATIVE_METABOLIC_PROCESS;AMINO_ACID_DERIVATIVE_METABOLIC_PROCESS;BIOCARTA_HIF_PATHWAY;BIOCARTA_VITCB_PATHWAY;BIOPOLYMER_METABOLIC_PROCESS;BIOPOLYMER_MODIFICATION;BLUM_RESPONSE_TO_SALIRASIB_UP;BRUINS_UVC_RESPONSE_LATE;CAGGTG_V$E12_Q6;CAIRO_HEPATOBLASTOMA_CLASSES_UP;CAMP_UP.V…	3D-structure;Acetylation;Cellmembrane;Chaperone;Completeproteome;Directproteinsequencing;Disulfidebond;Endoplasmicreticulum;Isomerase;Membrane;Redox-activecenter;Referenceproteome;Repeat;Signal	Prolyl 4-hydroxylase (alpha(I)-type);Prolyl 4-hydroxylase (alpha(II)-type);Prolyl 4-hydroxylase (alpha(III)-type)			7	7	7	16.9	16.9	16.9	57.116	0	25.856	220240000	12	0.174433	0.0950998	0.44011	19.9436	20.4616	19.7891	19.2732	19.4342	19.0358	19.7827	19.8837	19.9951	19.6058	19.6792	19.8278	20.1062	19.7526	19.7871	20.1705
	0.255736	0.155186	P07355;P07355-2;A6NMY6	P07355;P07355-2;A6NMY6	Annexin A2;Putative annexin A2-like protein	ANXA2;ANXA2P2	127	anatomical structure formation involved in morphogenesis;angiogenesis;biological regulation;body fluid secretion;cellular component assembly;cellular component assembly at cellular level;cellular component organization;cellular component organization at cellular level;cellular component organization or biogenesis;cellular component organization or biogenesis at cellular level;cellular membrane or…	binding;calcium ion binding;calcium-dependent phospholipid binding;calcium-dependent protein binding;cation binding;enzyme inhibitor activity;enzyme regulator activity;ion binding;lipase inhibitor activity;lipid binding;metal ion binding;phosphatidylinositol binding;phosphatidylinositol-4,5-bisphosphate binding;phospholipase A2 inhibitor activity;phospholipase inhibitor activity;phospholipid bind…	basement membrane;basolateral plasma membrane;cell cortex;cell part;cell projection;cell surface;cytoplasmic membrane-bounded vesicle;cytoplasmic part;cytoplasmic vesicle;early endosome;endosomal part;endosome;endosome membrane;extracellular matrix part;extracellular membrane-bounded organelle;extracellular organelle;extracellular region part;extracellular space;extracellular vesicular exosome;ex…	anatomical structure formation involved in morphogenesis;biological regulation;cellular component assembly;cellular component organization;cellular membrane organization;cellular process;developmental process;establishment of localization;extracellular matrix organization;extracellular structure organization;macromolecular complex assembly;membrane organization;multicellular organismal process;or…	cell cortex;cell part;cell projection;cell surface;cytoplasmic membrane-bounded vesicle;endosome;extracellular organelle;extracellular space;intracellular membrane-bounded organelle;intracellular organelle;lipid particle;membrane;midbody;nucleus;organelle;plasma membrane;vesicle		Annexin	AACATTC,MIR-409-3P;ACATTCC,MIR-1,MIR-206;AMUNDSON_POOR_SURVIVAL_AFTER_GAMMA_RADIATION_2G;ANATOMICAL_STRUCTURE_DEVELOPMENT;BARRIER_COLON_CANCER_RECURRENCE_UP;BLALOCK_ALZHEIMERS_DISEASE_UP;BORCZUK_MALIGNANT_MESOTHELIOMA_UP;BORLAK_LIVER_CANCER_EGF_UP;BOYLAN_MULTIPLE_MYELOMA_C_D_DN;BROWNE_HCMV_INFECTION_14HR_DN;BROWNE_HCMV_INFECTION_20HR_DN;BROWNE_HCMV_INFECTION_2HR_DN;BRUNO_HEMATOPOIESIS;CELL_FRACTI…	3D-structure;Acetylation;Alternativesplicing;Annexin;Basementmembrane;Calcium;Calcium/phospholipid-binding;Completeproteome;Directproteinsequencing;Extracellularmatrix;Phosphoprotein;Polymorphism;Referenceproteome;Repeat;Secreted;Ublconjugation				22	22	22	67	67	67	38.604	0	323.31	10012000000	146	0.255736	0.155186	0.610795	25.1829	25.2545	25.3594	23.6727	23.5063	23.7638	23.9915	23.9951	23.9348	24.0571	24.2195	23.9077	25.3668	25.1388	25.2073	23.2143
+	2.41151	1.0407	P07437;A6NNZ2;CON__ENSEMBL:ENSBTAP00000025008;Q9H4B7	P07437	Tubulin beta chain	TUBB	128	biological regulation;cell cycle;cell cycle process;cell division;cell killing;cellular component assembly;cellular component assembly at cellular level;cellular component movement;cellular component organization;cellular component organization at cellular level;cellular component organization or biogenesis;cellular component organization or biogenesis at cellular level;cellular macromolecular co…	binding;catalytic activity;enzyme binding;GTP binding;GTPase activity;guanyl nucleotide binding;guanyl ribonucleotide binding;hydrolase activity;hydrolase activity, acting on acid anhydrides;hydrolase activity, acting on acid anhydrides, in phosphorus-containing anhydrides;MHC class I protein binding;MHC protein binding;nucleoside-triphosphatase activity;nucleotide binding;protein binding;purine …	cell body;cell part;cytoplasm;cytoplasmic part;cytoskeletal part;cytoskeleton;cytosol;extracellular membrane-bounded organelle;extracellular organelle;extracellular region part;extracellular vesicular exosome;intracellular membrane-bounded organelle;intracellular non-membrane-bounded organelle;intracellular organelle;intracellular organelle part;intracellular part;macromolecular complex;membrane-…	biological regulation;cell cycle;cell division;cell killing;cellular component assembly;cellular component movement;cellular component organization;cellular macromolecular complex assembly;cellular metabolic process;cellular process;cytoskeleton organization;cytoskeleton-dependent intracellular transport;establishment of localization;immune system process;macromolecular complex assembly;macromole…	cell body;cell part;cytoplasm;cytoskeleton;cytosol;extracellular organelle;intracellular membrane-bounded organelle;intracellular non-membrane-bounded organelle;intracellular organelle;macromolecular complex;nucleus;organelle;protein complex;vesicle	Gap junction;Pathogenic Escherichia coli infection;Phagosome	Tubulin;Tubulin_C	BACOLOD_RESISTANCE_TO_ALKYLATING_AGENTS_DN;BAKKER_FOXO3_TARGETS_DN;BANDRES_RESPONSE_TO_CARMUSTIN_MGMT_48HR_UP;BEGUM_TARGETS_OF_PAX3_FOXO1_FUSION_UP;BENPORATH_SOX2_TARGETS;BHATTACHARYA_EMBRYONIC_STEM_CELL;BILANGES_RAPAMYCIN_SENSITIVE_VIA_TSC1_AND_TSC2;BILANGES_SERUM_SENSITIVE_GENES;BLUM_RESPONSE_TO_SALIRASIB_DN;BRACHAT_RESPONSE_TO_CAMPTOTHECIN_DN;BROWNE_HCMV_INFECTION_12HR_DN;BROWNE_HCMV_INFECTION…	3D-structure;Acetylation;Completeproteome;Cytoplasm;Cytoskeleton;Directproteinsequencing;Diseasemutation;GTP-binding;Isopeptidebond;Methylation;Microtubule;Nucleotide-binding;Phosphoprotein;Polymorphism;Referenceproteome;Ublconjugation	ASCOM complex;FIB-associated protein complex;Nop56p-associated pre-rRNA complex;SNW1 complex	+	HA_AP2a_wt_normoxia_HA_normoxia	20	5	4	64.4	19.4	16	49.67	0	225.18	4280800000	74	2.41151	1.0407	3.73521	23.7201	23.7327	23.5951	24.3758	24.4725	24.5394	24.27	24.3807	24.4141	24.8809	24.7244	25.0918	23.4291	23.9208	23.7636	24.5784
	0.792882	0.514557	P07737;CON__P02584	P07737	Profilin-1	PFN1	129	actin cytoskeleton organization;actin filament-based process;anatomical structure formation involved in morphogenesis;biological regulation;blood coagulation;cell activation;cellular component organization;cellular component organization at cellular level;cellular component organization or biogenesis;cellular component organization or biogenesis at cellular level;cellular process;cellular respons…	actin binding;actin monomer binding;adenyl nucleotide binding;adenyl-nucleotide exchange factor activity;ATPase regulator activity;binding;cytoskeletal protein binding;enzyme regulator activity;lipid binding;nucleoside-triphosphatase regulator activity;nucleotide binding;phosphatidylinositol binding;phosphatidylinositol-4,5-bisphosphate binding;phospholipid binding;proline-rich region binding;pro…	adherens junction;anchoring junction;blood microparticle;cell cortex;cell junction;cell part;cell projection;cell-substrate adherens junction;cell-substrate junction;cytoplasm;cytoplasmic part;cytoskeleton;cytosol;extracellular membrane-bounded organelle;extracellular organelle;extracellular region part;extracellular vesicular exosome;focal adhesion;intracellular membrane-bounded organelle;intrac…	anatomical structure formation involved in morphogenesis;biological regulation;cell activation;cellular component organization;cellular process;coagulation;cytoskeleton organization;developmental process;establishment of localization;exocytosis;multicellular organismal process;organelle organization;regulation of body fluid levels;regulation of DNA metabolic process;regulation of organelle organi…	cell cortex;cell part;cell projection;cytoplasm;cytoskeleton;cytosol;extracellular organelle;intracellular membrane-bounded organelle;intracellular non-membrane-bounded organelle;intracellular organelle;membrane;neuron projection;nucleus;organelle;synapse;vesicle	Regulation of actin cytoskeleton;Shigellosis	Profilin	AAACCAC,MIR-140;AACTTT_UNKNOWN;ACEVEDO_LIVER_TUMOR_VS_NORMAL_ADJACENT_TISSUE_UP;ALONSO_METASTASIS_EMT_UP;ALONSO_METASTASIS_UP;BANDRES_RESPONSE_TO_CARMUSTIN_MGMT_24HR_DN;BANDRES_RESPONSE_TO_CARMUSTIN_MGMT_48HR_DN;BANDRES_RESPONSE_TO_CARMUSTIN_WITHOUT_MGMT_48HR_DN;BENPORATH_MYC_MAX_TARGETS;BIOCARTA_ECM_PATHWAY;BIOCARTA_RHO_PATHWAY;CACGTG_V$MYC_Q2;CAGNWMCNNNGAC_UNKNOWN;CCAWWNAAGG_V$SRF_Q4;CHANG_CORE…	3D-structure;Acetylation;Actin-binding;Amyotrophiclateralsclerosis;Completeproteome;Cytoplasm;Cytoskeleton;Directproteinsequencing;Diseasemutation;Isopeptidebond;Neurodegeneration;Phosphoprotein;Referenceproteome;Ublconjugation	Profilin 1 complex;RIAM-profilin complex;RIAM-Rap1-GTP-profilin complex			3	3	3	27.9	27.9	27.9	15.054	0	3.4091	124250000	3	0.792882	0.514557	1.51346	19.9148	19.7683	19.8288	19.8516	19.9663	17.897	19.9422	19.9614	19.6818	19.6831	19.7944	19.4555	19.7421	19.0724	19.6951	19.9245
	0.567549	0.347777	P07900;P07900-2;Q14568;Q58FG0	P07900;P07900-2	Heat shock protein HSP 90-alpha	HSP90AA1	130	apoptosis;axon guidance;biological regulation;cardiac muscle cell apoptosis;cell cycle;cell cycle process;cell death;cell migration;cell motility;cell surface receptor linked signaling pathway;cellular component assembly;cellular component assembly at cellular level;cellular component movement;cellular component organization;cellular component organization at cellular level;cellular component org…	adenyl deoxyribonucleotide binding;adenyl nucleotide binding;adenyl ribonucleotide binding;antigen binding;ATP binding;ATPase activity;binding;catalytic activity;CTP binding;dATP binding;deoxyribonucleotide binding;enzyme binding;enzyme regulator activity;GTP binding;GTPase binding;guanyl nucleotide binding;guanyl ribonucleotide binding;hydrolase activity;hydrolase activity, acting on acid anhydr…	apical plasma membrane;basolateral plasma membrane;brush border membrane;cell body;cell part;cell projection;cell projection membrane;cell projection part;cell surface;cytoplasm;cytoplasmic membrane-bounded vesicle;cytoplasmic membrane-bounded vesicle lumen;cytoplasmic part;cytoplasmic vesicle;cytoplasmic vesicle part;cytosol;endocytic vesicle lumen;extracellular matrix;extracellular membrane-bou…	biological regulation;cell cycle;cell death;cell motility;cellular component assembly;cellular component movement;cellular component organization;cellular macromolecular complex assembly;cellular membrane organization;cellular metabolic process;cellular process;death;endocytosis;establishment of localization;immune system process;locomotion;macromolecular complex assembly;macromolecule metabolic …	cell body;cell part;cell projection;cell surface;cytoplasm;cytoplasmic membrane-bounded vesicle;cytosol;extracellular matrix;extracellular organelle;extracellular region;intracellular membrane-bounded organelle;intracellular organelle;macromolecular complex;membrane;mitochondrion;neuron projection;neuronal cell body;nucleoplasm;nucleus;organelle;plasma membrane;protein complex;vesicle	Antigen processing and presentation;NOD-like receptor signaling pathway;Pathways in cancer;Plant-pathogen interaction;Progesterone-mediated oocyte maturation;Prostate cancer;Protein processing in endoplasmic reticulum	HATPase_c;HSP90	ADENYL_NUCLEOTIDE_BINDING;ADENYL_RIBONUCLEOTIDE_BINDING;APRELIKOVA_BRCA1_TARGETS;ATP_BINDING;BAELDE_DIABETIC_NEPHROPATHY_DN;BENPORATH_MYC_TARGETS_WITH_EBOX;BERENJENO_TRANSFORMED_BY_RHOA_UP;BHATI_G2M_ARREST_BY_2METHOXYESTRADIOL_UP;BIDUS_METASTASIS_UP;BIOCARTA_AKT_PATHWAY;BIOCARTA_GCR_PATHWAY;BIOCARTA_HIF_PATHWAY;BIOCARTA_NO1_PATHWAY;BIOCARTA_P53HYPOXIA_PATHWAY;BIOCARTA_PPARA_PATHWAY;BIOCARTA_TEL_P…	3D-structure;Acetylation;Alternativesplicing;ATP-binding;Cellmembrane;Chaperone;Coiledcoil;Completeproteome;Cytoplasm;Directproteinsequencing;Membrane;Nucleotide-binding;Phosphoprotein;Polymorphism;Referenceproteome;S-nitrosylation;Stressresponse;Ublconjugation	CDC37-HSP90AA1-HSP90AB1-MAP3K11 complex;eNOS-HSP90 complex, VEGF induced;eNOS-HSP90-AKT complex, VEGF induced;HSP90-CIP1-FKBPL complex;IKBKB-CDC37-KIAA1967-HSP90AB1-HSP90AA1 complex;Kinase maturation complex 1;Kinase maturation complex 2;TNF-alpha/NF-kappa B signaling complex 10;TNF-alpha/NF-kappa B signaling complex 6;TNF-alpha/NF-kappa B signaling complex 7;TNF-alpha/NF-kappa B signaling comple…			17	9	9	28.7	14.9	14.9	84.659	0	64.446	1007200000	31	0.567549	0.347777	1.16598	22.3627	22.2256	22.4298	21.7666	21.7115	21.7595	22.2546	22.4733	22.0943	21.633	22.2026	21.8291	22.0325	21.9687	21.7916	21.9357
[truncated: 360 more rows]
[truncated: 12 more columns]

## Sheet: N HA-TFAP2AK10R vs HA
Significant	(-Log(P-value))	Difference	Protein IDs	Majority protein IDs	Protein names	Gene names	id	GOBP name	GOMF name	GOCC name	GOBP slim name	GOCC slim name	KEGG name	Pfam	GSEA	Keywords	Corum	Student's T-test Significant HA_AP2a_mut_normoxia_HA_normoxia	Student's T-test significant	Peptides	Razor + unique peptides	Unique peptides	Sequence coverage [%]	Unique + razor sequence coverage [%]	Unique sequence coverage [%]	Mol. weight [kDa]	Q-value	Score	Intensity	MS/MS count	-Log Student's T-test p-value HA_AP2a_mut_normoxia_HA_normoxia	Student's T-test Difference HA_AP2a_mut_normoxia_HA_normoxia	Student's T-test Test statistic HA_AP2a_mut_normoxia_HA_normoxia	HA_AP2a_mut_hypoxia_1_1	HA_AP2a_mut_hypoxia_1_2	HA_AP2a_mut_hypoxia_1_3	HA_AP2a_mut_hypoxia_2_1	HA_AP2a_mut_hypoxia_2_2	HA_AP2a_mut_hypoxia_2_3	HA_AP2a_mut_normoxia_1_1	HA_AP2a_mut_normoxia_1_2	HA_AP2a_mut_normoxia_1_3	HA_AP2a_mut_normoxia_2_1	HA_AP2a_mut_normoxia_2_2	HA_AP2a_mut_normoxia_2_3	HA_AP2a_wt_hypoxia_1_1	HA_AP2a_wt_hypoxia_1_2	HA_AP2a_wt_hypoxia_1_3	HA_AP2a_wt_hypoxia_2_1
	0.851245	4.13136	A0A0A0MRZ7	A0A0A0MRZ7		IGKV2D-26	0							V-set	chr2p11	Completeproteome;Referenceproteome				1	1	1	15	15	15	13.297	0	21.406	4537800000	4	0.851245	4.13136	1.59925	22.7414	22.7398	17.7622	18.5751	17.7454	27.7831	26.5715	26.9864	26.6206	18.176	29.1726	27.5032	25.5672	24.8849	25.6833	18.5824
	0.251061	-0.657384	A0A0A0MS14	A0A0A0MS14		IGHV1-45	1							V-set	chr14q32	Completeproteome;Proteomicsidentification;Referenceproteome				1	1	1	9.4	9.4	9.4	13.508	0	31.103	1344800000	9	0.251061	-0.657384	-0.601384	20.9796	21.0672	20.996	27.4731	27.2652	27.216	23.0101	23.0905	22.9791	24.0665	25.6395	24.2152	22.9747	22.8273	24.1292	22.3354
[truncated: 438 more rows]
[truncated: 12 more columns]

## Sheet: H HA-TFAP2Awt vs HA
Significant	(-Log(P-value))	Difference	Protein IDs	Majority protein IDs	Protein names	Gene names	id	GOBP name	GOMF name	GOCC name	GOBP slim name	GOCC slim name	KEGG name	Pfam	GSEA	Keywords	Corum	Student's T-test Significant HA_AP2a_wt_hypoxia_HA_normoxia	Student's T-test significant	Peptides	Razor + unique peptides	Unique peptides	Sequence coverage [%]	Unique + razor sequence coverage [%]	Unique sequence coverage [%]	Mol. weight [kDa]	Q-value	Score	Intensity	MS/MS count	-Log Student's T-test p-value HA_AP2a_wt_hypoxia_HA_normoxia	Student's T-test Difference HA_AP2a_wt_hypoxia_HA_normoxia	Student's T-test Test statistic HA_AP2a_wt_hypoxia_HA_normoxia	HA_AP2a_mut_hypoxia_1_1	HA_AP2a_mut_hypoxia_1_2	HA_AP2a_mut_hypoxia_1_3	HA_AP2a_mut_hypoxia_2_1	HA_AP2a_mut_hypoxia_2_2	HA_AP2a_mut_hypoxia_2_3	HA_AP2a_mut_normoxia_1_1	HA_AP2a_mut_normoxia_1_2	HA_AP2a_mut_normoxia_1_3	HA_AP2a_mut_normoxia_2_1	HA_AP2a_mut_normoxia_2_2	HA_AP2a_mut_normoxia_2_3	HA_AP2a_wt_hypoxia_1_1	HA_AP2a_wt_hypoxia_1_2	HA_AP2a_wt_hypoxia_1_3	HA_AP2a_wt_hypoxia_2_1
[truncated: 440 more rows]
[truncated: 12 more columns]

[truncated: 7 more sheets: H HA-TFAP2AK10R vs HA , N TFAP2AK10R vs N TFAP2Awt  , H TFAP2A wt vs N TFAP2A wt, H TFAP2AK10R vs H TFAP2Awt    , HTFAP2AK10R vs NTFAP2AK10R    , significant-test, venn diagram Fig.5B]
